# Supplementary material for: Long non-coding RNA GAS5 controls human embryonic stem cell self-renewal by maintaining NODAL signalling
Source: Nat Commun. 2016 Nov 4;7:13287. doi: 10.1038/ncomms13287 (PMC5097163; doi:10.1038/ncomms13287)
Supplement: Supplementary Data 1 — The predicted results of binding of OCT4 and SOX2 to the GAS5 promoter region by JASPAR database [file ncomms13287-s2.xlsx]

## Sheet: JASPAR prediction results
Supplementary Data 1: The predicted results of binding of OCT4 and SOX2 to the GAS5 promoter region by JASPAR database
13 putative sites were predicted with these settings (80%) in sequence named gas5
Model ID	Model name	Score	Relative score	Start	End	Strand	predicted site sequence
MA0197.1	Oct	7.082	0.864720877658931	78	85	-1	TTTAATGG
MA0143.3	Sox2	6.426	0.866245447682085	95	102	-1	CCATTTTT
MA0197.1	Oct	6.436	0.840837094245923	195	202	1	TTTACTTA
MA0197.1	Oct	5.461	0.804789588320718	197	204	-1	CTTAAGTA
MA0143.3	Sox2	5.098	0.842687890029819	206	213	1	CCAATGTG
MA0197.1	Oct	6.766	0.853037788559069	296	303	-1	GTTAATGC
MA0197.1	Oct	8.801	0.928275403490138	311	318	-1	TTTAATAA
MA0143.3	Sox2	5.849	0.856009972708171	367	374	1	CCTTTTTC
MA0197.1	Oct	6.300	0.835808929316869	402	409	1	TTTAATCC
MA0143.3	Sox2	5.849	0.856009972708171	418	425	1	CCTCTGTC
MA0143.3	Sox2	6.693	0.870981793987171	474	481	1	CCTTTTTT
MA0143.3	Sox2	12.371	0.971704544250396	1319	1326	-1	CCATTGTG
MA0197.1	Oct	5.673	0.81262761012189	1454	1461	-1	TTTGATGA
