# Supplementary material for: Long non-coding RNA GAS5 controls human embryonic stem cell self-renewal by maintaining NODAL signalling
Source: Nat Commun. 2016 Nov 4;7:13287. doi: 10.1038/ncomms13287 (PMC5097163; doi:10.1038/ncomms13287)
Supplement: Supplementary Data 2 — GO analysis data [file ncomms13287-s3.xlsx]

## Sheet: GO analysis 1
Supplementary Data 2: GO analysis of up-regulated genes in GAS5 overexpression
GOID	GOTerm	Dif Gene	AllDif Gene	GeneIn GOID	All Gene	P-Value	FDR	Enrichment	(-log2P)
GO:0008544	epidermis development	10	207	76	14449	5.18277e-07	0.000590318	9.18446	20.8798
GO:0023019	signal transduction involved in regulation of gene expression	5	207	18	14449	1.63162e-05	0.00714517	19.3894	15.9033
GO:0042074	cell migration involved in gastrulation	4	207	8	14449	1.88196e-05	0.00714517	34.901	15.6974
GO:0001706	endoderm formation	4	207	12	14449	6.60647e-05	0.0188119	23.2673	13.8858
GO:0030300	regulation of intestinal cholesterol absorption	3	207	4	14449	9.71496e-05	0.0221307	52.3514	13.3294
GO:0060395	SMAD protein signal transduction	4	207	16	14449	0.000167931	0.0318788	17.4505	12.5398
GO:0007596	blood coagulation	18	207	445	14449	0.000200401	0.0326081	2.82345	12.2848
GO:0010873	positive regulation of cholesterol esterification	3	207	7	14449	0.000322455	0.0459	29.9151	11.5986
GO:0032525	somite rostral/caudal axis specification	3	207	8	14449	0.000438616	0.0459	26.1757	11.1548
GO:0090009	primitive streak formation	3	207	8	14449	0.000438616	0.0459	26.1757	11.1548
GO:0007492	endoderm development	4	207	22	14449	0.000483582	0.0459	12.6913	11.014
GO:0033344	cholesterol efflux	4	207	22	14449	0.000483582	0.0459	12.6913	11.014
GO:0001501	skeletal system development	8	207	121	14449	0.000593743	0.052021	4.615	10.7179
GO:0001947	heart looping	5	207	44	14449	0.000676413	0.0529671	7.93204	10.5298
GO:0031069	hair follicle morphogenesis	4	207	25	14449	0.000742244	0.0529671	11.1683	10.3958
GO:0033700	phospholipid efflux	3	207	10	14449	0.000744051	0.0529671	20.9406	10.3923
GO:0007010	cytoskeleton organization	7	207	100	14449	0.000933687	0.062557	4.88614	10.0648
GO:0043627	response to estrogen stimulus	5	207	49	14449	0.0010568	0.0633625	7.12265	9.88608
GO:0045944	positive regulation of transcription from RNA polymerase II promoter	21	207	649	14449	0.00105697	0.0633625	2.25861	9.88585
GO:0001705	ectoderm formation	2	207	2	14449	0.001191	0.0645975	69.8019	9.71361
GO:0007493	endodermal cell fate determination	2	207	2	14449	0.001191	0.0645975	69.8019	9.71361
GO:0009395	phospholipid catabolic process	3	207	13	14449	0.00141061	0.0716074	16.1081	9.46946
GO:0034375	high-density lipoprotein particle remodeling	3	207	14	14449	0.00169459	0.0716074	14.9576	9.20485
GO:0040007	growth	4	207	32	14449	0.00169903	0.0716074	8.72524	9.20107
GO:0042632	cholesterol homeostasis	5	207	55	14449	0.00169917	0.0716074	6.34563	9.20095
GO:0001525	angiogenesis	9	207	180	14449	0.00181023	0.0716074	3.4901	9.10961
GO:0010903	negative regulation of very-low-density lipoprotein particle remodeling	2	207	3	14449	0.00196609	0.0716074	46.5346	8.99046
GO:0035987	endodermal cell differentiation	2	207	3	14449	0.00196609	0.0716074	46.5346	8.99046
GO:0010470	regulation of gastrulation	2	207	3	14449	0.00196609	0.0716074	46.5346	8.99046
GO:0003158	endothelium development	2	207	3	14449	0.00196609	0.0716074	46.5346	8.99046
GO:0060192	negative regulation of lipase activity	2	207	3	14449	0.00196609	0.0716074	46.5346	8.99046
GO:0035050	embryonic heart tube development	3	207	15	14449	0.0020118	0.0716074	13.9604	8.9573
GO:0043691	reverse cholesterol transport	3	207	16	14449	0.00236353	0.0815775	13.0879	8.72484
GO:0042157	lipoprotein metabolic process	4	207	37	14449	0.00275898	0.0899216	7.54615	8.50165
GO:0048859	formation of anatomical boundary	2	207	4	14449	0.00292107	0.0899216	34.901	8.41929
GO:0060430	lung saccule development	2	207	4	14449	0.00292107	0.0899216	34.901	8.41929
GO:0048771	tissue remodeling	2	207	4	14449	0.00292107	0.0899216	34.901	8.41929
GO:0060045	positive regulation of cardiac muscle cell proliferation	3	207	19	14449	0.00363755	0.100297	11.0214	8.10282
GO:0018158	protein oxidation	2	207	5	14449	0.00405064	0.100297	27.9208	7.94763
GO:0002740	negative regulation of cytokine secretion involved in immune response	2	207	5	14449	0.00405064	0.100297	27.9208	7.94763
GO:0051891	positive regulation of cardioblast differentiation	2	207	5	14449	0.00405064	0.100297	27.9208	7.94763
GO:0001714	endodermal cell fate specification	2	207	5	14449	0.00405064	0.100297	27.9208	7.94763
GO:0051549	positive regulation of keratinocyte migration	2	207	5	14449	0.00405064	0.100297	27.9208	7.94763
GO:0034380	high-density lipoprotein particle assembly	2	207	5	14449	0.00405064	0.100297	27.9208	7.94763
GO:0060575	intestinal epithelial cell differentiation	2	207	5	14449	0.00405064	0.100297	27.9208	7.94763
GO:0042158	lipoprotein biosynthetic process	2	207	5	14449	0.00405064	0.100297	27.9208	7.94763
GO:0007369	gastrulation	3	207	20	14449	0.00413871	0.100298	10.4703	7.9166
GO:0009880	embryonic pattern specification	3	207	21	14449	0.0046797	0.111045	9.9717	7.73937
GO:0001822	kidney development	5	207	72	14449	0.00502577	0.114288	4.84736	7.63644
GO:0001892	embryonic placenta development	3	207	22	14449	0.0052614	0.114288	9.51845	7.57034
GO:0034384	high-density lipoprotein particle clearance	2	207	6	14449	0.0053496	0.114288	23.2673	7.54635
GO:0018206	peptidyl-methionine modification	2	207	6	14449	0.0053496	0.114288	23.2673	7.54635
GO:0019388	galactose catabolic process	2	207	6	14449	0.0053496	0.114288	23.2673	7.54635
GO:0050900	leukocyte migration	6	207	105	14449	0.00541841	0.114288	3.98868	7.52791
GO:0035965	cardiolipin acyl-chain remodeling	2	207	7	14449	0.00681286	0.133791	19.9434	7.19752
GO:0040019	positive regulation of embryonic development	2	207	7	14449	0.00681286	0.133791	19.9434	7.19752
GO:0048793	pronephros development	2	207	7	14449	0.00681286	0.133791	19.9434	7.19752
GO:0010529	negative regulation of transposition	2	207	7	14449	0.00681286	0.133791	19.9434	7.19752
GO:0001701	in utero embryonic development	8	207	186	14449	0.00735074	0.141294	3.00223	7.08789
GO:0006366	transcription from RNA polymerase II promoter	11	207	311	14449	0.00764895	0.141294	2.46888	7.03052
GO:0070374	positive regulation of ERK1 and ERK2 cascade	5	207	81	14449	0.00796812	0.141294	4.30876	6.97154
GO:0022617	extracellular matrix disassembly	3	207	26	14449	0.00801021	0.141294	8.05407	6.96394
GO:0030168	platelet activation	8	207	189	14449	0.0080221	0.141294	2.95458	6.9618
GO:0000122	negative regulation of transcription from RNA polymerase II promoter	14	207	450	14449	0.00841622	0.141294	2.17162	6.89261
GO:0048646	anatomical structure formation involved in morphogenesis	2	207	8	14449	0.00843546	0.141294	17.4505	6.88932
GO:2000543	positive regulation of gastrulation	2	207	8	14449	0.00843546	0.141294	17.4505	6.88932
GO:0060307	regulation of ventricular cardiac muscle cell membrane repolarization	2	207	8	14449	0.00843546	0.141294	17.4505	6.88932
GO:0035025	positive regulation of Rho protein signal transduction	2	207	8	14449	0.00843546	0.141294	17.4505	6.88932
GO:0048754	branching morphogenesis of an epithelial tube	3	207	27	14449	0.00880616	0.143289	7.75577	6.82727
GO:0050873	brown fat cell differentiation	3	207	27	14449	0.00880616	0.143289	7.75577	6.82727
GO:0045071	negative regulation of viral genome replication	3	207	28	14449	0.00964671	0.154755	7.47878	6.69575
GO:0048617	embryonic foregut morphogenesis	2	207	9	14449	0.0102125	0.15719	15.5115	6.61351
GO:0060413	atrial septum morphogenesis	2	207	9	14449	0.0102125	0.15719	15.5115	6.61351
GO:0055091	phospholipid homeostasis	2	207	9	14449	0.0102125	0.15719	15.5115	6.61351
GO:0042060	wound healing	4	207	57	14449	0.0113356	0.16376	4.89838	6.463
GO:0045109	intermediate filament organization	2	207	10	14449	0.0121393	0.16376	13.9604	6.36417
GO:0042312	regulation of vasodilation	2	207	10	14449	0.0121393	0.16376	13.9604	6.36417
GO:0035136	forelimb morphogenesis	2	207	10	14449	0.0121393	0.16376	13.9604	6.36417
GO:0050673	epithelial cell proliferation	2	207	10	14449	0.0121393	0.16376	13.9604	6.36417
GO:0007595	lactation	3	207	31	14449	0.0124403	0.16376	6.75503	6.32883
GO:0008203	cholesterol metabolic process	4	207	61	14449	0.0140598	0.16376	4.57718	6.15228
GO:0034374	low-density lipoprotein particle remodeling	2	207	11	14449	0.0142112	0.16376	12.6913	6.13683
GO:0009948	anterior/posterior axis specification	2	207	11	14449	0.0142112	0.16376	12.6913	6.13683
GO:0002031	G-protein coupled receptor internalization	2	207	11	14449	0.0142112	0.16376	12.6913	6.13683
GO:0045995	regulation of embryonic development	2	207	11	14449	0.0142112	0.16376	12.6913	6.13683
GO:0003151	outflow tract morphogenesis	3	207	33	14449	0.0145329	0.16376	6.34563	6.10454
GO:0060070	canonical Wnt receptor signaling pathway	4	207	62	14449	0.0147999	0.16376	4.50335	6.07827
GO:0002526	acute inflammatory response	2	207	12	14449	0.0164236	0.16376	11.6337	5.92809
GO:0031581	hemidesmosome assembly	2	207	12	14449	0.0164236	0.16376	11.6337	5.92809
GO:0071294	cellular response to zinc ion	2	207	12	14449	0.0164236	0.16376	11.6337	5.92809
GO:0001935	endothelial cell proliferation	2	207	12	14449	0.0164236	0.16376	11.6337	5.92809
GO:0042136	neurotransmitter biosynthetic process	2	207	12	14449	0.0164236	0.16376	11.6337	5.92809
GO:0001655	urogenital system development	2	207	12	14449	0.0164236	0.16376	11.6337	5.92809
GO:0045893	positive regulation of transcription, DNA-dependent	13	207	446	14449	0.0170928	0.16376	2.03459	5.87047
GO:0001503	ossification	4	207	66	14449	0.018003	0.16376	4.23042	5.79562
GO:0051044	positive regulation of membrane protein ectodomain proteolysis	2	207	13	14449	0.0187721	0.16376	10.7388	5.73527
GO:0032781	positive regulation of ATPase activity	2	207	13	14449	0.0187721	0.16376	10.7388	5.73527
GO:0001829	trophectodermal cell differentiation	2	207	13	14449	0.0187721	0.16376	10.7388	5.73527
GO:0031018	endocrine pancreas development	3	207	37	14449	0.019279	0.16376	5.65962	5.69683
GO:0007398	ectoderm development	2	207	14	14449	0.0212523	0.16376	9.9717	5.55624
GO:0050995	negative regulation of lipid catabolic process	2	207	14	14449	0.0212523	0.16376	9.9717	5.55624
GO:0071276	cellular response to cadmium ion	2	207	14	14449	0.0212523	0.16376	9.9717	5.55624
GO:0030301	cholesterol transport	2	207	14	14449	0.0212523	0.16376	9.9717	5.55624
GO:0035066	positive regulation of histone acetylation	2	207	14	14449	0.0212523	0.16376	9.9717	5.55624
GO:0001657	ureteric bud development	3	207	39	14449	0.0219346	0.16376	5.36938	5.51065
GO:0007389	pattern specification process	4	207	71	14449	0.0225683	0.16376	3.9325	5.46956
GO:0030335	positive regulation of cell migration	5	207	107	14449	0.0226606	0.16376	3.26177	5.46367
GO:0009612	response to mechanical stimulus	3	207	40	14449	0.0233332	0.16376	5.23514	5.42147
GO:0030183	B cell differentiation	3	207	40	14449	0.0233332	0.16376	5.23514	5.42147
GO:0055088	lipid homeostasis	2	207	15	14449	0.02386	0.16376	9.30692	5.38926
GO:0003281	ventricular septum development	2	207	15	14449	0.02386	0.16376	9.30692	5.38926
GO:0035924	cellular response to vascular endothelial growth factor stimulus	2	207	15	14449	0.02386	0.16376	9.30692	5.38926
GO:0030198	extracellular matrix organization	6	207	148	14449	0.0239636	0.16376	2.82981	5.38301
GO:0042523	positive regulation of tyrosine phosphorylation of Stat5 protein	2	207	16	14449	0.026591	0.16376	8.72524	5.23292
GO:0086091	regulation of heart rate by cardiac conduction	2	207	16	14449	0.026591	0.16376	8.72524	5.23292
GO:0030539	male genitalia development	2	207	16	14449	0.026591	0.16376	8.72524	5.23292
GO:0071773	cellular response to BMP stimulus	2	207	16	14449	0.026591	0.16376	8.72524	5.23292
GO:0048566	embryonic digestive tract development	2	207	16	14449	0.026591	0.16376	8.72524	5.23292
GO:0045926	negative regulation of growth	2	207	16	14449	0.026591	0.16376	8.72524	5.23292
GO:0014005	microglia development	1	207	1	14449	0.02818	0.16376	69.8019	5.14918
GO:0050779	RNA destabilization	1	207	1	14449	0.02818	0.16376	69.8019	5.14918
GO:2000043	regulation of cardiac cell fate specification	1	207	1	14449	0.02818	0.16376	69.8019	5.14918
GO:0072181	mesonephric duct formation	1	207	1	14449	0.02818	0.16376	69.8019	5.14918
GO:0071466	cellular response to xenobiotic stimulus	1	207	1	14449	0.02818	0.16376	69.8019	5.14918
GO:0046877	regulation of saliva secretion	1	207	1	14449	0.02818	0.16376	69.8019	5.14918
GO:0002316	follicular B cell differentiation	1	207	1	14449	0.02818	0.16376	69.8019	5.14918
GO:0061026	cardiac muscle tissue regeneration	1	207	1	14449	0.02818	0.16376	69.8019	5.14918
GO:0039020	pronephric nephron tubule development	1	207	1	14449	0.02818	0.16376	69.8019	5.14918
GO:0003284	septum primum development	1	207	1	14449	0.02818	0.16376	69.8019	5.14918
GO:0009132	nucleoside diphosphate metabolic process	1	207	1	14449	0.02818	0.16376	69.8019	5.14918
GO:0065005	protein-lipid complex assembly	1	207	1	14449	0.02818	0.16376	69.8019	5.14918
GO:0003071	renal system process involved in regulation of systemic arterial blood pressure	1	207	1	14449	0.02818	0.16376	69.8019	5.14918
GO:0086015	regulation of SA node cell action potential	1	207	1	14449	0.02818	0.16376	69.8019	5.14918
GO:0086053	AV node cell to bundle of His cell communication by electrical coupling	1	207	1	14449	0.02818	0.16376	69.8019	5.14918
GO:0003294	atrial ventricular junction remodeling	1	207	1	14449	0.02818	0.16376	69.8019	5.14918
GO:1901533	negative regulation of hematopoietic progenitor cell differentiation	1	207	1	14449	0.02818	0.16376	69.8019	5.14918
GO:0021551	central nervous system morphogenesis	1	207	1	14449	0.02818	0.16376	69.8019	5.14918
GO:0010085	polarity specification of proximal/distal axis	1	207	1	14449	0.02818	0.16376	69.8019	5.14918
GO:0060067	cervix development	1	207	1	14449	0.02818	0.16376	69.8019	5.14918
GO:0060464	lung lobe formation	1	207	1	14449	0.02818	0.16376	69.8019	5.14918
GO:0060677	ureteric bud elongation	1	207	1	14449	0.02818	0.16376	69.8019	5.14918
GO:0044356	clearance of foreign intracellular DNA by conversion of DNA cytidine to uridine	1	207	1	14449	0.02818	0.16376	69.8019	5.14918
GO:0060695	negative regulation of cholesterol transporter activity	1	207	1	14449	0.02818	0.16376	69.8019	5.14918
GO:0021779	oligodendrocyte cell fate commitment	1	207	1	14449	0.02818	0.16376	69.8019	5.14918
GO:0021767	mammillary body development	1	207	1	14449	0.02818	0.16376	69.8019	5.14918
GO:0042941	D-alanine transport	1	207	1	14449	0.02818	0.16376	69.8019	5.14918
GO:0050955	thermoception	1	207	1	14449	0.02818	0.16376	69.8019	5.14918
GO:0032349	positive regulation of aldosterone biosynthetic process	1	207	1	14449	0.02818	0.16376	69.8019	5.14918
GO:0038171	cannabinoid signaling pathway	1	207	1	14449	0.02818	0.16376	69.8019	5.14918
GO:0061379	inferior colliculus development	1	207	1	14449	0.02818	0.16376	69.8019	5.14918
GO:0061377	mammary gland lobule development	1	207	1	14449	0.02818	0.16376	69.8019	5.14918
GO:0061374	mammillothalamic axonal tract development	1	207	1	14449	0.02818	0.16376	69.8019	5.14918
GO:0061381	cell migration in diencephalon	1	207	1	14449	0.02818	0.16376	69.8019	5.14918
GO:0071878	negative regulation of adrenergic receptor signaling pathway	1	207	1	14449	0.02818	0.16376	69.8019	5.14918
GO:0015938	coenzyme A catabolic process	1	207	1	14449	0.02818	0.16376	69.8019	5.14918
GO:2000971	negative regulation of detection of glucose	1	207	1	14449	0.02818	0.16376	69.8019	5.14918
GO:0051127	positive regulation of actin nucleation	1	207	1	14449	0.02818	0.16376	69.8019	5.14918
GO:2000976	regulation of transcription from RNA polymerase II promoter involved in detection of glucose	1	207	1	14449	0.02818	0.16376	69.8019	5.14918
GO:0032912	negative regulation of transforming growth factor beta2 production	1	207	1	14449	0.02818	0.16376	69.8019	5.14918
GO:0001949	sebaceous gland cell differentiation	1	207	1	14449	0.02818	0.16376	69.8019	5.14918
GO:0071881	adenylate cyclase-inhibiting adrenergic receptor signaling pathway	1	207	1	14449	0.02818	0.16376	69.8019	5.14918
GO:0071882	phospholipase C-activating adrenergic receptor signaling pathway	1	207	1	14449	0.02818	0.16376	69.8019	5.14918
GO:0060807	regulation of transcription from RNA polymerase II promoter involved in definitive endodermal cell fate specification	1	207	1	14449	0.02818	0.16376	69.8019	5.14918
GO:0060809	mesodermal to mesenchymal transition involved in gastrulation	1	207	1	14449	0.02818	0.16376	69.8019	5.14918
GO:0060802	epiblast cell-extraembryonic ectoderm cell signaling involved in anterior/posterior axis specification	1	207	1	14449	0.02818	0.16376	69.8019	5.14918
GO:0003142	cardiogenic plate morphogenesis	1	207	1	14449	0.02818	0.16376	69.8019	5.14918
GO:0003144	embryonic heart tube formation	1	207	1	14449	0.02818	0.16376	69.8019	5.14918
GO:0050677	positive regulation of urothelial cell proliferation	1	207	1	14449	0.02818	0.16376	69.8019	5.14918
GO:0050674	urothelial cell proliferation	1	207	1	14449	0.02818	0.16376	69.8019	5.14918
GO:0045624	positive regulation of T-helper cell differentiation	1	207	1	14449	0.02818	0.16376	69.8019	5.14918
GO:0033505	floor plate morphogenesis	1	207	1	14449	0.02818	0.16376	69.8019	5.14918
GO:0072077	renal vesicle morphogenesis	1	207	1	14449	0.02818	0.16376	69.8019	5.14918
GO:0000433	negative regulation of transcription from RNA polymerase II promoter by glucose	1	207	1	14449	0.02818	0.16376	69.8019	5.14918
GO:0000432	positive regulation of transcription from RNA polymerase II promoter by glucose	1	207	1	14449	0.02818	0.16376	69.8019	5.14918
GO:0021935	cerebellar granule cell precursor tangential migration	1	207	1	14449	0.02818	0.16376	69.8019	5.14918
GO:0003174	mitral valve development	1	207	1	14449	0.02818	0.16376	69.8019	5.14918
GO:0072283	metanephric renal vesicle morphogenesis	1	207	1	14449	0.02818	0.16376	69.8019	5.14918
GO:0003167	atrioventricular bundle cell differentiation	1	207	1	14449	0.02818	0.16376	69.8019	5.14918
GO:0060345	spleen trabecula formation	1	207	1	14449	0.02818	0.16376	69.8019	5.14918
GO:0001828	inner cell mass cellular morphogenesis	1	207	1	14449	0.02818	0.16376	69.8019	5.14918
GO:0035846	oviduct epithelium development	1	207	1	14449	0.02818	0.16376	69.8019	5.14918
GO:0035847	uterine epithelium development	1	207	1	14449	0.02818	0.16376	69.8019	5.14918
GO:0090010	transforming growth factor beta receptor signaling pathway involved in primitive streak formation	1	207	1	14449	0.02818	0.16376	69.8019	5.14918
GO:0035849	nephric duct elongation	1	207	1	14449	0.02818	0.16376	69.8019	5.14918
GO:0035852	horizontal cell localization	1	207	1	14449	0.02818	0.16376	69.8019	5.14918
GO:0046356	acetyl-CoA catabolic process	1	207	1	14449	0.02818	0.16376	69.8019	5.14918
GO:0048327	axial mesodermal cell fate specification	1	207	1	14449	0.02818	0.16376	69.8019	5.14918
GO:0060354	negative regulation of cell adhesion molecule production	1	207	1	14449	0.02818	0.16376	69.8019	5.14918
GO:0030258	lipid modification	1	207	1	14449	0.02818	0.16376	69.8019	5.14918
GO:0060398	regulation of growth hormone receptor signaling pathway	1	207	1	14449	0.02818	0.16376	69.8019	5.14918
GO:0060931	sinoatrial node cell development	1	207	1	14449	0.02818	0.16376	69.8019	5.14918
GO:0002085	inhibition of neuroepithelial cell differentiation	1	207	1	14449	0.02818	0.16376	69.8019	5.14918
GO:1900133	regulation of renin secretion into blood stream	1	207	1	14449	0.02818	0.16376	69.8019	5.14918
GO:0018352	protein-pyridoxal-5-phosphate linkage	1	207	1	14449	0.02818	0.16376	69.8019	5.14918
GO:0034230	enkephalin processing	1	207	1	14449	0.02818	0.16376	69.8019	5.14918
GO:0034231	islet amyloid polypeptide processing	1	207	1	14449	0.02818	0.16376	69.8019	5.14918
GO:0019827	stem cell maintenance	3	207	44	14449	0.0293986	0.166561	4.75922	5.08811
GO:0001819	positive regulation of cytokine production	2	207	17	14449	0.0294413	0.166561	8.21199	5.08601
GO:0042104	positive regulation of activated T cell proliferation	2	207	17	14449	0.0294413	0.166561	8.21199	5.08601
GO:0048557	embryonic digestive tract morphogenesis	2	207	18	14449	0.0324069	0.166561	7.75577	4.94756
GO:0070098	chemokine-mediated signaling pathway	2	207	18	14449	0.0324069	0.166561	7.75577	4.94756
GO:0010765	positive regulation of sodium ion transport	2	207	18	14449	0.0324069	0.166561	7.75577	4.94756
GO:0010575	positive regulation vascular endothelial growth factor production	2	207	18	14449	0.0324069	0.166561	7.75577	4.94756
GO:0070328	triglyceride homeostasis	2	207	19	14449	0.0354839	0.166561	7.34757	4.81669
GO:0019433	triglyceride catabolic process	2	207	19	14449	0.0354839	0.166561	7.34757	4.81669
GO:0006629	lipid metabolic process	6	207	165	14449	0.0370801	0.166561	2.53825	4.75321
GO:0050679	positive regulation of epithelial cell proliferation	3	207	49	14449	0.0380298	0.166561	4.27359	4.71673
GO:0030334	regulation of cell migration	3	207	49	14449	0.0380298	0.166561	4.27359	4.71673
GO:0042744	hydrogen peroxide catabolic process	2	207	20	14449	0.0386685	0.166561	6.98019	4.6927
GO:0060412	ventricular septum morphogenesis	2	207	20	14449	0.0386685	0.166561	6.98019	4.6927
GO:0001702	gastrulation with mouth forming second	2	207	20	14449	0.0386685	0.166561	6.98019	4.6927
GO:0030574	collagen catabolic process	2	207	20	14449	0.0386685	0.166561	6.98019	4.6927
GO:0001654	eye development	2	207	20	14449	0.0386685	0.166561	6.98019	4.6927
GO:0009611	response to wounding	3	207	50	14449	0.0398939	0.166561	4.18812	4.64769
GO:0006869	lipid transport	3	207	50	14449	0.0398939	0.166561	4.18812	4.64769
GO:0030509	BMP signaling pathway	3	207	50	14449	0.0398939	0.166561	4.18812	4.64769
GO:0009749	response to glucose stimulus	3	207	51	14449	0.0418033	0.166561	4.106	4.58024
GO:0048844	artery morphogenesis	2	207	21	14449	0.0419571	0.166561	6.6478	4.57494
GO:0055007	cardiac muscle cell differentiation	2	207	21	14449	0.0419571	0.166561	6.6478	4.57494
GO:0035565	regulation of pronephros size	1	207	2	14449	0.0419694	0.166561	34.901	4.57452
GO:0048866	stem cell fate specification	1	207	2	14449	0.0419694	0.166561	34.901	4.57452
GO:0003419	growth plate cartilage chondrocyte proliferation	1	207	2	14449	0.0419694	0.166561	34.901	4.57452
GO:0022029	telencephalon cell migration	1	207	2	14449	0.0419694	0.166561	34.901	4.57452
GO:2000035	regulation of stem cell division	1	207	2	14449	0.0419694	0.166561	34.901	4.57452
GO:0003218	cardiac left ventricle formation	1	207	2	14449	0.0419694	0.166561	34.901	4.57452
GO:0048625	myoblast cell fate commitment	1	207	2	14449	0.0419694	0.166561	34.901	4.57452
GO:0046884	follicle-stimulating hormone secretion	1	207	2	14449	0.0419694	0.166561	34.901	4.57452
GO:0072178	nephric duct morphogenesis	1	207	2	14449	0.0419694	0.166561	34.901	4.57452
GO:0021871	forebrain regionalization	1	207	2	14449	0.0419694	0.166561	34.901	4.57452
GO:0061017	hepatoblast differentiation	1	207	2	14449	0.0419694	0.166561	34.901	4.57452
GO:0046456	icosanoid biosynthetic process	1	207	2	14449	0.0419694	0.166561	34.901	4.57452
GO:0002302	CD8-positive, alpha-beta T cell differentiation involved in immune response	1	207	2	14449	0.0419694	0.166561	34.901	4.57452
GO:0021855	hypothalamus cell migration	1	207	2	14449	0.0419694	0.166561	34.901	4.57452
GO:0061033	secretion by lung epithelial cell involved in lung growth	1	207	2	14449	0.0419694	0.166561	34.901	4.57452
GO:0072148	epithelial cell fate commitment	1	207	2	14449	0.0419694	0.166561	34.901	4.57452
GO:0060621	negative regulation of cholesterol import	1	207	2	14449	0.0419694	0.166561	34.901	4.57452
GO:0003290	atrial septum secundum morphogenesis	1	207	2	14449	0.0419694	0.166561	34.901	4.57452
GO:0019303	D-ribose catabolic process	1	207	2	14449	0.0419694	0.166561	34.901	4.57452
GO:0060066	oviduct development	1	207	2	14449	0.0419694	0.166561	34.901	4.57452
GO:0021521	ventral spinal cord interneuron specification	1	207	2	14449	0.0419694	0.166561	34.901	4.57452
GO:0060460	left lung morphogenesis	1	207	2	14449	0.0419694	0.166561	34.901	4.57452
GO:0071624	positive regulation of granulocyte chemotaxis	1	207	2	14449	0.0419694	0.166561	34.901	4.57452
GO:0035922	foramen ovale closure	1	207	2	14449	0.0419694	0.166561	34.901	4.57452
GO:2000744	positive regulation of anterior head development	1	207	2	14449	0.0419694	0.166561	34.901	4.57452
GO:0051574	positive regulation of histone H3-K9 methylation	1	207	2	14449	0.0419694	0.166561	34.901	4.57452
GO:0042942	D-serine transport	1	207	2	14449	0.0419694	0.166561	34.901	4.57452
GO:0021761	limbic system development	1	207	2	14449	0.0419694	0.166561	34.901	4.57452
GO:1900224	positive regulation of nodal signaling pathway involved in determination of lateral mesoderm left/right asymmetry	1	207	2	14449	0.0419694	0.166561	34.901	4.57452
GO:1900825	regulation of membrane depolarization involved in regulation of cardiac muscle cell action potential	1	207	2	14449	0.0419694	0.166561	34.901	4.57452
GO:0051345	positive regulation of hydrolase activity	1	207	2	14449	0.0419694	0.166561	34.901	4.57452
GO:2000768	positive regulation of nephron tubule epithelial cell differentiation	1	207	2	14449	0.0419694	0.166561	34.901	4.57452
GO:0050713	negative regulation of interleukin-1 beta secretion	1	207	2	14449	0.0419694	0.166561	34.901	4.57452
GO:0034378	chylomicron assembly	1	207	2	14449	0.0419694	0.166561	34.901	4.57452
GO:1900625	positive regulation of monocyte aggregation	1	207	2	14449	0.0419694	0.166561	34.901	4.57452
GO:0032911	negative regulation of transforming growth factor beta1 production	1	207	2	14449	0.0419694	0.166561	34.901	4.57452
GO:1901383	negative regulation of chorionic trophoblast cell proliferation	1	207	2	14449	0.0419694	0.166561	34.901	4.57452
GO:0034344	regulation of type III interferon production	1	207	2	14449	0.0419694	0.166561	34.901	4.57452
GO:0010838	positive regulation of keratinocyte proliferation	1	207	2	14449	0.0419694	0.166561	34.901	4.57452
GO:0042634	regulation of hair cycle	1	207	2	14449	0.0419694	0.166561	34.901	4.57452
GO:0072224	metanephric glomerulus development	1	207	2	14449	0.0419694	0.166561	34.901	4.57452
GO:0070473	negative regulation of uterine smooth muscle contraction	1	207	2	14449	0.0419694	0.166561	34.901	4.57452
GO:2000382	positive regulation of mesoderm development	1	207	2	14449	0.0419694	0.166561	34.901	4.57452
GO:2000381	negative regulation of mesoderm development	1	207	2	14449	0.0419694	0.166561	34.901	4.57452
GO:0010822	positive regulation of mitochondrion organization	1	207	2	14449	0.0419694	0.166561	34.901	4.57452
GO:0006540	glutamate decarboxylation to succinate	1	207	2	14449	0.0419694	0.166561	34.901	4.57452
GO:0003193	pulmonary valve formation	1	207	2	14449	0.0419694	0.166561	34.901	4.57452
GO:0033132	negative regulation of glucokinase activity	1	207	2	14449	0.0419694	0.166561	34.901	4.57452
GO:0006982	response to lipid hydroperoxide	1	207	2	14449	0.0419694	0.166561	34.901	4.57452
GO:0006591	ornithine metabolic process	1	207	2	14449	0.0419694	0.166561	34.901	4.57452
GO:0021937	cerebellar Purkinje cell-granule cell precursor cell signaling involved in regulation of granule cell precursor cell proliferation	1	207	2	14449	0.0419694	0.166561	34.901	4.57452
GO:0072091	regulation of stem cell proliferation	1	207	2	14449	0.0419694	0.166561	34.901	4.57452
GO:0048382	mesendoderm development	1	207	2	14449	0.0419694	0.166561	34.901	4.57452
GO:0071379	cellular response to prostaglandin stimulus	1	207	2	14449	0.0419694	0.166561	34.901	4.57452
GO:0044240	multicellular organismal lipid catabolic process	1	207	2	14449	0.0419694	0.166561	34.901	4.57452
GO:0071338	positive regulation of hair follicle cell proliferation	1	207	2	14449	0.0419694	0.166561	34.901	4.57452
GO:0048332	mesoderm morphogenesis	1	207	2	14449	0.0419694	0.166561	34.901	4.57452
GO:0046340	diacylglycerol catabolic process	1	207	2	14449	0.0419694	0.166561	34.901	4.57452
GO:0070075	tear secretion	1	207	2	14449	0.0419694	0.166561	34.901	4.57452
GO:0003310	pancreatic A cell differentiation	1	207	2	14449	0.0419694	0.166561	34.901	4.57452
GO:0060914	heart formation	1	207	2	14449	0.0419694	0.166561	34.901	4.57452
GO:0060923	cardiac muscle cell fate commitment	1	207	2	14449	0.0419694	0.166561	34.901	4.57452
GO:0032275	luteinizing hormone secretion	1	207	2	14449	0.0419694	0.166561	34.901	4.57452
GO:0030070	insulin processing	1	207	2	14449	0.0419694	0.166561	34.901	4.57452
GO:0090240	positive regulation of histone H4 acetylation	1	207	2	14449	0.0419694	0.166561	34.901	4.57452
GO:0014706	striated muscle tissue development	1	207	2	14449	0.0419694	0.166561	34.901	4.57452
GO:0039528	cytoplasmic pattern recognition receptor signaling pathway in response to virus	1	207	2	14449	0.0419694	0.166561	34.901	4.57452
GO:0060700	regulation of ribonuclease activity	1	207	2	14449	0.0419694	0.166561	34.901	4.57452
GO:0009952	anterior/posterior pattern specification	4	207	88	14449	0.042965	0.169921	3.17282	4.54069
GO:0032870	cellular response to hormone stimulus	2	207	22	14449	0.045346	0.17244	6.34563	4.46288
GO:0035094	response to nicotine	2	207	22	14449	0.045346	0.17244	6.34563	4.46288
GO:0051607	defense response to virus	5	207	133	14449	0.0485354	0.17244	2.62413	4.36482
GO:0007159	leukocyte cell-cell adhesion	2	207	23	14449	0.0488316	0.17244	6.06973	4.35604
GO:0023014	signal transduction by phosphorylation	2	207	23	14449	0.0488316	0.17244	6.06973	4.35604
GO:0009887	organ morphogenesis	4	207	92	14449	0.0488792	0.17244	3.03487	4.35464
GO:0009653	anatomical structure morphogenesis	4	207	93	14449	0.050424	0.17244	3.00223	4.30975
GO:0010468	regulation of gene expression	3	207	56	14449	0.0520184	0.17244	3.73939	4.26484
GO:0016266	O-glycan processing	3	207	56	14449	0.0520184	0.17244	3.73939	4.26484
GO:0006656	phosphatidylcholine biosynthetic process	2	207	24	14449	0.0524105	0.17244	5.81683	4.254
GO:0045597	positive regulation of cell differentiation	2	207	24	14449	0.0524105	0.17244	5.81683	4.254
GO:0001707	mesoderm formation	2	207	24	14449	0.0524105	0.17244	5.81683	4.254
GO:0035582	sequestering of BMP in extracellular matrix	1	207	3	14449	0.0555622	0.17244	23.2673	4.16975
GO:0003229	ventricular cardiac muscle tissue development	1	207	3	14449	0.0555622	0.17244	23.2673	4.16975
GO:0042510	regulation of tyrosine phosphorylation of Stat1 protein	1	207	3	14449	0.0555622	0.17244	23.2673	4.16975
GO:2000054	negative regulation of Wnt receptor signaling pathway involved in dorsal/ventral axis specification	1	207	3	14449	0.0555622	0.17244	23.2673	4.16975
GO:0038083	peptidyl-tyrosine autophosphorylation	1	207	3	14449	0.0555622	0.17244	23.2673	4.16975
GO:2000273	positive regulation of receptor activity	1	207	3	14449	0.0555622	0.17244	23.2673	4.16975
GO:0061009	common bile duct development	1	207	3	14449	0.0555622	0.17244	23.2673	4.16975
GO:0006082	organic acid metabolic process	1	207	3	14449	0.0555622	0.17244	23.2673	4.16975
GO:0061010	gall bladder development	1	207	3	14449	0.0555622	0.17244	23.2673	4.16975
GO:0072592	oxygen metabolic process	1	207	3	14449	0.0555622	0.17244	23.2673	4.16975
GO:0003051	angiotensin-mediated drinking behavior	1	207	3	14449	0.0555622	0.17244	23.2673	4.16975
GO:0061030	epithelial cell differentiation involved in mammary gland alveolus development	1	207	3	14449	0.0555622	0.17244	23.2673	4.16975
GO:0034755	iron ion transmembrane transport	1	207	3	14449	0.0555622	0.17244	23.2673	4.16975
GO:0021834	chemorepulsion involved in embryonic olfactory bulb interneuron precursor migration	1	207	3	14449	0.0555622	0.17244	23.2673	4.16975
GO:0045577	regulation of B cell differentiation	1	207	3	14449	0.0555622	0.17244	23.2673	4.16975
GO:0007161	calcium-independent cell-matrix adhesion	1	207	3	14449	0.0555622	0.17244	23.2673	4.16975
GO:0032959	inositol trisphosphate biosynthetic process	1	207	3	14449	0.0555622	0.17244	23.2673	4.16975
GO:0060447	bud outgrowth involved in lung branching	1	207	3	14449	0.0555622	0.17244	23.2673	4.16975
GO:1901164	negative regulation of trophoblast cell migration	1	207	3	14449	0.0555622	0.17244	23.2673	4.16975
GO:0016576	histone dephosphorylation	1	207	3	14449	0.0555622	0.17244	23.2673	4.16975
GO:0048263	determination of dorsal identity	1	207	3	14449	0.0555622	0.17244	23.2673	4.16975
GO:0032354	response to follicle-stimulating hormone stimulus	1	207	3	14449	0.0555622	0.17244	23.2673	4.16975
GO:0032374	regulation of cholesterol transport	1	207	3	14449	0.0555622	0.17244	23.2673	4.16975
GO:0060486	Clara cell differentiation	1	207	3	14449	0.0555622	0.17244	23.2673	4.16975
GO:0060485	mesenchyme development	1	207	3	14449	0.0555622	0.17244	23.2673	4.16975
GO:0007621	negative regulation of female receptivity	1	207	3	14449	0.0555622	0.17244	23.2673	4.16975
GO:0009597	detection of virus	1	207	3	14449	0.0555622	0.17244	23.2673	4.16975
GO:0061364	apoptotic process involved in luteolysis	1	207	3	14449	0.0555622	0.17244	23.2673	4.16975
GO:0035385	Roundabout signaling pathway	1	207	3	14449	0.0555622	0.17244	23.2673	4.16975
GO:0034370	triglyceride-rich lipoprotein particle remodeling	1	207	3	14449	0.0555622	0.17244	23.2673	4.16975
GO:0034371	chylomicron remodeling	1	207	3	14449	0.0555622	0.17244	23.2673	4.16975
GO:0051142	positive regulation of NK T cell proliferation	1	207	3	14449	0.0555622	0.17244	23.2673	4.16975
GO:0031670	cellular response to nutrient	1	207	3	14449	0.0555622	0.17244	23.2673	4.16975
GO:0070508	cholesterol import	1	207	3	14449	0.0555622	0.17244	23.2673	4.16975
GO:0071883	activation of MAPK activity by adrenergic receptor signaling pathway	1	207	3	14449	0.0555622	0.17244	23.2673	4.16975
GO:2000105	positive regulation of DNA-dependent DNA replication	1	207	3	14449	0.0555622	0.17244	23.2673	4.16975
GO:0034445	negative regulation of plasma lipoprotein particle oxidation	1	207	3	14449	0.0555622	0.17244	23.2673	4.16975
GO:0070257	positive regulation of mucus secretion	1	207	3	14449	0.0555622	0.17244	23.2673	4.16975
GO:0021903	rostrocaudal neural tube patterning	1	207	3	14449	0.0555622	0.17244	23.2673	4.16975
GO:0042663	regulation of endodermal cell fate specification	1	207	3	14449	0.0555622	0.17244	23.2673	4.16975
GO:2000366	positive regulation of STAT protein import into nucleus	1	207	3	14449	0.0555622	0.17244	23.2673	4.16975
GO:0072049	comma-shaped body morphogenesis	1	207	3	14449	0.0555622	0.17244	23.2673	4.16975
GO:0035239	tube morphogenesis	1	207	3	14449	0.0555622	0.17244	23.2673	4.16975
GO:0072050	S-shaped body morphogenesis	1	207	3	14449	0.0555622	0.17244	23.2673	4.16975
GO:0035610	protein side chain deglutamylation	1	207	3	14449	0.0555622	0.17244	23.2673	4.16975
GO:0042415	norepinephrine metabolic process	1	207	3	14449	0.0555622	0.17244	23.2673	4.16975
GO:0035609	C-terminal protein deglutamylation	1	207	3	14449	0.0555622	0.17244	23.2673	4.16975
GO:0009051	pentose-phosphate shunt, oxidative branch	1	207	3	14449	0.0555622	0.17244	23.2673	4.16975
GO:0072278	metanephric comma-shaped body morphogenesis	1	207	3	14449	0.0555622	0.17244	23.2673	4.16975
GO:0072095	regulation of branch elongation involved in ureteric bud branching	1	207	3	14449	0.0555622	0.17244	23.2673	4.16975
GO:0030540	female genitalia development	1	207	3	14449	0.0555622	0.17244	23.2673	4.16975
GO:0001831	trophectodermal cellular morphogenesis	1	207	3	14449	0.0555622	0.17244	23.2673	4.16975
GO:0001826	inner cell mass cell differentiation	1	207	3	14449	0.0555622	0.17244	23.2673	4.16975
GO:0002005	angiotensin catabolic process in blood	1	207	3	14449	0.0555622	0.17244	23.2673	4.16975
GO:1901020	negative regulation of calcium ion transmembrane transporter activity	1	207	3	14449	0.0555622	0.17244	23.2673	4.16975
GO:1900181	negative regulation of protein localization to nucleus	1	207	3	14449	0.0555622	0.17244	23.2673	4.16975
GO:0035054	embryonic heart tube anterior/posterior pattern specification	1	207	3	14449	0.0555622	0.17244	23.2673	4.16975
GO:0061205	paramesonephric duct development	1	207	3	14449	0.0555622	0.17244	23.2673	4.16975
GO:0003308	negative regulation of Wnt receptor signaling pathway involved in heart development	1	207	3	14449	0.0555622	0.17244	23.2673	4.16975
GO:0003309	type B pancreatic cell differentiation	1	207	3	14449	0.0555622	0.17244	23.2673	4.16975
GO:1900164	nodal signaling pathway involved in determination of lateral mesoderm left/right asymmetry	1	207	3	14449	0.0555622	0.17244	23.2673	4.16975
GO:0032286	central nervous system myelin maintenance	1	207	3	14449	0.0555622	0.17244	23.2673	4.16975
GO:0032289	central nervous system myelin formation	1	207	3	14449	0.0555622	0.17244	23.2673	4.16975
GO:0050861	positive regulation of B cell receptor signaling pathway	1	207	3	14449	0.0555622	0.17244	23.2673	4.16975
GO:0060947	cardiac vascular smooth muscle cell differentiation	1	207	3	14449	0.0555622	0.17244	23.2673	4.16975
GO:0032800	receptor biosynthetic process	1	207	3	14449	0.0555622	0.17244	23.2673	4.16975
GO:0015825	L-serine transport	1	207	3	14449	0.0555622	0.17244	23.2673	4.16975
GO:0021549	cerebellum development	2	207	25	14449	0.0560793	0.173101	5.58415	4.15639
GO:0010862	positive regulation of pathway-restricted SMAD protein phosphorylation	2	207	25	14449	0.0560793	0.173101	5.58415	4.15639
GO:0051384	response to glucocorticoid stimulus	3	207	58	14449	0.0564091	0.173649	3.61044	4.14793
GO:0050821	protein stabilization	3	207	59	14449	0.0586681	0.179741	3.54925	4.09128
GO:0016339	calcium-dependent cell-cell adhesion	2	207	26	14449	0.0598348	0.179741	5.36938	4.06287
GO:0050853	B cell receptor signaling pathway	2	207	26	14449	0.0598348	0.179741	5.36938	4.06287
GO:0043410	positive regulation of MAPK cascade	3	207	60	14449	0.060969	0.179741	3.4901	4.03578
GO:0035023	regulation of Rho protein signal transduction	3	207	60	14449	0.060969	0.179741	3.4901	4.03578
GO:0006357	regulation of transcription from RNA polymerase II promoter	7	207	236	14449	0.0615836	0.179741	2.0704	4.02131
GO:0045165	cell fate commitment	2	207	27	14449	0.0636736	0.179741	5.17051	3.97316
GO:0018146	keratan sulfate biosynthetic process	2	207	27	14449	0.0636736	0.179741	5.17051	3.97316
GO:0045540	regulation of cholesterol biosynthetic process	1	207	4	14449	0.0689612	0.179741	17.4505	3.85807
GO:0042520	positive regulation of tyrosine phosphorylation of Stat4 protein	1	207	4	14449	0.0689612	0.179741	17.4505	3.85807
GO:2000049	positive regulation of cell-cell adhesion mediated by cadherin	1	207	4	14449	0.0689612	0.179741	17.4505	3.85807
GO:0045123	cellular extravasation	1	207	4	14449	0.0689612	0.179741	17.4505	3.85807
GO:0003219	cardiac right ventricle formation	1	207	4	14449	0.0689612	0.179741	17.4505	3.85807
GO:0086067	AV node cell to bundle of His cell communication	1	207	4	14449	0.0689612	0.179741	17.4505	3.85807
GO:0072177	mesonephric duct development	1	207	4	14449	0.0689612	0.179741	17.4505	3.85807
GO:0036120	cellular response to platelet-derived growth factor stimulus	1	207	4	14449	0.0689612	0.179741	17.4505	3.85807
GO:0035502	metanephric part of ureteric bud development	1	207	4	14449	0.0689612	0.179741	17.4505	3.85807
GO:0061031	endodermal digestive tract morphogenesis	1	207	4	14449	0.0689612	0.179741	17.4505	3.85807
GO:0003289	atrial septum primum morphogenesis	1	207	4	14449	0.0689612	0.179741	17.4505	3.85807
GO:0061049	cell growth involved in cardiac muscle cell development	1	207	4	14449	0.0689612	0.179741	17.4505	3.85807
GO:0006663	platelet activating factor biosynthetic process	1	207	4	14449	0.0689612	0.179741	17.4505	3.85807
GO:0071498	cellular response to fluid shear stress	1	207	4	14449	0.0689612	0.179741	17.4505	3.85807
GO:0046813	virion attachment, binding of host cell surface receptor	1	207	4	14449	0.0689612	0.179741	17.4505	3.85807
GO:0097211	cellular response to gonadotropin-releasing hormone	1	207	4	14449	0.0689612	0.179741	17.4505	3.85807
GO:0021533	cell differentiation in hindbrain	1	207	4	14449	0.0689612	0.179741	17.4505	3.85807
GO:0060054	positive regulation of epithelial cell proliferation involved in wound healing	1	207	4	14449	0.0689612	0.179741	17.4505	3.85807
GO:0072520	seminiferous tubule development	1	207	4	14449	0.0689612	0.179741	17.4505	3.85807
GO:0043619	regulation of transcription from RNA polymerase II promoter in response to oxidative stress	1	207	4	14449	0.0689612	0.179741	17.4505	3.85807
GO:0043615	astrocyte cell migration	1	207	4	14449	0.0689612	0.179741	17.4505	3.85807
GO:0070741	response to interleukin-6	1	207	4	14449	0.0689612	0.179741	17.4505	3.85807
GO:0032375	negative regulation of cholesterol transport	1	207	4	14449	0.0689612	0.179741	17.4505	3.85807
GO:2000330	positive regulation of T-helper 17 cell lineage commitment	1	207	4	14449	0.0689612	0.179741	17.4505	3.85807
GO:0007431	salivary gland development	1	207	4	14449	0.0689612	0.179741	17.4505	3.85807
GO:0007412	axon target recognition	1	207	4	14449	0.0689612	0.179741	17.4505	3.85807
GO:0070100	negative regulation of chemokine-mediated signaling pathway	1	207	4	14449	0.0689612	0.179741	17.4505	3.85807
GO:0031665	negative regulation of lipopolysaccharide-mediated signaling pathway	1	207	4	14449	0.0689612	0.179741	17.4505	3.85807
GO:0060214	endocardium formation	1	207	4	14449	0.0689612	0.179741	17.4505	3.85807
GO:0021517	ventral spinal cord development	1	207	4	14449	0.0689612	0.179741	17.4505	3.85807
GO:2000189	positive regulation of cholesterol homeostasis	1	207	4	14449	0.0689612	0.179741	17.4505	3.85807
GO:0050878	regulation of body fluid levels	1	207	4	14449	0.0689612	0.179741	17.4505	3.85807
GO:0042662	negative regulation of mesodermal cell fate specification	1	207	4	14449	0.0689612	0.179741	17.4505	3.85807
GO:2000171	negative regulation of dendrite development	1	207	4	14449	0.0689612	0.179741	17.4505	3.85807
GO:0008628	hormone-mediated apoptotic signaling pathway	1	207	4	14449	0.0689612	0.179741	17.4505	3.85807
GO:0033504	floor plate development	1	207	4	14449	0.0689612	0.179741	17.4505	3.85807
GO:0035625	epidermal growth factor-activated receptor transactivation by G-protein coupled receptor signaling pathway	1	207	4	14449	0.0689612	0.179741	17.4505	3.85807
GO:0006538	glutamate catabolic process	1	207	4	14449	0.0689612	0.179741	17.4505	3.85807
GO:0042420	dopamine catabolic process	1	207	4	14449	0.0689612	0.179741	17.4505	3.85807
GO:0072284	metanephric S-shaped body morphogenesis	1	207	4	14449	0.0689612	0.179741	17.4505	3.85807
GO:0003161	cardiac conduction system development	1	207	4	14449	0.0689612	0.179741	17.4505	3.85807
GO:0010159	specification of organ position	1	207	4	14449	0.0689612	0.179741	17.4505	3.85807
GO:0061179	negative regulation of insulin secretion involved in cellular response to glucose stimulus	1	207	4	14449	0.0689612	0.179741	17.4505	3.85807
GO:0002260	lymphocyte homeostasis	1	207	4	14449	0.0689612	0.179741	17.4505	3.85807
GO:0060596	mammary placode formation	1	207	4	14449	0.0689612	0.179741	17.4505	3.85807
GO:0071374	cellular response to parathyroid hormone stimulus	1	207	4	14449	0.0689612	0.179741	17.4505	3.85807
GO:0090031	positive regulation of steroid hormone biosynthetic process	1	207	4	14449	0.0689612	0.179741	17.4505	3.85807
GO:0032489	regulation of Cdc42 protein signal transduction	1	207	4	14449	0.0689612	0.179741	17.4505	3.85807
GO:0060956	endocardial cell differentiation	1	207	4	14449	0.0689612	0.179741	17.4505	3.85807
GO:0001842	neural fold formation	1	207	4	14449	0.0689612	0.179741	17.4505	3.85807
GO:0002227	innate immune response in mucosa	1	207	4	14449	0.0689612	0.179741	17.4505	3.85807
GO:0042159	lipoprotein catabolic process	1	207	4	14449	0.0689612	0.179741	17.4505	3.85807
GO:0007501	mesodermal cell fate specification	1	207	4	14449	0.0689612	0.179741	17.4505	3.85807
GO:0007500	mesodermal cell fate determination	1	207	4	14449	0.0689612	0.179741	17.4505	3.85807
GO:0060913	cardiac cell fate determination	1	207	4	14449	0.0689612	0.179741	17.4505	3.85807
GO:2000467	positive regulation of glycogen (starch) synthase activity	1	207	4	14449	0.0689612	0.179741	17.4505	3.85807
GO:0051414	response to cortisol stimulus	1	207	4	14449	0.0689612	0.179741	17.4505	3.85807
GO:0038028	insulin receptor signaling pathway via phosphatidylinositol 3-kinase cascade	1	207	4	14449	0.0689612	0.179741	17.4505	3.85807
GO:0045955	negative regulation of calcium ion-dependent exocytosis	1	207	4	14449	0.0689612	0.179741	17.4505	3.85807
GO:0007498	mesoderm development	2	207	29	14449	0.071589	0.18574	4.81393	3.80412
GO:0030514	negative regulation of BMP signaling pathway	2	207	29	14449	0.071589	0.18574	4.81393	3.80412
GO:0009615	response to virus	4	207	107	14449	0.0747825	0.190613	2.60942	3.74116
GO:0051090	regulation of sequence-specific DNA binding transcription factor activity	3	207	66	14449	0.075626	0.190613	3.17282	3.72497
GO:0001889	liver development	3	207	66	14449	0.075626	0.190613	3.17282	3.72497
GO:0043280	positive regulation of cysteine-type endopeptidase activity involved in apoptotic process	2	207	30	14449	0.0756595	0.190613	4.65346	3.72434
GO:0006654	phosphatidic acid biosynthetic process	2	207	31	14449	0.0798011	0.190613	4.50335	3.64745
GO:0007162	negative regulation of cell adhesion	2	207	31	14449	0.0798011	0.190613	4.50335	3.64745
GO:0048538	thymus development	2	207	31	14449	0.0798011	0.190613	4.50335	3.64745
GO:0051258	protein polymerization	2	207	31	14449	0.0798011	0.190613	4.50335	3.64745
GO:0048643	positive regulation of skeletal muscle tissue development	1	207	5	14449	0.0821692	0.190613	13.9604	3.60526
GO:0006642	triglyceride mobilization	1	207	5	14449	0.0821692	0.190613	13.9604	3.60526
GO:0014012	peripheral nervous system axon regeneration	1	207	5	14449	0.0821692	0.190613	13.9604	3.60526
GO:0003417	growth plate cartilage development	1	207	5	14449	0.0821692	0.190613	13.9604	3.60526
GO:0035336	long-chain fatty-acyl-CoA metabolic process	1	207	5	14449	0.0821692	0.190613	13.9604	3.60526
GO:0045110	intermediate filament bundle assembly	1	207	5	14449	0.0821692	0.190613	13.9604	3.60526
GO:0070383	DNA cytosine deamination	1	207	5	14449	0.0821692	0.190613	13.9604	3.60526
GO:0030857	negative regulation of epithelial cell differentiation	1	207	5	14449	0.0821692	0.190613	13.9604	3.60526
GO:0043312	neutrophil degranulation	1	207	5	14449	0.0821692	0.190613	13.9604	3.60526
GO:0086064	cell communication by electrical coupling involved in cardiac conduction	1	207	5	14449	0.0821692	0.190613	13.9604	3.60526
GO:0050996	positive regulation of lipid catabolic process	1	207	5	14449	0.0821692	0.190613	13.9604	3.60526
GO:0061037	negative regulation of cartilage development	1	207	5	14449	0.0821692	0.190613	13.9604	3.60526
GO:0003283	atrial septum development	1	207	5	14449	0.0821692	0.190613	13.9604	3.60526
GO:0003081	regulation of systemic arterial blood pressure by renin-angiotensin	1	207	5	14449	0.0821692	0.190613	13.9604	3.60526
GO:0019896	axon transport of mitochondrion	1	207	5	14449	0.0821692	0.190613	13.9604	3.60526
GO:0086012	membrane depolarization involved in regulation of cardiac muscle cell action potential	1	207	5	14449	0.0821692	0.190613	13.9604	3.60526
GO:0060428	lung epithelium development	1	207	5	14449	0.0821692	0.190613	13.9604	3.60526
GO:0043382	positive regulation of memory T cell differentiation	1	207	5	14449	0.0821692	0.190613	13.9604	3.60526
GO:0006873	cellular ion homeostasis	1	207	5	14449	0.0821692	0.190613	13.9604	3.60526
GO:0008211	glucocorticoid metabolic process	1	207	5	14449	0.0821692	0.190613	13.9604	3.60526
GO:0051347	positive regulation of transferase activity	1	207	5	14449	0.0821692	0.190613	13.9604	3.60526
GO:0031638	zymogen activation	1	207	5	14449	0.0821692	0.190613	13.9604	3.60526
GO:0051135	positive regulation of NK T cell activation	1	207	5	14449	0.0821692	0.190613	13.9604	3.60526
GO:0032927	positive regulation of activin receptor signaling pathway	1	207	5	14449	0.0821692	0.190613	13.9604	3.60526
GO:0051798	positive regulation of hair follicle development	1	207	5	14449	0.0821692	0.190613	13.9604	3.60526
GO:0006739	NADP metabolic process	1	207	5	14449	0.0821692	0.190613	13.9604	3.60526
GO:0050671	positive regulation of lymphocyte proliferation	1	207	5	14449	0.0821692	0.190613	13.9604	3.60526
GO:0010804	negative regulation of tumor necrosis factor-mediated signaling pathway	1	207	5	14449	0.0821692	0.190613	13.9604	3.60526
GO:0035456	response to interferon-beta	1	207	5	14449	0.0821692	0.190613	13.9604	3.60526
GO:0070295	renal water absorption	1	207	5	14449	0.0821692	0.190613	13.9604	3.60526
GO:0046597	negative regulation of viral entry into host cell	1	207	5	14449	0.0821692	0.190613	13.9604	3.60526
GO:0060510	Type II pneumocyte differentiation	1	207	5	14449	0.0821692	0.190613	13.9604	3.60526
GO:0070995	NADPH oxidation	1	207	5	14449	0.0821692	0.190613	13.9604	3.60526
GO:0048048	embryonic eye morphogenesis	1	207	5	14449	0.0821692	0.190613	13.9604	3.60526
GO:0060761	negative regulation of response to cytokine stimulus	1	207	5	14449	0.0821692	0.190613	13.9604	3.60526
GO:0060586	multicellular organismal iron ion homeostasis	1	207	5	14449	0.0821692	0.190613	13.9604	3.60526
GO:0021889	olfactory bulb interneuron differentiation	1	207	5	14449	0.0821692	0.190613	13.9604	3.60526
GO:0021884	forebrain neuron development	1	207	5	14449	0.0821692	0.190613	13.9604	3.60526
GO:0032237	activation of store-operated calcium channel activity	1	207	5	14449	0.0821692	0.190613	13.9604	3.60526
GO:0042596	fear response	1	207	5	14449	0.0821692	0.190613	13.9604	3.60526
GO:0043171	peptide catabolic process	1	207	5	14449	0.0821692	0.190613	13.9604	3.60526
GO:0015872	dopamine transport	1	207	5	14449	0.0821692	0.190613	13.9604	3.60526
GO:0018344	protein geranylgeranylation	1	207	5	14449	0.0821692	0.190613	13.9604	3.60526
GO:0060706	cell differentiation involved in embryonic placenta development	1	207	5	14449	0.0821692	0.190613	13.9604	3.60526
GO:0042339	keratan sulfate metabolic process	2	207	32	14449	0.0840112	0.194489	4.36262	3.57327
GO:0006508	proteolysis	11	207	466	14449	0.0847742	0.195858	1.64769	3.56023
GO:0060048	cardiac muscle contraction	2	207	34	14449	0.0926253	0.201151	4.106	3.43245
GO:0071456	cellular response to hypoxia	3	207	73	14449	0.0944622	0.201151	2.86857	3.40412
GO:0002576	platelet degranulation	3	207	73	14449	0.0944622	0.201151	2.86857	3.40412
GO:0090090	negative regulation of canonical Wnt receptor signaling pathway	3	207	73	14449	0.0944622	0.201151	2.86857	3.40412
GO:0048645	organ formation	1	207	6	14449	0.095189	0.201151	11.6337	3.39306
GO:0048872	homeostasis of number of cells	1	207	6	14449	0.095189	0.201151	11.6337	3.39306
GO:0030213	hyaluronan biosynthetic process	1	207	6	14449	0.095189	0.201151	11.6337	3.39306
GO:0008090	retrograde axon cargo transport	1	207	6	14449	0.095189	0.201151	11.6337	3.39306
GO:0055012	ventricular cardiac muscle cell differentiation	1	207	6	14449	0.095189	0.201151	11.6337	3.39306
GO:0038092	nodal signaling pathway	1	207	6	14449	0.095189	0.201151	11.6337	3.39306
GO:0030858	positive regulation of epithelial cell differentiation	1	207	6	14449	0.095189	0.201151	11.6337	3.39306
GO:0070166	enamel mineralization	1	207	6	14449	0.095189	0.201151	11.6337	3.39306
GO:0032609	interferon-gamma production	1	207	6	14449	0.095189	0.201151	11.6337	3.39306
GO:0051895	negative regulation of focal adhesion assembly	1	207	6	14449	0.095189	0.201151	11.6337	3.39306
GO:0060411	cardiac septum morphogenesis	1	207	6	14449	0.095189	0.201151	11.6337	3.39306
GO:0010952	positive regulation of peptidase activity	1	207	6	14449	0.095189	0.201151	11.6337	3.39306
GO:0010898	positive regulation of triglyceride catabolic process	1	207	6	14449	0.095189	0.201151	11.6337	3.39306
GO:0071280	cellular response to copper ion	1	207	6	14449	0.095189	0.201151	11.6337	3.39306
GO:0010884	positive regulation of lipid storage	1	207	6	14449	0.095189	0.201151	11.6337	3.39306
GO:0032717	negative regulation of interleukin-8 production	1	207	6	14449	0.095189	0.201151	11.6337	3.39306
GO:0032725	positive regulation of granulocyte macrophage colony-stimulating factor production	1	207	6	14449	0.095189	0.201151	11.6337	3.39306
GO:0007217	tachykinin receptor signaling pathway	1	207	6	14449	0.095189	0.201151	11.6337	3.39306
GO:0006356	regulation of transcription from RNA polymerase I promoter	1	207	6	14449	0.095189	0.201151	11.6337	3.39306
GO:2000318	positive regulation of T-helper 17 type immune response	1	207	6	14449	0.095189	0.201151	11.6337	3.39306
GO:0060261	positive regulation of transcription initiation from RNA polymerase II promoter	1	207	6	14449	0.095189	0.201151	11.6337	3.39306
GO:0034105	positive regulation of tissue remodeling	1	207	6	14449	0.095189	0.201151	11.6337	3.39306
GO:0034115	negative regulation of heterotypic cell-cell adhesion	1	207	6	14449	0.095189	0.201151	11.6337	3.39306
GO:0045616	regulation of keratinocyte differentiation	1	207	6	14449	0.095189	0.201151	11.6337	3.39306
GO:0009072	aromatic amino acid family metabolic process	1	207	6	14449	0.095189	0.201151	11.6337	3.39306
GO:0060536	cartilage morphogenesis	1	207	6	14449	0.095189	0.201151	11.6337	3.39306
GO:0007044	cell-substrate junction assembly	1	207	6	14449	0.095189	0.201151	11.6337	3.39306
GO:0072643	interferon-gamma secretion	1	207	6	14449	0.095189	0.201151	11.6337	3.39306
GO:0071371	cellular response to gonadotropin stimulus	1	207	6	14449	0.095189	0.201151	11.6337	3.39306
GO:0032811	negative regulation of epinephrine secretion	1	207	6	14449	0.095189	0.201151	11.6337	3.39306
GO:0032819	positive regulation of natural killer cell proliferation	1	207	6	14449	0.095189	0.201151	11.6337	3.39306
GO:0002021	response to dietary excess	1	207	6	14449	0.095189	0.201151	11.6337	3.39306
GO:0060373	regulation of ventricular cardiac muscle cell membrane depolarization	1	207	6	14449	0.095189	0.201151	11.6337	3.39306
GO:0021895	cerebral cortex neuron differentiation	1	207	6	14449	0.095189	0.201151	11.6337	3.39306
GO:0044237	cellular metabolic process	1	207	6	14449	0.095189	0.201151	11.6337	3.39306
GO:0050848	regulation of calcium-mediated signaling	1	207	6	14449	0.095189	0.201151	11.6337	3.39306
GO:0051205	protein insertion into membrane	1	207	6	14449	0.095189	0.201151	11.6337	3.39306
GO:0015844	monoamine transport	1	207	6	14449	0.095189	0.201151	11.6337	3.39306
GO:0002456	T cell mediated immunity	1	207	6	14449	0.095189	0.201151	11.6337	3.39306
GO:0010535	positive regulation of activation of JAK2 kinase activity	1	207	6	14449	0.095189	0.201151	11.6337	3.39306
GO:0086002	regulation of cardiac muscle cell action potential involved in contraction	1	207	6	14449	0.095189	0.201151	11.6337	3.39306
GO:0010759	positive regulation of macrophage chemotaxis	1	207	6	14449	0.095189	0.201151	11.6337	3.39306
GO:0045766	positive regulation of angiogenesis	3	207	74	14449	0.0972955	0.204842	2.82981	3.36148
GO:0030324	lung development	3	207	74	14449	0.0972955	0.204842	2.82981	3.36148
GO:0008542	visual learning	2	207	36	14449	0.10148	0.213258	3.87789	3.30073
GO:0001756	somitogenesis	2	207	37	14449	0.105991	0.214727	3.77308	3.23798
GO:0019800	peptide cross-linking via chondroitin 4-sulfate glycosaminoglycan	1	207	7	14449	0.108023	0.214727	9.9717	3.21059
GO:0046628	positive regulation of insulin receptor signaling pathway	1	207	7	14449	0.108023	0.214727	9.9717	3.21059
GO:0003208	cardiac ventricle morphogenesis	1	207	7	14449	0.108023	0.214727	9.9717	3.21059
GO:0032693	negative regulation of interleukin-10 production	1	207	7	14449	0.108023	0.214727	9.9717	3.21059
GO:0006690	icosanoid metabolic process	1	207	7	14449	0.108023	0.214727	9.9717	3.21059
GO:0048806	genitalia development	1	207	7	14449	0.108023	0.214727	9.9717	3.21059
GO:0086014	regulation of atrial cardiac muscle cell action potential	1	207	7	14449	0.108023	0.214727	9.9717	3.21059
GO:0010886	positive regulation of cholesterol storage	1	207	7	14449	0.108023	0.214727	9.9717	3.21059
GO:0090303	positive regulation of wound healing	1	207	7	14449	0.108023	0.214727	9.9717	3.21059
GO:0042053	regulation of dopamine metabolic process	1	207	7	14449	0.108023	0.214727	9.9717	3.21059
GO:0034372	very-low-density lipoprotein particle remodeling	1	207	7	14449	0.108023	0.214727	9.9717	3.21059
GO:0030193	regulation of blood coagulation	1	207	7	14449	0.108023	0.214727	9.9717	3.21059
GO:0001574	ganglioside biosynthetic process	1	207	7	14449	0.108023	0.214727	9.9717	3.21059
GO:0060008	Sertoli cell differentiation	1	207	7	14449	0.108023	0.214727	9.9717	3.21059
GO:0032926	negative regulation of activin receptor signaling pathway	1	207	7	14449	0.108023	0.214727	9.9717	3.21059
GO:0003143	embryonic heart tube morphogenesis	1	207	7	14449	0.108023	0.214727	9.9717	3.21059
GO:0035418	protein localization to synapse	1	207	7	14449	0.108023	0.214727	9.9717	3.21059
GO:0035455	response to interferon-alpha	1	207	7	14449	0.108023	0.214727	9.9717	3.21059
GO:0035634	response to stilbenoid	1	207	7	14449	0.108023	0.214727	9.9717	3.21059
GO:0019752	carboxylic acid metabolic process	1	207	7	14449	0.108023	0.214727	9.9717	3.21059
GO:0021984	adenohypophysis development	1	207	7	14449	0.108023	0.214727	9.9717	3.21059
GO:0001817	regulation of cytokine production	1	207	7	14449	0.108023	0.214727	9.9717	3.21059
GO:0042117	monocyte activation	1	207	7	14449	0.108023	0.214727	9.9717	3.21059
GO:0071383	cellular response to steroid hormone stimulus	1	207	7	14449	0.108023	0.214727	9.9717	3.21059
GO:0032816	positive regulation of natural killer cell activation	1	207	7	14449	0.108023	0.214727	9.9717	3.21059
GO:0060371	regulation of atrial cardiac muscle cell membrane depolarization	1	207	7	14449	0.108023	0.214727	9.9717	3.21059
GO:0043129	surfactant homeostasis	1	207	7	14449	0.108023	0.214727	9.9717	3.21059
GO:0060136	embryonic process involved in female pregnancy	1	207	7	14449	0.108023	0.214727	9.9717	3.21059
GO:0032287	peripheral nervous system myelin maintenance	1	207	7	14449	0.108023	0.214727	9.9717	3.21059
GO:0045945	positive regulation of transcription from RNA polymerase III promoter	1	207	7	14449	0.108023	0.214727	9.9717	3.21059
GO:0008284	positive regulation of cell proliferation	9	207	380	14449	0.108639	0.215574	1.6532	3.20239
GO:0007368	determination of left/right symmetry	2	207	38	14449	0.110555	0.218615	3.67379	3.17716
GO:0001568	blood vessel development	2	207	38	14449	0.110555	0.218615	3.67379	3.17716
GO:0001934	positive regulation of protein phosphorylation	3	207	79	14449	0.111959	0.219605	2.65071	3.15896
GO:0090305	nucleic acid phosphodiester bond hydrolysis	2	207	39	14449	0.115169	0.219605	3.57959	3.11817
GO:0009953	dorsal/ventral pattern formation	2	207	39	14449	0.115169	0.219605	3.57959	3.11817
GO:0031100	organ regeneration	2	207	39	14449	0.115169	0.219605	3.57959	3.11817
GO:0007399	nervous system development	7	207	280	14449	0.118932	0.219605	1.74505	3.07179
GO:0045741	positive regulation of epidermal growth factor-activated receptor activity	1	207	8	14449	0.120674	0.219605	8.72524	3.05081
GO:0045723	positive regulation of fatty acid biosynthetic process	1	207	8	14449	0.120674	0.219605	8.72524	3.05081
GO:0007599	hemostasis	1	207	8	14449	0.120674	0.219605	8.72524	3.05081
GO:0030219	megakaryocyte differentiation	1	207	8	14449	0.120674	0.219605	8.72524	3.05081
GO:0050798	activated T cell proliferation	1	207	8	14449	0.120674	0.219605	8.72524	3.05081
GO:0045104	intermediate filament cytoskeleton organization	1	207	8	14449	0.120674	0.219605	8.72524	3.05081
GO:0010700	negative regulation of norepinephrine secretion	1	207	8	14449	0.120674	0.219605	8.72524	3.05081
GO:0086069	bundle of His cell to Purkinje myocyte communication	1	207	8	14449	0.120674	0.219605	8.72524	3.05081
GO:0046470	phosphatidylcholine metabolic process	1	207	8	14449	0.120674	0.219605	8.72524	3.05081
GO:0060429	epithelium development	1	207	8	14449	0.120674	0.219605	8.72524	3.05081
GO:0051894	positive regulation of focal adhesion assembly	1	207	8	14449	0.120674	0.219605	8.72524	3.05081
GO:0010269	response to selenium ion	1	207	8	14449	0.120674	0.219605	8.72524	3.05081
GO:0016540	protein autoprocessing	1	207	8	14449	0.120674	0.219605	8.72524	3.05081
GO:0060065	uterus development	1	207	8	14449	0.120674	0.219605	8.72524	3.05081
GO:0060068	vagina development	1	207	8	14449	0.120674	0.219605	8.72524	3.05081
GO:0050927	positive regulation of positive chemotaxis	1	207	8	14449	0.120674	0.219605	8.72524	3.05081
GO:0050919	negative chemotaxis	1	207	8	14449	0.120674	0.219605	8.72524	3.05081
GO:0060059	embryonic retina morphogenesis in camera-type eye	1	207	8	14449	0.120674	0.219605	8.72524	3.05081
GO:0021794	thalamus development	1	207	8	14449	0.120674	0.219605	8.72524	3.05081
GO:0016322	neuron remodeling	1	207	8	14449	0.120674	0.219605	8.72524	3.05081
GO:0043088	regulation of Cdc42 GTPase activity	1	207	8	14449	0.120674	0.219605	8.72524	3.05081
GO:0034379	very-low-density lipoprotein particle assembly	1	207	8	14449	0.120674	0.219605	8.72524	3.05081
GO:0034383	low-density lipoprotein particle clearance	1	207	8	14449	0.120674	0.219605	8.72524	3.05081
GO:1900006	positive regulation of dendrite development	1	207	8	14449	0.120674	0.219605	8.72524	3.05081
GO:0031659	positive regulation of cyclin-dependent protein serine/threonine kinase activity involved in G1/S	1	207	8	14449	0.120674	0.219605	8.72524	3.05081
GO:0031017	exocrine pancreas development	1	207	8	14449	0.120674	0.219605	8.72524	3.05081
GO:0009404	toxin metabolic process	1	207	8	14449	0.120674	0.219605	8.72524	3.05081
GO:2000147	positive regulation of cell motility	1	207	8	14449	0.120674	0.219605	8.72524	3.05081
GO:0030903	notochord development	1	207	8	14449	0.120674	0.219605	8.72524	3.05081
GO:0009743	response to carbohydrate stimulus	1	207	8	14449	0.120674	0.219605	8.72524	3.05081
GO:0072001	renal system development	1	207	8	14449	0.120674	0.219605	8.72524	3.05081
GO:0045603	positive regulation of endothelial cell differentiation	1	207	8	14449	0.120674	0.219605	8.72524	3.05081
GO:0000239	pachytene	1	207	8	14449	0.120674	0.219605	8.72524	3.05081
GO:0003181	atrioventricular valve morphogenesis	1	207	8	14449	0.120674	0.219605	8.72524	3.05081
GO:0045416	positive regulation of interleukin-8 biosynthetic process	1	207	8	14449	0.120674	0.219605	8.72524	3.05081
GO:0071372	cellular response to follicle-stimulating hormone stimulus	1	207	8	14449	0.120674	0.219605	8.72524	3.05081
GO:0043534	blood vessel endothelial cell migration	1	207	8	14449	0.120674	0.219605	8.72524	3.05081
GO:0060174	limb bud formation	1	207	8	14449	0.120674	0.219605	8.72524	3.05081
GO:0001893	maternal placenta development	1	207	8	14449	0.120674	0.219605	8.72524	3.05081
GO:0003323	type B pancreatic cell development	1	207	8	14449	0.120674	0.219605	8.72524	3.05081
GO:0016264	gap junction assembly	1	207	8	14449	0.120674	0.219605	8.72524	3.05081
GO:0008595	anterior/posterior axis specification, embryo	1	207	8	14449	0.120674	0.219605	8.72524	3.05081
GO:2000648	positive regulation of stem cell proliferation	1	207	8	14449	0.120674	0.219605	8.72524	3.05081
GO:2000649	regulation of sodium ion transmembrane transporter activity	1	207	8	14449	0.120674	0.219605	8.72524	3.05081
GO:0007155	cell adhesion	10	207	445	14449	0.120696	0.219605	1.56858	3.05055
GO:0030036	actin cytoskeleton organization	4	207	129	14449	0.122658	0.22282	2.1644	3.02728
GO:0006139	nucleobase-containing compound metabolic process	2	207	41	14449	0.124538	0.225874	3.40497	3.00534
GO:0071356	cellular response to tumor necrosis factor	2	207	42	14449	0.129289	0.233312	3.3239	2.95133
GO:0035584	calcium-mediated signaling using intracellular calcium source	1	207	9	14449	0.133145	0.233312	7.75577	2.90892
GO:2000036	regulation of stem cell maintenance	1	207	9	14449	0.133145	0.233312	7.75577	2.90892
GO:0006491	N-glycan processing	1	207	9	14449	0.133145	0.233312	7.75577	2.90892
GO:0035137	hindlimb morphogenesis	1	207	9	14449	0.133145	0.233312	7.75577	2.90892
GO:0071236	cellular response to antibiotic	1	207	9	14449	0.133145	0.233312	7.75577	2.90892
GO:0051571	positive regulation of histone H3-K4 methylation	1	207	9	14449	0.133145	0.233312	7.75577	2.90892
GO:0002827	positive regulation of T-helper 1 type immune response	1	207	9	14449	0.133145	0.233312	7.75577	2.90892
GO:0045662	negative regulation of myoblast differentiation	1	207	9	14449	0.133145	0.233312	7.75577	2.90892
GO:0050892	intestinal absorption	1	207	9	14449	0.133145	0.233312	7.75577	2.90892
GO:2000352	negative regulation of endothelial cell apoptotic process	1	207	9	14449	0.133145	0.233312	7.75577	2.90892
GO:0009972	cytidine deamination	1	207	9	14449	0.133145	0.233312	7.75577	2.90892
GO:0042416	dopamine biosynthetic process	1	207	9	14449	0.133145	0.233312	7.75577	2.90892
GO:0021702	cerebellar Purkinje cell differentiation	1	207	9	14449	0.133145	0.233312	7.75577	2.90892
GO:0003197	endocardial cushion development	1	207	9	14449	0.133145	0.233312	7.75577	2.90892
GO:0021756	striatum development	1	207	9	14449	0.133145	0.233312	7.75577	2.90892
GO:0061178	regulation of insulin secretion involved in cellular response to glucose stimulus	1	207	9	14449	0.133145	0.233312	7.75577	2.90892
GO:0071392	cellular response to estradiol stimulus	1	207	9	14449	0.133145	0.233312	7.75577	2.90892
GO:0071542	dopaminergic neuron differentiation	1	207	9	14449	0.133145	0.233312	7.75577	2.90892
GO:0051006	positive regulation of lipoprotein lipase activity	1	207	9	14449	0.133145	0.233312	7.75577	2.90892
GO:0051642	centrosome localization	1	207	9	14449	0.133145	0.233312	7.75577	2.90892
GO:0015804	neutral amino acid transport	1	207	9	14449	0.133145	0.233312	7.75577	2.90892
GO:0050729	positive regulation of inflammatory response	2	207	43	14449	0.13408	0.234588	3.2466	2.89883
GO:0016055	Wnt receptor signaling pathway	4	207	135	14449	0.137519	0.240236	2.06821	2.8623
GO:0001938	positive regulation of endothelial cell proliferation	2	207	44	14449	0.13891	0.242295	3.17282	2.84777
GO:0009100	glycoprotein metabolic process	1	207	10	14449	0.145439	0.246144	6.98019	2.78152
GO:0003215	cardiac right ventricle morphogenesis	1	207	10	14449	0.145439	0.246144	6.98019	2.78152
GO:0031333	negative regulation of protein complex assembly	1	207	10	14449	0.145439	0.246144	6.98019	2.78152
GO:0033235	positive regulation of protein sumoylation	1	207	10	14449	0.145439	0.246144	6.98019	2.78152
GO:0032695	negative regulation of interleukin-12 production	1	207	10	14449	0.145439	0.246144	6.98019	2.78152
GO:0045579	positive regulation of B cell differentiation	1	207	10	14449	0.145439	0.246144	6.98019	2.78152
GO:0032727	positive regulation of interferon-alpha production	1	207	10	14449	0.145439	0.246144	6.98019	2.78152
GO:0060487	lung epithelial cell differentiation	1	207	10	14449	0.145439	0.246144	6.98019	2.78152
GO:0043268	positive regulation of potassium ion transport	1	207	10	14449	0.145439	0.246144	6.98019	2.78152
GO:0051770	positive regulation of nitric-oxide synthase biosynthetic process	1	207	10	14449	0.145439	0.246144	6.98019	2.78152
GO:0046718	viral entry into host cell	1	207	10	14449	0.145439	0.246144	6.98019	2.78152
GO:0050872	white fat cell differentiation	1	207	10	14449	0.145439	0.246144	6.98019	2.78152
GO:0001916	positive regulation of T cell mediated cytotoxicity	1	207	10	14449	0.145439	0.246144	6.98019	2.78152
GO:0071385	cellular response to glucocorticoid stimulus	1	207	10	14449	0.145439	0.246144	6.98019	2.78152
GO:0060322	head development	1	207	10	14449	0.145439	0.246144	6.98019	2.78152
GO:0071157	negative regulation of cell cycle arrest	1	207	10	14449	0.145439	0.246144	6.98019	2.78152
GO:0060391	positive regulation of SMAD protein import into nucleus	1	207	10	14449	0.145439	0.246144	6.98019	2.78152
GO:0090026	positive regulation of monocyte chemotaxis	1	207	10	14449	0.145439	0.246144	6.98019	2.78152
GO:0043149	stress fiber assembly	1	207	10	14449	0.145439	0.246144	6.98019	2.78152
GO:0007339	binding of sperm to zona pellucida	1	207	10	14449	0.145439	0.246144	6.98019	2.78152
GO:0007507	heart development	4	207	139	14449	0.147803	0.249774	2.00869	2.75825
GO:0042493	response to drug	6	207	248	14449	0.15679	0.256368	1.68876	2.67309
GO:0007283	spermatogenesis	7	207	303	14449	0.156923	0.256368	1.61259	2.67188
GO:0042789	mRNA transcription from RNA polymerase II promoter	1	207	11	14449	0.157557	0.256368	6.34563	2.66606
GO:0030225	macrophage differentiation	1	207	11	14449	0.157557	0.256368	6.34563	2.66606
GO:0048665	neuron fate specification	1	207	11	14449	0.157557	0.256368	6.34563	2.66606
GO:0009607	response to biotic stimulus	1	207	11	14449	0.157557	0.256368	6.34563	2.66606
GO:0006098	pentose-phosphate shunt	1	207	11	14449	0.157557	0.256368	6.34563	2.66606
GO:0060644	mammary gland epithelial cell differentiation	1	207	11	14449	0.157557	0.256368	6.34563	2.66606
GO:0019079	viral genome replication	1	207	11	14449	0.157557	0.256368	6.34563	2.66606
GO:0042310	vasoconstriction	1	207	11	14449	0.157557	0.256368	6.34563	2.66606
GO:0010039	response to iron ion	1	207	11	14449	0.157557	0.256368	6.34563	2.66606
GO:0032740	positive regulation of interleukin-17 production	1	207	11	14449	0.157557	0.256368	6.34563	2.66606
GO:0021527	spinal cord association neuron differentiation	1	207	11	14449	0.157557	0.256368	6.34563	2.66606
GO:0042953	lipoprotein transport	1	207	11	14449	0.157557	0.256368	6.34563	2.66606
GO:0043069	negative regulation of programmed cell death	1	207	11	14449	0.157557	0.256368	6.34563	2.66606
GO:0035774	positive regulation of insulin secretion involved in cellular response to glucose stimulus	1	207	11	14449	0.157557	0.256368	6.34563	2.66606
GO:0030111	regulation of Wnt receptor signaling pathway	1	207	11	14449	0.157557	0.256368	6.34563	2.66606
GO:0010842	retina layer formation	1	207	11	14449	0.157557	0.256368	6.34563	2.66606
GO:0045088	regulation of innate immune response	1	207	11	14449	0.157557	0.256368	6.34563	2.66606
GO:0048703	embryonic viscerocranium morphogenesis	1	207	11	14449	0.157557	0.256368	6.34563	2.66606
GO:0055117	regulation of cardiac muscle contraction	1	207	11	14449	0.157557	0.256368	6.34563	2.66606
GO:0007043	cell-cell junction assembly	1	207	11	14449	0.157557	0.256368	6.34563	2.66606
GO:0019430	removal of superoxide radicals	1	207	11	14449	0.157557	0.256368	6.34563	2.66606
GO:0001823	mesonephros development	1	207	11	14449	0.157557	0.256368	6.34563	2.66606
GO:0051926	negative regulation of calcium ion transport	1	207	11	14449	0.157557	0.256368	6.34563	2.66606
GO:0060707	trophoblast giant cell differentiation	1	207	11	14449	0.157557	0.256368	6.34563	2.66606
GO:0050728	negative regulation of inflammatory response	2	207	48	14449	0.15858	0.257664	2.90841	2.65672
GO:0001649	osteoblast differentiation	2	207	49	14449	0.163575	0.265401	2.84906	2.61198
GO:0043433	negative regulation of sequence-specific DNA binding transcription factor activity	2	207	50	14449	0.168596	0.269265	2.79208	2.56835
GO:0018108	peptidyl-tyrosine phosphorylation	2	207	50	14449	0.168596	0.269265	2.79208	2.56835
GO:0030818	negative regulation of cAMP biosynthetic process	1	207	12	14449	0.169502	0.269265	5.81683	2.56062
GO:0009117	nucleotide metabolic process	1	207	12	14449	0.169502	0.269265	5.81683	2.56062
GO:0022409	positive regulation of cell-cell adhesion	1	207	12	14449	0.169502	0.269265	5.81683	2.56062
GO:0060444	branching involved in mammary gland duct morphogenesis	1	207	12	14449	0.169502	0.269265	5.81683	2.56062
GO:0043252	sodium-independent organic anion transport	1	207	12	14449	0.169502	0.269265	5.81683	2.56062
GO:0032331	negative regulation of chondrocyte differentiation	1	207	12	14449	0.169502	0.269265	5.81683	2.56062
GO:0051146	striated muscle cell differentiation	1	207	12	14449	0.169502	0.269265	5.81683	2.56062
GO:0032784	regulation of DNA-dependent transcription, elongation	1	207	12	14449	0.169502	0.269265	5.81683	2.56062
GO:0003148	outflow tract septum morphogenesis	1	207	12	14449	0.169502	0.269265	5.81683	2.56062
GO:0016024	CDP-diacylglycerol biosynthetic process	1	207	12	14449	0.169502	0.269265	5.81683	2.56062
GO:0002009	morphogenesis of an epithelium	1	207	12	14449	0.169502	0.269265	5.81683	2.56062
GO:0070848	response to growth factor stimulus	1	207	12	14449	0.169502	0.269265	5.81683	2.56062
GO:0086005	regulation of ventricular cardiac muscle cell action potential	1	207	12	14449	0.169502	0.269265	5.81683	2.56062
GO:0045669	positive regulation of osteoblast differentiation	2	207	52	14449	0.178714	0.280919	2.68469	2.48427
GO:0032088	negative regulation of NF-kappaB transcription factor activity	2	207	52	14449	0.178714	0.280919	2.68469	2.48427
GO:0009311	oligosaccharide metabolic process	1	207	13	14449	0.181278	0.280919	5.36938	2.46373
GO:0030889	negative regulation of B cell proliferation	1	207	13	14449	0.181278	0.280919	5.36938	2.46373
GO:0019216	regulation of lipid metabolic process	1	207	13	14449	0.181278	0.280919	5.36938	2.46373
GO:0021772	olfactory bulb development	1	207	13	14449	0.181278	0.280919	5.36938	2.46373
GO:0006349	regulation of gene expression by genetic imprinting	1	207	13	14449	0.181278	0.280919	5.36938	2.46373
GO:0021904	dorsal/ventral neural tube patterning	1	207	13	14449	0.181278	0.280919	5.36938	2.46373
GO:0048384	retinoic acid receptor signaling pathway	1	207	13	14449	0.181278	0.280919	5.36938	2.46373
GO:0035810	positive regulation of urine volume	1	207	13	14449	0.181278	0.280919	5.36938	2.46373
GO:0048568	embryonic organ development	1	207	13	14449	0.181278	0.280919	5.36938	2.46373
GO:0060749	mammary gland alveolus development	1	207	13	14449	0.181278	0.280919	5.36938	2.46373
GO:0060766	negative regulation of androgen receptor signaling pathway	1	207	13	14449	0.181278	0.280919	5.36938	2.46373
GO:0090023	positive regulation of neutrophil chemotaxis	1	207	13	14449	0.181278	0.280919	5.36938	2.46373
GO:0002042	cell migration involved in sprouting angiogenesis	1	207	13	14449	0.181278	0.280919	5.36938	2.46373
GO:0043101	purine-containing compound salvage	1	207	13	14449	0.181278	0.280919	5.36938	2.46373
GO:0060134	prepulse inhibition	1	207	13	14449	0.181278	0.280919	5.36938	2.46373
GO:0002089	lens morphogenesis in camera-type eye	1	207	13	14449	0.181278	0.280919	5.36938	2.46373
GO:0006631	fatty acid metabolic process	2	207	53	14449	0.183807	0.284451	2.63404	2.44374
GO:0008360	regulation of cell shape	3	207	103	14449	0.191786	0.291374	2.03307	2.38243
GO:0010744	positive regulation of macrophage derived foam cell differentiation	1	207	14	14449	0.192885	0.291374	4.98585	2.37419
GO:0010719	negative regulation of epithelial to mesenchymal transition	1	207	14	14449	0.192885	0.291374	4.98585	2.37419
GO:0045332	phospholipid translocation	1	207	14	14449	0.192885	0.291374	4.98585	2.37419
GO:0055074	calcium ion homeostasis	1	207	14	14449	0.192885	0.291374	4.98585	2.37419
GO:0045725	positive regulation of glycogen biosynthetic process	1	207	14	14449	0.192885	0.291374	4.98585	2.37419
GO:0010507	negative regulation of autophagy	1	207	14	14449	0.192885	0.291374	4.98585	2.37419
GO:0080111	DNA demethylation	1	207	14	14449	0.192885	0.291374	4.98585	2.37419
GO:0060441	epithelial tube branching involved in lung morphogenesis	1	207	14	14449	0.192885	0.291374	4.98585	2.37419
GO:0048468	cell development	1	207	14	14449	0.192885	0.291374	4.98585	2.37419
GO:0031668	cellular response to extracellular stimulus	1	207	14	14449	0.192885	0.291374	4.98585	2.37419
GO:0071285	cellular response to lithium ion	1	207	14	14449	0.192885	0.291374	4.98585	2.37419
GO:0046579	positive regulation of Ras protein signal transduction	1	207	14	14449	0.192885	0.291374	4.98585	2.37419
GO:0033137	negative regulation of peptidyl-serine phosphorylation	1	207	14	14449	0.192885	0.291374	4.98585	2.37419
GO:0050482	arachidonic acid secretion	1	207	14	14449	0.192885	0.291374	4.98585	2.37419
GO:0048546	digestive tract morphogenesis	1	207	14	14449	0.192885	0.291374	4.98585	2.37419
GO:0002244	hematopoietic progenitor cell differentiation	1	207	14	14449	0.192885	0.291374	4.98585	2.37419
GO:0060135	maternal process involved in female pregnancy	1	207	14	14449	0.192885	0.291374	4.98585	2.37419
GO:0045892	negative regulation of transcription, DNA-dependent	8	207	382	14449	0.195897	0.295532	1.46182	2.35183
GO:0042127	regulation of cell proliferation	3	207	105	14449	0.198984	0.299721	1.99434	2.32928
GO:0006469	negative regulation of protein kinase activity	2	207	56	14449	0.1992	0.299721	2.49293	2.32771
GO:0030224	monocyte differentiation	1	207	15	14449	0.204327	0.303032	4.65346	2.29105
GO:0032733	positive regulation of interleukin-10 production	1	207	15	14449	0.204327	0.303032	4.65346	2.29105
GO:0032148	activation of protein kinase B activity	1	207	15	14449	0.204327	0.303032	4.65346	2.29105
GO:0043401	steroid hormone mediated signaling pathway	1	207	15	14449	0.204327	0.303032	4.65346	2.29105
GO:0051145	smooth muscle cell differentiation	1	207	15	14449	0.204327	0.303032	4.65346	2.29105
GO:0034394	protein localization to cell surface	1	207	15	14449	0.204327	0.303032	4.65346	2.29105
GO:0045672	positive regulation of osteoclast differentiation	1	207	15	14449	0.204327	0.303032	4.65346	2.29105
GO:0071158	positive regulation of cell cycle arrest	1	207	15	14449	0.204327	0.303032	4.65346	2.29105
GO:0071526	semaphorin-plexin signaling pathway	1	207	15	14449	0.204327	0.303032	4.65346	2.29105
GO:0036342	post-anal tail morphogenesis	1	207	15	14449	0.204327	0.303032	4.65346	2.29105
GO:0030279	negative regulation of ossification	1	207	15	14449	0.204327	0.303032	4.65346	2.29105
GO:0032496	response to lipopolysaccharide	3	207	107	14449	0.206243	0.305476	1.95706	2.27758
GO:0008285	negative regulation of cell proliferation	7	207	333	14449	0.213422	0.313635	1.46731	2.22822
GO:0048846	axon extension involved in axon guidance	1	207	16	14449	0.215607	0.313635	4.36262	2.21353
GO:0019229	regulation of vasoconstriction	1	207	16	14449	0.215607	0.313635	4.36262	2.21353
GO:0036149	phosphatidylinositol acyl-chain remodeling	1	207	16	14449	0.215607	0.313635	4.36262	2.21353
GO:0001708	cell fate specification	1	207	16	14449	0.215607	0.313635	4.36262	2.21353
GO:0060037	pharyngeal system development	1	207	16	14449	0.215607	0.313635	4.36262	2.21353
GO:0021537	telencephalon development	1	207	16	14449	0.215607	0.313635	4.36262	2.21353
GO:0044344	cellular response to fibroblast growth factor stimulus	1	207	16	14449	0.215607	0.313635	4.36262	2.21353
GO:0015721	bile acid and bile salt transport	1	207	16	14449	0.215607	0.313635	4.36262	2.21353
GO:0021510	spinal cord development	1	207	16	14449	0.215607	0.313635	4.36262	2.21353
GO:0045671	negative regulation of osteoclast differentiation	1	207	16	14449	0.215607	0.313635	4.36262	2.21353
GO:0048511	rhythmic process	1	207	16	14449	0.215607	0.313635	4.36262	2.21353
GO:0002026	regulation of the force of heart contraction	1	207	16	14449	0.215607	0.313635	4.36262	2.21353
GO:0002230	positive regulation of defense response to virus by host	1	207	16	14449	0.215607	0.313635	4.36262	2.21353
GO:0009790	embryo development	3	207	110	14449	0.217239	0.315607	1.90369	2.20264
GO:0007420	brain development	4	207	165	14449	0.220754	0.320304	1.69217	2.17949
GO:0030307	positive regulation of cell growth	2	207	61	14449	0.225148	0.320795	2.28859	2.15105
GO:0045666	positive regulation of neuron differentiation	2	207	61	14449	0.225148	0.320795	2.28859	2.15105
GO:0006952	defense response	2	207	61	14449	0.225148	0.320795	2.28859	2.15105
GO:0036148	phosphatidylglycerol acyl-chain remodeling	1	207	17	14449	0.226725	0.320795	4.106	2.14098
GO:0036150	phosphatidylserine acyl-chain remodeling	1	207	17	14449	0.226725	0.320795	4.106	2.14098
GO:0032715	negative regulation of interleukin-6 production	1	207	17	14449	0.226725	0.320795	4.106	2.14098
GO:0042098	T cell proliferation	1	207	17	14449	0.226725	0.320795	4.106	2.14098
GO:0031667	response to nutrient levels	1	207	17	14449	0.226725	0.320795	4.106	2.14098
GO:0034341	response to interferon-gamma	1	207	17	14449	0.226725	0.320795	4.106	2.14098
GO:0090190	positive regulation of branching involved in ureteric bud morphogenesis	1	207	17	14449	0.226725	0.320795	4.106	2.14098
GO:0008654	phospholipid biosynthetic process	1	207	17	14449	0.226725	0.320795	4.106	2.14098
GO:0045664	regulation of neuron differentiation	1	207	17	14449	0.226725	0.320795	4.106	2.14098
GO:0030902	hindbrain development	1	207	17	14449	0.226725	0.320795	4.106	2.14098
GO:0019915	lipid storage	1	207	17	14449	0.226725	0.320795	4.106	2.14098
GO:0007051	spindle organization	1	207	17	14449	0.226725	0.320795	4.106	2.14098
GO:0060349	bone morphogenesis	1	207	17	14449	0.226725	0.320795	4.106	2.14098
GO:0071902	positive regulation of protein serine/threonine kinase activity	1	207	17	14449	0.226725	0.320795	4.106	2.14098
GO:0001824	blastocyst development	1	207	17	14449	0.226725	0.320795	4.106	2.14098
GO:0042346	positive regulation of NF-kappaB import into nucleus	1	207	17	14449	0.226725	0.320795	4.106	2.14098
GO:0007548	sex differentiation	1	207	17	14449	0.226725	0.320795	4.106	2.14098
GO:0030308	negative regulation of cell growth	3	207	113	14449	0.228351	0.322342	1.85315	2.13068
GO:0007267	cell-cell signaling	5	207	224	14449	0.228398	0.322342	1.55808	2.13038
GO:0055085	transmembrane transport	9	207	460	14449	0.228668	0.322342	1.36569	2.12867
GO:0060337	type I interferon-mediated signaling pathway	2	207	62	14449	0.230369	0.324339	2.25168	2.11798
GO:0007601	visual perception	4	207	169	14449	0.232726	0.327253	1.65212	2.1033
GO:0007169	transmembrane receptor protein tyrosine kinase signaling pathway	2	207	63	14449	0.235596	0.330881	2.21593	2.08561
GO:0042755	eating behavior	1	207	18	14449	0.237685	0.331363	3.87789	2.07287
GO:0000718	nucleotide-excision repair, DNA damage removal	1	207	18	14449	0.237685	0.331363	3.87789	2.07287
GO:0010043	response to zinc ion	1	207	18	14449	0.237685	0.331363	3.87789	2.07287
GO:0006362	transcription elongation from RNA polymerase I promoter	1	207	18	14449	0.237685	0.331363	3.87789	2.07287
GO:0045453	bone resorption	1	207	18	14449	0.237685	0.331363	3.87789	2.07287
GO:0030325	adrenal gland development	1	207	18	14449	0.237685	0.331363	3.87789	2.07287
GO:0050731	positive regulation of peptidyl-tyrosine phosphorylation	2	207	64	14449	0.24083	0.334927	2.18131	2.05391
GO:0007229	integrin-mediated signaling pathway	2	207	64	14449	0.24083	0.334927	2.18131	2.05391
GO:0031397	negative regulation of protein ubiquitination	1	207	19	14449	0.24849	0.340999	3.67379	2.00874
GO:0070371	ERK1 and ERK2 cascade	1	207	19	14449	0.24849	0.340999	3.67379	2.00874
GO:0006363	termination of RNA polymerase I transcription	1	207	19	14449	0.24849	0.340999	3.67379	2.00874
GO:0042220	response to cocaine	1	207	19	14449	0.24849	0.340999	3.67379	2.00874
GO:0032147	activation of protein kinase activity	1	207	19	14449	0.24849	0.340999	3.67379	2.00874
GO:0035162	embryonic hemopoiesis	1	207	19	14449	0.24849	0.340999	3.67379	2.00874
GO:0090398	cellular senescence	1	207	19	14449	0.24849	0.340999	3.67379	2.00874
GO:0031648	protein destabilization	1	207	19	14449	0.24849	0.340999	3.67379	2.00874
GO:0001816	cytokine production	1	207	19	14449	0.24849	0.340999	3.67379	2.00874
GO:0042572	retinol metabolic process	1	207	19	14449	0.24849	0.340999	3.67379	2.00874
GO:0050829	defense response to Gram-negative bacterium	1	207	19	14449	0.24849	0.340999	3.67379	2.00874
GO:0006367	transcription initiation from RNA polymerase II promoter	4	207	177	14449	0.2571	0.350547	1.57744	1.9596
GO:0051297	centrosome organization	1	207	20	14449	0.25914	0.350547	3.4901	1.9482
GO:0030879	mammary gland development	1	207	20	14449	0.25914	0.350547	3.4901	1.9482
GO:0030878	thyroid gland development	1	207	20	14449	0.25914	0.350547	3.4901	1.9482
GO:0042326	negative regulation of phosphorylation	1	207	20	14449	0.25914	0.350547	3.4901	1.9482
GO:0006325	chromatin organization	1	207	20	14449	0.25914	0.350547	3.4901	1.9482
GO:0048477	oogenesis	1	207	20	14449	0.25914	0.350547	3.4901	1.9482
GO:0050714	positive regulation of protein secretion	1	207	20	14449	0.25914	0.350547	3.4901	1.9482
GO:0001539	ciliary or flagellar motility	1	207	20	14449	0.25914	0.350547	3.4901	1.9482
GO:0006796	phosphate-containing compound metabolic process	1	207	20	14449	0.25914	0.350547	3.4901	1.9482
GO:0045909	positive regulation of vasodilation	1	207	20	14449	0.25914	0.350547	3.4901	1.9482
GO:0051276	chromosome organization	1	207	20	14449	0.25914	0.350547	3.4901	1.9482
GO:0051091	positive regulation of sequence-specific DNA binding transcription factor activity	2	207	68	14449	0.2618	0.352888	2.053	1.93346
GO:0042593	glucose homeostasis	2	207	68	14449	0.2618	0.352888	2.053	1.93346
GO:0008584	male gonad development	2	207	68	14449	0.2618	0.352888	2.053	1.93346
GO:0008286	insulin receptor signaling pathway	3	207	123	14449	0.266038	0.35753	1.70249	1.9103
GO:0008045	motor neuron axon guidance	1	207	21	14449	0.269638	0.35753	3.3239	1.8909
GO:0045739	positive regulation of DNA repair	1	207	21	14449	0.269638	0.35753	3.3239	1.8909
GO:0007194	negative regulation of adenylate cyclase activity	1	207	21	14449	0.269638	0.35753	3.3239	1.8909
GO:0018149	peptide cross-linking	1	207	21	14449	0.269638	0.35753	3.3239	1.8909
GO:0070373	negative regulation of ERK1 and ERK2 cascade	1	207	21	14449	0.269638	0.35753	3.3239	1.8909
GO:0032728	positive regulation of interferon-beta production	1	207	21	14449	0.269638	0.35753	3.3239	1.8909
GO:0007093	mitotic cell cycle checkpoint	1	207	21	14449	0.269638	0.35753	3.3239	1.8909
GO:0048701	embryonic cranial skeleton morphogenesis	1	207	21	14449	0.269638	0.35753	3.3239	1.8909
GO:0030511	positive regulation of transforming growth factor beta receptor signaling pathway	1	207	21	14449	0.269638	0.35753	3.3239	1.8909
GO:0002027	regulation of heart rate	1	207	21	14449	0.269638	0.35753	3.3239	1.8909
GO:0061418	regulation of transcription from RNA polymerase II promoter in response to hypoxia	1	207	21	14449	0.269638	0.35753	3.3239	1.8909
GO:0042594	response to starvation	1	207	21	14449	0.269638	0.35753	3.3239	1.8909
GO:0050808	synapse organization	1	207	21	14449	0.269638	0.35753	3.3239	1.8909
GO:0009791	post-embryonic development	2	207	71	14449	0.277534	0.365718	1.96625	1.84927
GO:0046676	negative regulation of insulin secretion	1	207	22	14449	0.279988	0.365718	3.17282	1.83657
GO:0043552	positive regulation of phosphatidylinositol 3-kinase activity	1	207	22	14449	0.279988	0.365718	3.17282	1.83657
GO:0046847	filopodium assembly	1	207	22	14449	0.279988	0.365718	3.17282	1.83657
GO:0006361	transcription initiation from RNA polymerase I promoter	1	207	22	14449	0.279988	0.365718	3.17282	1.83657
GO:0016925	protein sumoylation	1	207	22	14449	0.279988	0.365718	3.17282	1.83657
GO:0032570	response to progesterone stimulus	1	207	22	14449	0.279988	0.365718	3.17282	1.83657
GO:0016338	calcium-independent cell-cell adhesion	1	207	22	14449	0.279988	0.365718	3.17282	1.83657
GO:0001944	vasculature development	1	207	22	14449	0.279988	0.365718	3.17282	1.83657
GO:0045494	photoreceptor cell maintenance	1	207	22	14449	0.279988	0.365718	3.17282	1.83657
GO:0030522	intracellular receptor mediated signaling pathway	1	207	22	14449	0.279988	0.365718	3.17282	1.83657
GO:0048565	digestive tract development	1	207	22	14449	0.279988	0.365718	3.17282	1.83657
GO:0017144	drug metabolic process	1	207	22	14449	0.279988	0.365718	3.17282	1.83657
GO:0007160	cell-matrix adhesion	2	207	73	14449	0.288009	0.374321	1.91238	1.79581
GO:0034329	cell junction assembly	2	207	73	14449	0.288009	0.374321	1.91238	1.79581
GO:0008089	anterograde axon cargo transport	1	207	23	14449	0.290189	0.374321	3.03487	1.78493
GO:0043542	endothelial cell migration	1	207	23	14449	0.290189	0.374321	3.03487	1.78493
GO:0036152	phosphatidylethanolamine acyl-chain remodeling	1	207	23	14449	0.290189	0.374321	3.03487	1.78493
GO:0050918	positive chemotaxis	1	207	23	14449	0.290189	0.374321	3.03487	1.78493
GO:0007602	phototransduction	1	207	23	14449	0.290189	0.374321	3.03487	1.78493
GO:0001958	endochondral ossification	1	207	23	14449	0.290189	0.374321	3.03487	1.78493
GO:0021915	neural tube development	1	207	23	14449	0.290189	0.374321	3.03487	1.78493
GO:2000379	positive regulation of reactive oxygen species metabolic process	1	207	23	14449	0.290189	0.374321	3.03487	1.78493
GO:0051209	release of sequestered calcium ion into cytosol	1	207	23	14449	0.290189	0.374321	3.03487	1.78493
GO:0045471	response to ethanol	2	207	75	14449	0.298466	0.382101	1.86138	1.74436
GO:0009314	response to radiation	1	207	24	14449	0.300246	0.382101	2.90841	1.73578
GO:0035115	embryonic forelimb morphogenesis	1	207	24	14449	0.300246	0.382101	2.90841	1.73578
GO:0032735	positive regulation of interleukin-12 production	1	207	24	14449	0.300246	0.382101	2.90841	1.73578
GO:0006360	transcription from RNA polymerase I promoter	1	207	24	14449	0.300246	0.382101	2.90841	1.73578
GO:0035725	sodium ion transmembrane transport	1	207	24	14449	0.300246	0.382101	2.90841	1.73578
GO:0031647	regulation of protein stability	1	207	24	14449	0.300246	0.382101	2.90841	1.73578
GO:0034446	substrate adhesion-dependent cell spreading	1	207	24	14449	0.300246	0.382101	2.90841	1.73578
GO:0048705	skeletal system morphogenesis	1	207	24	14449	0.300246	0.382101	2.90841	1.73578
GO:0071333	cellular response to glucose stimulus	1	207	24	14449	0.300246	0.382101	2.90841	1.73578
GO:0007346	regulation of mitotic cell cycle	1	207	24	14449	0.300246	0.382101	2.90841	1.73578
GO:0007569	cell aging	1	207	24	14449	0.300246	0.382101	2.90841	1.73578
GO:0050796	regulation of insulin secretion	2	207	76	14449	0.303684	0.385614	1.83689	1.71936
GO:0007517	muscle organ development	2	207	76	14449	0.303684	0.385614	1.83689	1.71936
GO:0045787	positive regulation of cell cycle	1	207	25	14449	0.310159	0.389924	2.79208	1.68892
GO:0035116	embryonic hindlimb morphogenesis	1	207	25	14449	0.310159	0.389924	2.79208	1.68892
GO:0036151	phosphatidylcholine acyl-chain remodeling	1	207	25	14449	0.310159	0.389924	2.79208	1.68892
GO:0006309	apoptotic DNA fragmentation	1	207	25	14449	0.310159	0.389924	2.79208	1.68892
GO:0060079	regulation of excitatory postsynaptic membrane potential	1	207	25	14449	0.310159	0.389924	2.79208	1.68892
GO:0001975	response to amphetamine	1	207	25	14449	0.310159	0.389924	2.79208	1.68892
GO:0001932	regulation of protein phosphorylation	1	207	25	14449	0.310159	0.389924	2.79208	1.68892
GO:0030073	insulin secretion	1	207	25	14449	0.310159	0.389924	2.79208	1.68892
GO:0030282	bone mineralization	1	207	25	14449	0.310159	0.389924	2.79208	1.68892
GO:0007565	female pregnancy	2	207	78	14449	0.314098	0.39444	1.78979	1.67072
GO:0009888	tissue development	1	207	26	14449	0.319932	0.399564	2.68469	1.64416
GO:0032480	negative regulation of type I interferon production	1	207	26	14449	0.319932	0.399564	2.68469	1.64416
GO:0002062	chondrocyte differentiation	1	207	26	14449	0.319932	0.399564	2.68469	1.64416
GO:0007338	single fertilization	1	207	26	14449	0.319932	0.399564	2.68469	1.64416
GO:0009409	response to cold	1	207	26	14449	0.319932	0.399564	2.68469	1.64416
GO:0001666	response to hypoxia	3	207	138	14449	0.323595	0.403696	1.51743	1.62774
GO:0007186	G-protein coupled receptor signaling pathway	7	207	385	14449	0.324313	0.404149	1.26913	1.62454
GO:0044255	cellular lipid metabolic process	3	207	139	14449	0.327445	0.407131	1.50652	1.61068
GO:0022008	neurogenesis	1	207	27	14449	0.329565	0.407131	2.58526	1.60137
GO:0042517	positive regulation of tyrosine phosphorylation of Stat3 protein	1	207	27	14449	0.329565	0.407131	2.58526	1.60137
GO:0055010	ventricular cardiac muscle tissue morphogenesis	1	207	27	14449	0.329565	0.407131	2.58526	1.60137
GO:0032729	positive regulation of interferon-gamma production	1	207	27	14449	0.329565	0.407131	2.58526	1.60137
GO:0045840	positive regulation of mitosis	1	207	27	14449	0.329565	0.407131	2.58526	1.60137
GO:0010811	positive regulation of cell-substrate adhesion	1	207	27	14449	0.329565	0.407131	2.58526	1.60137
GO:0001837	epithelial to mesenchymal transition	1	207	27	14449	0.329565	0.407131	2.58526	1.60137
GO:0006816	calcium ion transport	2	207	82	14449	0.334808	0.413159	1.70249	1.5786
GO:0003007	heart morphogenesis	1	207	28	14449	0.339061	0.415706	2.49293	1.56038
GO:0032956	regulation of actin cytoskeleton organization	1	207	28	14449	0.339061	0.415706	2.49293	1.56038
GO:0040018	positive regulation of multicellular organism growth	1	207	28	14449	0.339061	0.415706	2.49293	1.56038
GO:0030501	positive regulation of bone mineralization	1	207	28	14449	0.339061	0.415706	2.49293	1.56038
GO:0030901	midbrain development	1	207	28	14449	0.339061	0.415706	2.49293	1.56038
GO:0010595	positive regulation of endothelial cell migration	1	207	28	14449	0.339061	0.415706	2.49293	1.56038
GO:0046777	protein autophosphorylation	3	207	143	14449	0.342835	0.41988	1.46438	1.54441
GO:0007631	feeding behavior	1	207	29	14449	0.348422	0.424441	2.40696	1.52109
GO:0009566	fertilization	1	207	29	14449	0.348422	0.424441	2.40696	1.52109
GO:0030513	positive regulation of BMP signaling pathway	1	207	29	14449	0.348422	0.424441	2.40696	1.52109
GO:0071347	cellular response to interleukin-1	1	207	29	14449	0.348422	0.424441	2.40696	1.52109
GO:0009411	response to UV	1	207	29	14449	0.348422	0.424441	2.40696	1.52109
GO:0046474	glycerophospholipid biosynthetic process	2	207	85	14449	0.350215	0.426169	1.6424	1.51369
GO:0006641	triglyceride metabolic process	1	207	30	14449	0.35765	0.432904	2.32673	1.48338
GO:0032760	positive regulation of tumor necrosis factor production	1	207	30	14449	0.35765	0.432904	2.32673	1.48338
GO:0006370	7-methylguanosine mRNA capping	1	207	30	14449	0.35765	0.432904	2.32673	1.48338
GO:0006909	phagocytosis	1	207	30	14449	0.35765	0.432904	2.32673	1.48338
GO:0050830	defense response to Gram-positive bacterium	1	207	30	14449	0.35765	0.432904	2.32673	1.48338
GO:0006979	response to oxidative stress	2	207	87	14449	0.360416	0.435789	1.60464	1.47227
GO:0006955	immune response	6	207	339	14449	0.365889	0.439709	1.23543	1.45052
GO:0030855	epithelial cell differentiation	1	207	31	14449	0.366746	0.439709	2.25168	1.44715
GO:0007610	behavior	1	207	31	14449	0.366746	0.439709	2.25168	1.44715
GO:0007005	mitochondrion organization	1	207	31	14449	0.366746	0.439709	2.25168	1.44715
GO:0007017	microtubule-based process	1	207	31	14449	0.366746	0.439709	2.25168	1.44715
GO:0032092	positive regulation of protein binding	1	207	31	14449	0.366746	0.439709	2.25168	1.44715
GO:0016485	protein processing	1	207	31	14449	0.366746	0.439709	2.25168	1.44715
GO:0007566	embryo implantation	1	207	31	14449	0.366746	0.439709	2.25168	1.44715
GO:0001974	blood vessel remodeling	1	207	32	14449	0.375713	0.449514	2.18131	1.4123
GO:0007015	actin filament organization	1	207	32	14449	0.375713	0.449514	2.18131	1.4123
GO:0042552	myelination	1	207	33	14449	0.384553	0.457208	2.11521	1.37875
GO:0007188	adenylate cyclase-modulating G-protein coupled receptor signaling pathway	1	207	33	14449	0.384553	0.457208	2.11521	1.37875
GO:0007281	germ cell development	1	207	33	14449	0.384553	0.457208	2.11521	1.37875
GO:0030317	sperm motility	1	207	33	14449	0.384553	0.457208	2.11521	1.37875
GO:0001890	placenta development	1	207	33	14449	0.384553	0.457208	2.11521	1.37875
GO:0001656	metanephros development	1	207	33	14449	0.384553	0.457208	2.11521	1.37875
GO:0008150	biological_process	10	207	612	14449	0.390124	0.463349	1.14055	1.35799
GO:0006928	cellular component movement	2	207	93	14449	0.39063	0.463466	1.50112	1.35613
GO:0045732	positive regulation of protein catabolic process	1	207	34	14449	0.393266	0.464658	2.053	1.34642
GO:0030838	positive regulation of actin filament polymerization	1	207	34	14449	0.393266	0.464658	2.053	1.34642
GO:0006695	cholesterol biosynthetic process	1	207	34	14449	0.393266	0.464658	2.053	1.34642
GO:0050727	regulation of inflammatory response	1	207	34	14449	0.393266	0.464658	2.053	1.34642
GO:0001764	neuron migration	2	207	94	14449	0.395603	0.466934	1.48515	1.33787
GO:0010212	response to ionizing radiation	1	207	35	14449	0.401856	0.471384	1.99434	1.31525
GO:0045727	positive regulation of translation	1	207	35	14449	0.401856	0.471384	1.99434	1.31525
GO:0048469	cell maturation	1	207	35	14449	0.401856	0.471384	1.99434	1.31525
GO:0051591	response to cAMP	1	207	35	14449	0.401856	0.471384	1.99434	1.31525
GO:0001541	ovarian follicle development	1	207	35	14449	0.401856	0.471384	1.99434	1.31525
GO:0006953	acute-phase response	1	207	35	14449	0.401856	0.471384	1.99434	1.31525
GO:0016568	chromatin modification	2	207	96	14449	0.405491	0.475159	1.45421	1.30226
GO:0030218	erythrocyte differentiation	1	207	36	14449	0.410324	0.478361	1.93894	1.28517
GO:0006892	post-Golgi vesicle-mediated transport	1	207	36	14449	0.410324	0.478361	1.93894	1.28517
GO:0006865	amino acid transport	1	207	36	14449	0.410324	0.478361	1.93894	1.28517
GO:0008206	bile acid metabolic process	1	207	36	14449	0.410324	0.478361	1.93894	1.28517
GO:0006144	purine nucleobase metabolic process	1	207	36	14449	0.410324	0.478361	1.93894	1.28517
GO:0050896	response to stimulus	2	207	98	14449	0.415299	0.481683	1.42453	1.26778
GO:0019048	virus-host interaction	5	207	294	14449	0.418435	0.481683	1.18711	1.25693
GO:0048839	inner ear development	1	207	37	14449	0.418671	0.481683	1.88654	1.25611
GO:0000080	G1 phase of mitotic cell cycle	1	207	37	14449	0.418671	0.481683	1.88654	1.25611
GO:0007187	G-protein coupled receptor signaling pathway, coupled to cyclic nucleotide second messenger	1	207	37	14449	0.418671	0.481683	1.88654	1.25611
GO:0001755	neural crest cell migration	1	207	37	14449	0.418671	0.481683	1.88654	1.25611
GO:0030593	neutrophil chemotaxis	1	207	37	14449	0.418671	0.481683	1.88654	1.25611
GO:0007200	phospholipase C-activating G-protein coupled receptor signaling pathway	1	207	37	14449	0.418671	0.481683	1.88654	1.25611
GO:0030178	negative regulation of Wnt receptor signaling pathway	1	207	37	14449	0.418671	0.481683	1.88654	1.25611
GO:0090263	positive regulation of canonical Wnt receptor signaling pathway	1	207	37	14449	0.418671	0.481683	1.88654	1.25611
GO:0031532	actin cytoskeleton reorganization	1	207	37	14449	0.418671	0.481683	1.88654	1.25611
GO:0030049	muscle filament sliding	1	207	37	14449	0.418671	0.481683	1.88654	1.25611
GO:0001658	branching involved in ureteric bud morphogenesis	1	207	37	14449	0.418671	0.481683	1.88654	1.25611
GO:0007411	axon guidance	5	207	296	14449	0.423916	0.487226	1.17909	1.23815
GO:0045740	positive regulation of DNA replication	1	207	38	14449	0.426899	0.489666	1.83689	1.22803
GO:0008277	regulation of G-protein coupled receptor protein signaling pathway	1	207	38	14449	0.426899	0.489666	1.83689	1.22803
GO:0007275	multicellular organismal development	7	207	433	14449	0.432567	0.495668	1.12844	1.209
GO:0019722	calcium-mediated signaling	1	207	39	14449	0.435011	0.496968	1.78979	1.20088
GO:0071363	cellular response to growth factor stimulus	1	207	39	14449	0.435011	0.496968	1.78979	1.20088
GO:0038032	termination of G-protein coupled receptor signaling pathway	1	207	39	14449	0.435011	0.496968	1.78979	1.20088
GO:0007613	memory	1	207	40	14449	0.443007	0.502074	1.74505	1.1746
GO:0043406	positive regulation of MAP kinase activity	1	207	40	14449	0.443007	0.502074	1.74505	1.1746
GO:0030155	regulation of cell adhesion	1	207	40	14449	0.443007	0.502074	1.74505	1.1746
GO:0051781	positive regulation of cell division	1	207	40	14449	0.443007	0.502074	1.74505	1.1746
GO:0050680	negative regulation of epithelial cell proliferation	1	207	40	14449	0.443007	0.502074	1.74505	1.1746
GO:0030326	embryonic limb morphogenesis	1	207	40	14449	0.443007	0.502074	1.74505	1.1746
GO:0033554	cellular response to stress	1	207	40	14449	0.443007	0.502074	1.74505	1.1746
GO:0008344	adult locomotory behavior	1	207	40	14449	0.443007	0.502074	1.74505	1.1746
GO:0006334	nucleosome assembly	2	207	104	14449	0.444209	0.502586	1.34234	1.17069
GO:0007165	signal transduction	17	207	1118	14449	0.444341	0.502586	1.06139	1.17026
GO:0030203	glycosaminoglycan metabolic process	2	207	105	14449	0.448949	0.507294	1.32956	1.15538
GO:0042733	embryonic digit morphogenesis	1	207	41	14449	0.450889	0.507473	1.70249	1.14916
GO:0043588	skin development	1	207	41	14449	0.450889	0.507473	1.70249	1.14916
GO:0007416	synapse assembly	1	207	41	14449	0.450889	0.507473	1.70249	1.14916
GO:0034097	response to cytokine stimulus	1	207	41	14449	0.450889	0.507473	1.70249	1.14916
GO:0042742	defense response to bacterium	2	207	106	14449	0.453665	0.50959	1.31702	1.1403
GO:0007179	transforming growth factor beta receptor signaling pathway	2	207	106	14449	0.453665	0.50959	1.31702	1.1403
GO:0006464	cellular protein modification process	2	207	107	14449	0.458358	0.512672	1.30471	1.12545
GO:0014068	positive regulation of phosphatidylinositol 3-kinase cascade	1	207	42	14449	0.458659	0.512672	1.66195	1.12451
GO:0016311	dephosphorylation	1	207	42	14449	0.458659	0.512672	1.66195	1.12451
GO:0019432	triglyceride biosynthetic process	1	207	42	14449	0.458659	0.512672	1.66195	1.12451
GO:0042102	positive regulation of T cell proliferation	1	207	42	14449	0.458659	0.512672	1.66195	1.12451
GO:0005975	carbohydrate metabolic process	5	207	310	14449	0.461942	0.515835	1.12584	1.11422
GO:0043066	negative regulation of apoptotic process	7	207	447	14449	0.463902	0.517517	1.0931	1.10811
GO:0006879	cellular iron ion homeostasis	1	207	43	14449	0.466319	0.519196	1.6233	1.10061
GO:0032526	response to retinoic acid	1	207	43	14449	0.466319	0.519196	1.6233	1.10061
GO:0016477	cell migration	2	207	110	14449	0.472292	0.523002	1.26913	1.08225
GO:0006633	fatty acid biosynthetic process	1	207	44	14449	0.47387	0.523002	1.58641	1.07744
GO:0006283	transcription-coupled nucleotide-excision repair	1	207	44	14449	0.47387	0.523002	1.58641	1.07744
GO:0014070	response to organic cyclic compound	1	207	44	14449	0.47387	0.523002	1.58641	1.07744
GO:0031424	keratinization	1	207	44	14449	0.47387	0.523002	1.58641	1.07744
GO:0045665	negative regulation of neuron differentiation	1	207	44	14449	0.47387	0.523002	1.58641	1.07744
GO:0007266	Rho protein signal transduction	1	207	44	14449	0.47387	0.523002	1.58641	1.07744
GO:0007269	neurotransmitter secretion	1	207	44	14449	0.47387	0.523002	1.58641	1.07744
GO:0050434	positive regulation of viral transcription	1	207	44	14449	0.47387	0.523002	1.58641	1.07744
GO:0022900	electron transport chain	1	207	45	14449	0.481314	0.53019	1.55115	1.05495
GO:0051592	response to calcium ion	1	207	45	14449	0.481314	0.53019	1.55115	1.05495
GO:0043687	post-translational protein modification	3	207	182	14449	0.488071	0.536715	1.15058	1.03484
GO:0033138	positive regulation of peptidyl-serine phosphorylation	1	207	46	14449	0.488651	0.536715	1.51743	1.03312
GO:0006921	cellular component disassembly involved in execution phase of apoptosis	1	207	46	14449	0.488651	0.536715	1.51743	1.03312
GO:0006626	protein targeting to mitochondrion	1	207	47	14449	0.495885	0.544136	1.48515	1.01192
GO:0006355	regulation of transcription, DNA-dependent	14	207	948	14449	0.496541	0.544331	1.03083	1.01002
GO:0016049	cell growth	1	207	48	14449	0.503015	0.550899	1.45421	0.991326
GO:0008543	fibroblast growth factor receptor signaling pathway	2	207	118	14449	0.508347	0.556203	1.18308	0.976113
GO:0043085	positive regulation of catalytic activity	1	207	49	14449	0.510045	0.55699	1.42453	0.971305
GO:0043161	proteasomal ubiquitin-dependent protein catabolic process	1	207	49	14449	0.510045	0.55699	1.42453	0.971305
GO:0006812	cation transport	1	207	50	14449	0.516974	0.563079	1.39604	0.951836
GO:0007586	digestion	1	207	50	14449	0.516974	0.563079	1.39604	0.951836
GO:0007050	cell cycle arrest	2	207	120	14449	0.517103	0.563079	1.16337	0.951476
GO:0006898	receptor-mediated endocytosis	1	207	51	14449	0.523805	0.569288	1.36867	0.932898
GO:0035264	multicellular organism growth	1	207	51	14449	0.523805	0.569288	1.36867	0.932898
GO:0060021	palate development	1	207	53	14449	0.537177	0.583265	1.31702	0.89653
GO:0000079	regulation of cyclin-dependent protein serine/threonine kinase activity	1	207	54	14449	0.543721	0.588686	1.29263	0.879062
GO:0042475	odontogenesis of dentin-containing tooth	1	207	54	14449	0.543721	0.588686	1.29263	0.879062
GO:0030900	forebrain development	1	207	54	14449	0.543721	0.588686	1.29263	0.879062
GO:0007202	activation of phospholipase C activity	1	207	55	14449	0.550172	0.59437	1.26913	0.862046
GO:0001570	vasculogenesis	1	207	55	14449	0.550172	0.59437	1.26913	0.862046
GO:0006260	DNA replication	2	207	128	14449	0.551058	0.59437	1.09066	0.859724
GO:0006805	xenobiotic metabolic process	2	207	128	14449	0.551058	0.59437	1.09066	0.859724
GO:0032355	response to estradiol stimulus	1	207	56	14449	0.556531	0.599706	1.24646	0.845466
GO:0006915	apoptotic process	9	207	636	14449	0.56225	0.605296	0.987763	0.830716
GO:0071260	cellular response to mechanical stimulus	1	207	57	14449	0.5628	0.605316	1.2246	0.829305
GO:0030154	cell differentiation	5	207	350	14449	0.565273	0.607402	0.99717	0.822981
GO:0006351	transcription, DNA-dependent	17	207	1209	14449	0.565858	0.607457	0.981499	0.821489
GO:0010629	negative regulation of gene expression	1	207	58	14449	0.56898	0.610234	1.20348	0.81355
GO:0006661	phosphatidylinositol biosynthetic process	1	207	59	14449	0.575072	0.615608	1.18308	0.798185
GO:0071222	cellular response to lipopolysaccharide	1	207	59	14449	0.575072	0.615608	1.18308	0.798185
GO:0007156	homophilic cell adhesion	2	207	135	14449	0.579342	0.619597	1.0341	0.787512
GO:0006954	inflammatory response	4	207	283	14449	0.580125	0.619852	0.9866	0.785564
GO:0035335	peptidyl-tyrosine dephosphorylation	1	207	60	14449	0.581078	0.620288	1.16337	0.783197
GO:0008219	cell death	2	207	136	14449	0.583273	0.622049	1.0265	0.777756
GO:0006887	exocytosis	1	207	61	14449	0.586998	0.624851	1.14429	0.768572
GO:0051897	positive regulation of protein kinase B signaling cascade	1	207	61	14449	0.586998	0.624851	1.14429	0.768572
GO:0006874	cellular calcium ion homeostasis	1	207	62	14449	0.592835	0.629887	1.12584	0.754299
GO:0060333	interferon-gamma-mediated signaling pathway	1	207	62	14449	0.592835	0.629887	1.12584	0.754299
GO:0007584	response to nutrient	1	207	63	14449	0.598588	0.635407	1.10797	0.740365
GO:0006644	phospholipid metabolic process	3	207	216	14449	0.600485	0.636827	0.969471	0.7358
GO:0055114	oxidation-reduction process	3	207	217	14449	0.603532	0.639463	0.965004	0.728499
GO:0007626	locomotory behavior	1	207	64	14449	0.60426	0.639639	1.09066	0.726759
GO:0006289	nucleotide-excision repair	1	207	65	14449	0.609851	0.643167	1.07388	0.713472
GO:0006368	transcription elongation from RNA polymerase II promoter	1	207	65	14449	0.609851	0.643167	1.07388	0.713472
GO:0006338	chromatin remodeling	1	207	65	14449	0.609851	0.643167	1.07388	0.713472
GO:0051216	cartilage development	1	207	65	14449	0.609851	0.643167	1.07388	0.713472
GO:0000082	G1/S transition of mitotic cell cycle	2	207	145	14449	0.617413	0.65054	0.962785	0.695691
GO:0030336	negative regulation of cell migration	1	207	69	14449	0.631433	0.664697	1.01162	0.663298
GO:0007265	Ras protein signal transduction	1	207	70	14449	0.636639	0.669558	0.99717	0.651453
GO:0055086	nucleobase-containing small molecule metabolic process	1	207	71	14449	0.641771	0.674333	0.983126	0.639871
GO:0006814	sodium ion transport	1	207	73	14449	0.651816	0.683627	0.956191	0.617462
GO:0050852	T cell receptor signaling pathway	1	207	73	14449	0.651816	0.683627	0.956191	0.617462
GO:0006184	GTP catabolic process	2	207	155	14449	0.65275	0.683976	0.90067	0.615397
GO:0006665	sphingolipid metabolic process	1	207	75	14449	0.661579	0.692591	0.930692	0.596014
GO:0016337	cell-cell adhesion	1	207	76	14449	0.666357	0.696952	0.918446	0.585633
GO:0007154	cell communication	1	207	77	14449	0.671067	0.701234	0.906519	0.575471
GO:0016567	protein ubiquitination	3	207	242	14449	0.674541	0.703505	0.865313	0.568022
GO:0034142	toll-like receptor 4 signaling pathway	1	207	78	14449	0.67571	0.703505	0.894897	0.565523
GO:0016042	lipid catabolic process	1	207	78	14449	0.67571	0.703505	0.894897	0.565523
GO:0016044	cellular membrane organization	1	207	78	14449	0.67571	0.703505	0.894897	0.565523
GO:0006886	intracellular protein transport	2	207	163	14449	0.679088	0.706375	0.856465	0.55833
GO:0035556	intracellular signal transduction	3	207	246	14449	0.684974	0.711848	0.851243	0.545878
GO:0006486	protein glycosylation	1	207	83	14449	0.697957	0.724679	0.840987	0.518789
GO:0007018	microtubule-based movement	1	207	84	14449	0.702219	0.728441	0.830975	0.510007
GO:0007568	aging	1	207	86	14449	0.710563	0.736425	0.81165	0.492966
GO:0044281	small molecule metabolic process	16	207	1264	14449	0.717766	0.743214	0.883569	0.478415
GO:0043524	negative regulation of neuron apoptotic process	1	207	88	14449	0.718671	0.743475	0.793204	0.476596
GO:0019886	antigen processing and presentation of exogenous peptide antigen via MHC class II	1	207	89	14449	0.722639	0.746902	0.784291	0.468652
GO:0050776	regulation of immune response	1	207	92	14449	0.73421	0.756298	0.758717	0.445735
GO:0007608	sensory perception of smell	1	207	92	14449	0.73421	0.756298	0.758717	0.445735
GO:0000187	activation of MAPK activity	1	207	92	14449	0.73421	0.756298	0.758717	0.445735
GO:0006457	protein folding	2	207	182	14449	0.73505	0.756298	0.767054	0.444085
GO:0043065	positive regulation of apoptotic process	2	207	182	14449	0.73505	0.756298	0.767054	0.444085
GO:0008152	metabolic process	2	207	183	14449	0.737749	0.75839	0.762863	0.438797
GO:0045087	innate immune response	4	207	356	14449	0.748511	0.768759	0.784291	0.417904
GO:0006006	glucose metabolic process	1	207	100	14449	0.762749	0.782677	0.698019	0.390719
GO:0006470	protein dephosphorylation	1	207	102	14449	0.76939	0.78878	0.684333	0.378213
GO:0006112	energy reserve metabolic process	1	207	103	14449	0.77264	0.7914	0.677689	0.372133
GO:0007219	Notch signaling pathway	1	207	106	14449	0.782115	0.800386	0.658509	0.354547
GO:0006935	chemotaxis	1	207	112	14449	0.799894	0.817845	0.623232	0.32212
GO:0000086	G2/M transition of mitotic cell cycle	1	207	113	14449	0.802712	0.81999	0.617716	0.317046
GO:0019221	cytokine-mediated signaling pathway	2	207	211	14449	0.804199	0.820773	0.66163	0.314375
GO:0008283	cell proliferation	3	207	304	14449	0.808726	0.824654	0.688835	0.306278
GO:0006811	ion transport	2	207	218	14449	0.818266	0.833636	0.640385	0.289358
GO:0010628	positive regulation of gene expression	1	207	120	14449	0.821353	0.836033	0.581683	0.283926
GO:0006200	ATP catabolic process	1	207	124	14449	0.831199	0.8453	0.562919	0.266734
GO:0006412	translation	2	207	230	14449	0.840269	0.853761	0.606973	0.251077
GO:0043547	positive regulation of GTPase activity	1	207	140	14449	0.865428	0.878541	0.498585	0.208514
GO:0051056	regulation of small GTPase mediated signal transduction	1	207	147	14449	0.878121	0.890632	0.474843	0.187508
GO:0007268	synaptic transmission	3	207	378	14449	0.90441	0.916479	0.553984	0.144952
GO:0007166	cell surface receptor signaling pathway	1	207	175	14449	0.917959	0.929382	0.398868	0.123499
GO:0044267	cellular protein metabolic process	3	207	400	14449	0.92296	0.933616	0.523514	0.11566
GO:0042981	regulation of apoptotic process	1	207	185	14449	0.928761	0.93865	0.377308	0.106621
GO:0006917	induction of apoptosis	1	207	189	14449	0.93267	0.941766	0.369322	0.100561
GO:0007264	small GTPase mediated signal transduction	2	207	315	14449	0.9382	0.94651	0.443187	0.0920333
GO:0016310	phosphorylation	1	207	199	14449	0.941527	0.949026	0.350763	0.086925
GO:0048011	neurotrophin TRK receptor signaling pathway	1	207	208	14449	0.948494	0.955203	0.335586	0.0762896
GO:0010467	gene expression	5	207	662	14449	0.956664	0.962579	0.527205	0.0639162
GO:0006281	DNA repair	1	207	239	14449	0.966707	0.971827	0.292058	0.048849
GO:0006468	protein phosphorylation	2	207	408	14449	0.979167	0.983484	0.342166	0.0303733
GO:0016032	viral reproduction	1	207	293	14449	0.984398	0.987861	0.238232	0.0226865
GO:0006810	transport	2	207	437	14449	0.985259	0.987861	0.31946	0.0214244
GO:0000278	mitotic cell cycle	1	207	316	14449	0.988693	0.990432	0.220892	0.0164054
GO:0015031	protein transport	1	207	356	14449	0.993534	0.994407	0.196073	0.0093594
GO:0050911	detection of chemical stimulus involved in sensory perception of smell	1	207	406	14449	0.996777	0.996777	0.171926	0.00465698

## Sheet: GO analysis 2
Supplementary Data 2: GO analysis of intersection genes in GAS5 overexpression and knockdown
GOID	GO Term	Dif Gene	AllDif Gene	GeneIn GOID	All Gene	P-Value	FDR	Enrichment	(-log2P)
GO:0007389	pattern specification process	12	465	93	16164	4.42729e-05	0.0728395	4.48533	14.4632
GO:0030324	lung development	12	465	100	16164	8.33881e-05	0.0728395	4.17135	13.5498
GO:0071276	cellular response to cadmium ion	5	465	14	16164	0.000147077	0.0856476	12.4147	12.7311
GO:0023019	signal transduction involved in regulation of gene expression	5	465	17	16164	0.000310317	0.112018	10.2239	11.654
GO:0008544	epidermis development	11	465	100	16164	0.000320601	0.112018	3.82374	11.6069
GO:0035106	operant conditioning	3	465	3	16164	0.000415353	0.120937	34.7613	11.2334
GO:0090009	primitive streak formation	4	465	10	16164	0.000497734	0.12422	13.9045	10.9723
GO:0071294	cellular response to zinc ion	4	465	12	16164	0.000864956	0.181703	11.5871	10.1751
GO:0042593	glucose homeostasis	9	465	80	16164	0.00093608	0.181703	3.91065	10.0611
GO:0060395	SMAD protein signal transduction	4	465	17	16164	0.00254139	0.369446	8.17913	8.62016
GO:0045926	negative regulation of growth	4	465	18	16164	0.00303719	0.369446	7.72473	8.36305
GO:0042053	regulation of dopamine metabolic process	3	465	8	16164	0.00308183	0.369446	13.0355	8.342
GO:0050671	positive regulation of lymphocyte proliferation	3	465	8	16164	0.00308183	0.369446	13.0355	8.342
GO:0035264	multicellular organism growth	7	465	62	16164	0.00328387	0.369446	3.92466	8.25039
GO:0007610	behavior	6	465	46	16164	0.00332803	0.369446	4.53408	8.23111
GO:0010575	positive regulation vascular endothelial growth factor production	4	465	19	16164	0.00359506	0.369446	7.31817	8.11977
GO:0048557	embryonic digestive tract morphogenesis	4	465	19	16164	0.00359506	0.369446	7.31817	8.11977
GO:0010468	regulation of gene expression	10	465	121	16164	0.00413967	0.397714	2.87283	7.91627
GO:0006935	chemotaxis	11	465	149	16164	0.00597404	0.397714	2.56627	7.38708
GO:0006953	acute-phase response	5	465	37	16164	0.0062808	0.397714	4.69747	7.31484
GO:0030593	neutrophil chemotaxis	5	465	37	16164	0.0062808	0.397714	4.69747	7.31484
GO:0001662	behavioral fear response	4	465	23	16164	0.0065155	0.397714	6.04544	7.26191
GO:0030534	adult behavior	4	465	24	16164	0.0074338	0.397714	5.79355	7.07168
GO:0010996	response to auditory stimulus	2	465	3	16164	0.00743498	0.397714	23.1742	7.07146
GO:0032317	regulation of Rap GTPase activity	2	465	3	16164	0.00743498	0.397714	23.1742	7.07146
GO:0002682	regulation of immune system process	2	465	3	16164	0.00743498	0.397714	23.1742	7.07146
GO:0042632	cholesterol homeostasis	6	465	56	16164	0.00791885	0.397714	3.72442	6.98049
GO:0008306	associative learning	4	465	25	16164	0.00843327	0.397714	5.56181	6.88969
GO:0060134	prepulse inhibition	3	465	13	16164	0.0094148	0.397714	8.02184	6.73085
GO:0031016	pancreas development	4	465	27	16164	0.0106864	0.397714	5.14982	6.54808
GO:0046883	regulation of hormone secretion	2	465	4	16164	0.0109448	0.397714	17.3806	6.51361
GO:0070741	response to interleukin-6	2	465	4	16164	0.0109448	0.397714	17.3806	6.51361
GO:2000171	negative regulation of dendrite development	2	465	4	16164	0.0109448	0.397714	17.3806	6.51361
GO:0051454	intracellular pH elevation	2	465	4	16164	0.0109448	0.397714	17.3806	6.51361
GO:0033088	negative regulation of immature T cell proliferation in thymus	2	465	4	16164	0.0109448	0.397714	17.3806	6.51361
GO:0046323	glucose import	2	465	4	16164	0.0109448	0.397714	17.3806	6.51361
GO:0032808	lacrimal gland development	2	465	4	16164	0.0109448	0.397714	17.3806	6.51361
GO:0051090	regulation of sequence-specific DNA binding transcription factor activity	5	465	43	16164	0.0110057	0.397714	4.04201	6.50561
GO:0031069	hair follicle morphogenesis	4	465	28	16164	0.0119449	0.397714	4.9659	6.38746
GO:0008202	steroid metabolic process	9	465	122	16164	0.0121673	0.397714	2.56436	6.36085
GO:0060441	epithelial tube branching involved in lung morphogenesis	3	465	15	16164	0.0131563	0.397714	6.95226	6.2481
GO:0018298	protein-chromophore linkage	3	465	15	16164	0.0131563	0.397714	6.95226	6.2481
GO:0070555	response to interleukin-1	4	465	29	16164	0.0132945	0.397714	4.79466	6.23303
GO:0022402	cell cycle process	2	465	5	16164	0.0150381	0.397714	13.9045	6.05523
GO:0048341	paraxial mesoderm formation	2	465	5	16164	0.0150381	0.397714	13.9045	6.05523
GO:0015872	dopamine transport	2	465	5	16164	0.0150381	0.397714	13.9045	6.05523
GO:0001661	conditioned taste aversion	2	465	5	16164	0.0150381	0.397714	13.9045	6.05523
GO:0045540	regulation of cholesterol biosynthetic process	2	465	5	16164	0.0150381	0.397714	13.9045	6.05523
GO:0033085	negative regulation of T cell differentiation in thymus	2	465	5	16164	0.0150381	0.397714	13.9045	6.05523
GO:0046219	indolalkylamine biosynthetic process	2	465	5	16164	0.0150381	0.397714	13.9045	6.05523
GO:0031622	positive regulation of fever generation	2	465	5	16164	0.0150381	0.397714	13.9045	6.05523
GO:0007601	visual perception	12	465	195	16164	0.0151687	0.397714	2.13916	6.04276
GO:0008589	regulation of smoothened signaling pathway	3	465	16	16164	0.0153003	0.397714	6.51774	6.03029
GO:0010634	positive regulation of epithelial cell migration	3	465	16	16164	0.0153003	0.397714	6.51774	6.03029
GO:0007492	endoderm development	4	465	31	16164	0.0162748	0.397714	4.48533	5.94122
GO:0070098	chemokine-mediated signaling pathway	4	465	31	16164	0.0162748	0.397714	4.48533	5.94122
GO:0007398	ectoderm development	3	465	17	16164	0.0176291	0.397714	6.13435	5.8259
GO:0042310	vasoconstriction	3	465	17	16164	0.0176291	0.397714	6.13435	5.8259
GO:0008203	cholesterol metabolic process	7	465	89	16164	0.0188826	0.397714	2.73403	5.7268
GO:0007369	gastrulation	4	465	33	16164	0.0196419	0.397714	4.21349	5.66993
GO:2000049	positive regulation of cell-cell adhesion mediated by cadherin	2	465	6	16164	0.0196793	0.397714	11.5871	5.66718
GO:0060054	positive regulation of epithelial cell proliferation involved in wound healing	2	465	6	16164	0.0196793	0.397714	11.5871	5.66718
GO:0060013	righting reflex	2	465	6	16164	0.0196793	0.397714	11.5871	5.66718
GO:0030213	hyaluronan biosynthetic process	2	465	6	16164	0.0196793	0.397714	11.5871	5.66718
GO:0055009	atrial cardiac muscle tissue morphogenesis	2	465	6	16164	0.0196793	0.397714	11.5871	5.66718
GO:0045616	regulation of keratinocyte differentiation	2	465	6	16164	0.0196793	0.397714	11.5871	5.66718
GO:0010389	regulation of G2/M transition of mitotic cell cycle	2	465	6	16164	0.0196793	0.397714	11.5871	5.66718
GO:0016079	synaptic vesicle exocytosis	3	465	18	16164	0.0201437	0.397714	5.79355	5.63353
GO:0032496	response to lipopolysaccharide	9	465	134	16164	0.020392	0.397714	2.33471	5.61585
GO:0006695	cholesterol biosynthetic process	4	465	34	16164	0.0214742	0.397714	4.08956	5.54125
GO:0048645	organ formation	2	465	7	16164	0.0248343	0.397714	9.9318	5.33152
GO:0043576	regulation of respiratory gaseous exchange	2	465	7	16164	0.0248343	0.397714	9.9318	5.33152
GO:0050935	iridophore differentiation	2	465	7	16164	0.0248343	0.397714	9.9318	5.33152
GO:0043270	positive regulation of ion transport	2	465	7	16164	0.0248343	0.397714	9.9318	5.33152
GO:0090181	regulation of cholesterol metabolic process	2	465	7	16164	0.0248343	0.397714	9.9318	5.33152
GO:0055123	digestive system development	2	465	7	16164	0.0248343	0.397714	9.9318	5.33152
GO:0060323	head morphogenesis	2	465	7	16164	0.0248343	0.397714	9.9318	5.33152
GO:0042693	muscle cell fate commitment	2	465	7	16164	0.0248343	0.397714	9.9318	5.33152
GO:0048937	lateral line nerve glial cell development	2	465	7	16164	0.0248343	0.397714	9.9318	5.33152
GO:0001755	neural crest cell migration	4	465	36	16164	0.025443	0.397714	3.86237	5.29659
GO:0001708	cell fate specification	3	465	20	16164	0.0257322	0.397714	5.21419	5.28028
GO:0035050	embryonic heart tube development	3	465	20	16164	0.0257322	0.397714	5.21419	5.28028
GO:0042391	regulation of membrane potential	6	465	76	16164	0.0281588	0.397714	2.74431	5.15027
GO:0006936	muscle contraction	7	465	99	16164	0.0304022	0.397714	2.45787	5.03968
GO:0048149	behavioral response to ethanol	2	465	8	16164	0.0304705	0.397714	8.69032	5.03644
GO:0007217	tachykinin receptor signaling pathway	2	465	8	16164	0.0304705	0.397714	8.69032	5.03644
GO:0060080	regulation of inhibitory postsynaptic membrane potential	2	465	8	16164	0.0304705	0.397714	8.69032	5.03644
GO:0034379	very-low-density lipoprotein particle assembly	2	465	8	16164	0.0304705	0.397714	8.69032	5.03644
GO:0070474	positive regulation of uterine smooth muscle contraction	2	465	8	16164	0.0304705	0.397714	8.69032	5.03644
GO:0035239	tube morphogenesis	2	465	8	16164	0.0304705	0.397714	8.69032	5.03644
GO:0015824	proline transport	2	465	8	16164	0.0304705	0.397714	8.69032	5.03644
GO:0033089	positive regulation of T cell differentiation in thymus	2	465	8	16164	0.0304705	0.397714	8.69032	5.03644
GO:0040019	positive regulation of embryonic development	2	465	8	16164	0.0304705	0.397714	8.69032	5.03644
GO:0051966	regulation of synaptic transmission, glutamatergic	2	465	8	16164	0.0304705	0.397714	8.69032	5.03644
GO:0071372	cellular response to follicle-stimulating hormone stimulus	2	465	8	16164	0.0304705	0.397714	8.69032	5.03644
GO:0030301	cholesterol transport	3	465	22	16164	0.0320639	0.397714	4.74018	4.96291
GO:0033344	cholesterol efflux	3	465	22	16164	0.0320639	0.397714	4.74018	4.96291
GO:0040007	growth	4	465	39	16164	0.0321701	0.397714	3.56526	4.95814
GO:0007517	muscle organ development	7	465	102	16164	0.034612	0.397714	2.38558	4.85258
GO:0035235	ionotropic glutamate receptor signaling pathway	3	465	23	16164	0.0355059	0.397714	4.53408	4.8158
GO:0019216	regulation of lipid metabolic process	3	465	23	16164	0.0355059	0.397714	4.53408	4.8158
GO:0001702	gastrulation with mouth forming second	3	465	23	16164	0.0355059	0.397714	4.53408	4.8158
GO:0001824	blastocyst development	3	465	23	16164	0.0355059	0.397714	4.53408	4.8158
GO:0060487	lung epithelial cell differentiation	2	465	9	16164	0.0365569	0.397714	7.72473	4.77371
GO:2000543	positive regulation of gastrulation	2	465	9	16164	0.0365569	0.397714	7.72473	4.77371
GO:0045080	positive regulation of chemokine biosynthetic process	2	465	9	16164	0.0365569	0.397714	7.72473	4.77371
GO:0032525	somite rostral/caudal axis specification	2	465	9	16164	0.0365569	0.397714	7.72473	4.77371
GO:0032494	response to peptidoglycan	2	465	9	16164	0.0365569	0.397714	7.72473	4.77371
GO:0043117	positive regulation of vascular permeability	2	465	9	16164	0.0365569	0.397714	7.72473	4.77371
GO:2000249	regulation of actin cytoskeleton reorganization	2	465	9	16164	0.0365569	0.397714	7.72473	4.77371
GO:0042698	ovulation cycle	2	465	9	16164	0.0365569	0.397714	7.72473	4.77371
GO:0008347	glial cell migration	2	465	9	16164	0.0365569	0.397714	7.72473	4.77371
GO:0032230	positive regulation of synaptic transmission, GABAergic	2	465	9	16164	0.0365569	0.397714	7.72473	4.77371
GO:0001942	hair follicle development	4	465	41	16164	0.0371782	0.397714	3.39135	4.7494
GO:0008015	blood circulation	4	465	41	16164	0.0371782	0.397714	3.39135	4.7494
GO:0007218	neuropeptide signaling pathway	7	465	104	16164	0.0376226	0.397714	2.3397	4.73226
GO:0009880	embryonic pattern specification	3	465	24	16164	0.0391297	0.397714	4.34516	4.67559
GO:0007204	positive regulation of cytosolic calcium ion concentration	7	465	105	16164	0.0391901	0.397714	2.31742	4.67337
GO:0030855	epithelial cell differentiation	4	465	42	16164	0.0398403	0.397714	3.3106	4.64963
GO:0009791	post-embryonic development	6	465	84	16164	0.0415555	0.397714	2.48295	4.58882
GO:0032570	response to progesterone	3	465	25	16164	0.0429332	0.397714	4.17135	4.54176
GO:0045737	positive regulation of cyclin-dependent protein kinase activity	2	465	10	16164	0.0430636	0.397714	6.95226	4.53739
GO:0042551	neuron maturation	2	465	10	16164	0.0430636	0.397714	6.95226	4.53739
GO:0001964	startle response	2	465	10	16164	0.0430636	0.397714	6.95226	4.53739
GO:0042738	exogenous drug catabolic process	2	465	10	16164	0.0430636	0.397714	6.95226	4.53739
GO:0009790	embryo development	8	465	131	16164	0.0434131	0.397714	2.12283	4.52573
GO:0007275	multicellular organismal development	42	465	1085	16164	0.0465381	0.397714	1.3456	4.42544
GO:0034374	low-density lipoprotein particle remodeling	2	465	11	16164	0.0499623	0.397714	6.32023	4.32302
GO:0050673	epithelial cell proliferation	2	465	11	16164	0.0499623	0.397714	6.32023	4.32302
GO:0008037	cell recognition	2	465	11	16164	0.0499623	0.397714	6.32023	4.32302
GO:0002690	positive regulation of leukocyte chemotaxis	2	465	11	16164	0.0499623	0.397714	6.32023	4.32302
GO:0060079	regulation of excitatory postsynaptic membrane potential	3	465	27	16164	0.0510692	0.397714	3.86237	4.2914
GO:0055010	ventricular cardiac muscle tissue morphogenesis	3	465	27	16164	0.0510692	0.397714	3.86237	4.2914
GO:0008217	regulation of blood pressure	5	465	68	16164	0.0546361	0.397714	2.55598	4.194
GO:0001756	somitogenesis	4	465	47	16164	0.0547291	0.397714	2.95841	4.19155
GO:0042534	regulation of tumor necrosis factor biosynthetic process	1	465	1	16164	0.0552564	0.397714	34.7613	4.17771
GO:0070352	positive regulation of white fat cell proliferation	1	465	1	16164	0.0552564	0.397714	34.7613	4.17771
GO:0072574	hepatocyte proliferation	1	465	1	16164	0.0552564	0.397714	34.7613	4.17771
GO:0046880	regulation of follicle-stimulating hormone secretion	1	465	1	16164	0.0552564	0.397714	34.7613	4.17771
GO:0046490	isopentenyl diphosphate metabolic process	1	465	1	16164	0.0552564	0.397714	34.7613	4.17771
GO:0061508	CDP phosphorylation	1	465	1	16164	0.0552564	0.397714	34.7613	4.17771
GO:0035509	negative regulation of myosin-light-chain-phosphatase activity	1	465	1	16164	0.0552564	0.397714	34.7613	4.17771
GO:0035505	positive regulation of myosin light chain kinase activity	1	465	1	16164	0.0552564	0.397714	34.7613	4.17771
GO:0060405	regulation of penile erection	1	465	1	16164	0.0552564	0.397714	34.7613	4.17771
GO:0061571	TDP phosphorylation	1	465	1	16164	0.0552564	0.397714	34.7613	4.17771
GO:0061570	dCDP phosphorylation	1	465	1	16164	0.0552564	0.397714	34.7613	4.17771
GO:0060436	bronchiole morphogenesis	1	465	1	16164	0.0552564	0.397714	34.7613	4.17771
GO:0061565	dAMP phosphorylation	1	465	1	16164	0.0552564	0.397714	34.7613	4.17771
GO:0061566	CMP phosphorylation	1	465	1	16164	0.0552564	0.397714	34.7613	4.17771
GO:0061567	dCMP phosphorylation	1	465	1	16164	0.0552564	0.397714	34.7613	4.17771
GO:0061568	GDP phosphorylation	1	465	1	16164	0.0552564	0.397714	34.7613	4.17771
GO:0061569	UDP phosphorylation	1	465	1	16164	0.0552564	0.397714	34.7613	4.17771
GO:0010878	cholesterol storage	1	465	1	16164	0.0552564	0.397714	34.7613	4.17771
GO:0006393	termination of mitochondrial transcription	1	465	1	16164	0.0552564	0.397714	34.7613	4.17771
GO:0060464	lung lobe formation	1	465	1	16164	0.0552564	0.397714	34.7613	4.17771
GO:0060879	semicircular canal fusion	1	465	1	16164	0.0552564	0.397714	34.7613	4.17771
GO:0060496	mesenchymal-epithelial cell signaling involved in lung development	1	465	1	16164	0.0552564	0.397714	34.7613	4.17771
GO:1902004	positive regulation of beta-amyloid formation	1	465	1	16164	0.0552564	0.397714	34.7613	4.17771
GO:0032980	keratinocyte activation	1	465	1	16164	0.0552564	0.397714	34.7613	4.17771
GO:0002149	hypochlorous acid biosynthetic process	1	465	1	16164	0.0552564	0.397714	34.7613	4.17771
GO:2000971	negative regulation of detection of glucose	1	465	1	16164	0.0552564	0.397714	34.7613	4.17771
GO:0051125	regulation of actin nucleation	1	465	1	16164	0.0552564	0.397714	34.7613	4.17771
GO:2000976	regulation of transcription from RNA polymerase II promoter involved in detection of glucose	1	465	1	16164	0.0552564	0.397714	34.7613	4.17771
GO:0002194	hepatocyte cell migration	1	465	1	16164	0.0552564	0.397714	34.7613	4.17771
GO:2000979	positive regulation of forebrain neuron differentiation	1	465	1	16164	0.0552564	0.397714	34.7613	4.17771
GO:0015706	nitrate transport	1	465	1	16164	0.0552564	0.397714	34.7613	4.17771
GO:0060802	epiblast cell-extraembryonic ectoderm cell signaling involved in anterior/posterior axis specification	1	465	1	16164	0.0552564	0.397714	34.7613	4.17771
GO:0009403	toxin biosynthetic process	1	465	1	16164	0.0552564	0.397714	34.7613	4.17771
GO:0014841	satellite cell proliferation	1	465	1	16164	0.0552564	0.397714	34.7613	4.17771
GO:0035696	monocyte extravasation	1	465	1	16164	0.0552564	0.397714	34.7613	4.17771
GO:0050677	positive regulation of urothelial cell proliferation	1	465	1	16164	0.0552564	0.397714	34.7613	4.17771
GO:0050674	urothelial cell proliferation	1	465	1	16164	0.0552564	0.397714	34.7613	4.17771
GO:0002443	leukocyte mediated immunity	1	465	1	16164	0.0552564	0.397714	34.7613	4.17771
GO:0033505	floor plate morphogenesis	1	465	1	16164	0.0552564	0.397714	34.7613	4.17771
GO:0035623	renal glucose absorption	1	465	1	16164	0.0552564	0.397714	34.7613	4.17771
GO:0021936	regulation of cerebellar granule cell precursor proliferation	1	465	1	16164	0.0552564	0.397714	34.7613	4.17771
GO:0014805	smooth muscle adaptation	1	465	1	16164	0.0552564	0.397714	34.7613	4.17771
GO:0048074	negative regulation of eye pigmentation	1	465	1	16164	0.0552564	0.397714	34.7613	4.17771
GO:0072286	metanephric connecting tubule development	1	465	1	16164	0.0552564	0.397714	34.7613	4.17771
GO:0048050	post-embryonic eye morphogenesis	1	465	1	16164	0.0552564	0.397714	34.7613	4.17771
GO:0060327	cytoplasmic actin-based contraction involved in cell motility	1	465	1	16164	0.0552564	0.397714	34.7613	4.17771
GO:0070873	regulation of glycogen metabolic process	1	465	1	16164	0.0552564	0.397714	34.7613	4.17771
GO:0048327	axial mesodermal cell fate specification	1	465	1	16164	0.0552564	0.397714	34.7613	4.17771
GO:0060355	positive regulation of cell adhesion molecule production	1	465	1	16164	0.0552564	0.397714	34.7613	4.17771
GO:0002085	inhibition of neuroepithelial cell differentiation	1	465	1	16164	0.0552564	0.397714	34.7613	4.17771
GO:0070459	prolactin secretion	1	465	1	16164	0.0552564	0.397714	34.7613	4.17771
GO:2000296	negative regulation of hydrogen peroxide catabolic process	1	465	1	16164	0.0552564	0.397714	34.7613	4.17771
GO:0034553	mitochondrial respiratory chain complex II assembly	1	465	1	16164	0.0552564	0.397714	34.7613	4.17771
GO:0070164	negative regulation of adiponectin secretion	1	465	1	16164	0.0552564	0.397714	34.7613	4.17771
GO:0042706	eye photoreceptor cell fate commitment	1	465	1	16164	0.0552564	0.397714	34.7613	4.17771
GO:0043378	positive regulation of CD8-positive, alpha-beta T cell differentiation	1	465	1	16164	0.0552564	0.397714	34.7613	4.17771
GO:0042269	regulation of natural killer cell mediated cytotoxicity	1	465	1	16164	0.0552564	0.397714	34.7613	4.17771
GO:1901978	positive regulation of cell cycle checkpoint	1	465	1	16164	0.0552564	0.397714	34.7613	4.17771
GO:0032328	alanine transport	1	465	1	16164	0.0552564	0.397714	34.7613	4.17771
GO:0019310	inositol catabolic process	1	465	1	16164	0.0552564	0.397714	34.7613	4.17771
GO:0043012	regulation of fusion of sperm to egg plasma membrane	1	465	1	16164	0.0552564	0.397714	34.7613	4.17771
GO:0002866	positive regulation of acute inflammatory response to antigenic stimulus	1	465	1	16164	0.0552564	0.397714	34.7613	4.17771
GO:0071615	oxidative deethylation	1	465	1	16164	0.0552564	0.397714	34.7613	4.17771
GO:2000739	regulation of mesenchymal stem cell differentiation	1	465	1	16164	0.0552564	0.397714	34.7613	4.17771
GO:0002355	detection of tumor cell	1	465	1	16164	0.0552564	0.397714	34.7613	4.17771
GO:0035790	platelet-derived growth factor receptor-alpha signaling pathway	1	465	1	16164	0.0552564	0.397714	34.7613	4.17771
GO:0050716	positive regulation of interleukin-1 secretion	1	465	1	16164	0.0552564	0.397714	34.7613	4.17771
GO:0050720	interleukin-1 beta biosynthetic process	1	465	1	16164	0.0552564	0.397714	34.7613	4.17771
GO:0032392	DNA geometric change	1	465	1	16164	0.0552564	0.397714	34.7613	4.17771
GO:0034126	positive regulation of MyD88-dependent toll-like receptor signaling pathway	1	465	1	16164	0.0552564	0.397714	34.7613	4.17771
GO:0060220	camera-type eye photoreceptor cell fate commitment	1	465	1	16164	0.0552564	0.397714	34.7613	4.17771
GO:0043049	otic placode formation	1	465	1	16164	0.0552564	0.397714	34.7613	4.17771
GO:0006746	FADH2 metabolic process	1	465	1	16164	0.0552564	0.397714	34.7613	4.17771
GO:0006757	ADP phosphorylation	1	465	1	16164	0.0552564	0.397714	34.7613	4.17771
GO:0006756	AMP phosphorylation	1	465	1	16164	0.0552564	0.397714	34.7613	4.17771
GO:2000392	regulation of lamellipodium morphogenesis	1	465	1	16164	0.0552564	0.397714	34.7613	4.17771
GO:0061115	lung proximal/distal axis specification	1	465	1	16164	0.0552564	0.397714	34.7613	4.17771
GO:0060537	muscle tissue development	1	465	1	16164	0.0552564	0.397714	34.7613	4.17771
GO:0006174	dADP phosphorylation	1	465	1	16164	0.0552564	0.397714	34.7613	4.17771
GO:0042413	carnitine catabolic process	1	465	1	16164	0.0552564	0.397714	34.7613	4.17771
GO:0000433	negative regulation of transcription from RNA polymerase II promoter by glucose	1	465	1	16164	0.0552564	0.397714	34.7613	4.17771
GO:0006186	dGDP phosphorylation	1	465	1	16164	0.0552564	0.397714	34.7613	4.17771
GO:0032799	low-density lipoprotein receptor particle metabolic process	1	465	1	16164	0.0552564	0.397714	34.7613	4.17771
GO:0021757	caudate nucleus development	1	465	1	16164	0.0552564	0.397714	34.7613	4.17771
GO:0021758	putamen development	1	465	1	16164	0.0552564	0.397714	34.7613	4.17771
GO:1901296	negative regulation of canonical Wnt signaling pathway involved in cardiac muscle cell fate commitment	1	465	1	16164	0.0552564	0.397714	34.7613	4.17771
GO:0090010	transforming growth factor beta receptor signaling pathway involved in primitive streak formation	1	465	1	16164	0.0552564	0.397714	34.7613	4.17771
GO:2001108	positive regulation of Rho guanyl-nucleotide exchange factor activity	1	465	1	16164	0.0552564	0.397714	34.7613	4.17771
GO:0051615	histamine uptake	1	465	1	16164	0.0552564	0.397714	34.7613	4.17771
GO:0032802	low-density lipoprotein particle receptor catabolic process	1	465	1	16164	0.0552564	0.397714	34.7613	4.17771
GO:0048701	embryonic cranial skeleton morphogenesis	3	465	28	16164	0.0553959	0.397714	3.72442	4.17408
GO:0007268	synaptic transmission	18	465	405	16164	0.0571912	0.397714	1.54495	4.12806
GO:0046887	positive regulation of hormone secretion	2	465	12	16164	0.0572256	0.397714	5.79355	4.1272
GO:0021846	cell proliferation in forebrain	2	465	12	16164	0.0572256	0.397714	5.79355	4.1272
GO:0008210	estrogen metabolic process	2	465	12	16164	0.0572256	0.397714	5.79355	4.1272
GO:0001945	lymph vessel development	2	465	12	16164	0.0572256	0.397714	5.79355	4.1272
GO:0001953	negative regulation of cell-matrix adhesion	2	465	12	16164	0.0572256	0.397714	5.79355	4.1272
GO:0031581	hemidesmosome assembly	2	465	12	16164	0.0572256	0.397714	5.79355	4.1272
GO:0033327	Leydig cell differentiation	2	465	12	16164	0.0572256	0.397714	5.79355	4.1272
GO:0050872	white fat cell differentiation	2	465	12	16164	0.0572256	0.397714	5.79355	4.1272
GO:0007603	phototransduction, visible light	6	465	92	16164	0.0583834	0.397714	2.26704	4.0983
GO:0030318	melanocyte differentiation	3	465	29	16164	0.0598909	0.397714	3.596	4.06152
GO:0016126	sterol biosynthetic process	3	465	29	16164	0.0598909	0.397714	3.596	4.06152
GO:0006811	ion transport	27	465	666	16164	0.0608155	0.397714	1.40924	4.03942
GO:0007613	memory	4	465	49	16164	0.0614143	0.397714	2.83766	4.02528
GO:0043507	positive regulation of JUN kinase activity	3	465	30	16164	0.0645505	0.397714	3.47613	3.95343
GO:0048665	neuron fate specification	2	465	13	16164	0.0648278	0.397714	5.34789	3.94724
GO:0006855	drug transmembrane transport	2	465	13	16164	0.0648278	0.397714	5.34789	3.94724
GO:0007215	glutamate receptor signaling pathway	2	465	13	16164	0.0648278	0.397714	5.34789	3.94724
GO:0071542	dopaminergic neuron differentiation	2	465	13	16164	0.0648278	0.397714	5.34789	3.94724
GO:0042417	dopamine metabolic process	2	465	13	16164	0.0648278	0.397714	5.34789	3.94724
GO:0007368	determination of left/right symmetry	4	465	50	16164	0.0649108	0.397714	2.7809	3.9454
GO:0001947	heart looping	4	465	51	16164	0.0685086	0.397714	2.72638	3.86757
GO:0009888	tissue development	3	465	31	16164	0.0693712	0.397714	3.364	3.84952
GO:0007602	phototransduction	3	465	31	16164	0.0693712	0.397714	3.364	3.84952
GO:0001975	response to amphetamine	3	465	31	16164	0.0693712	0.397714	3.364	3.84952
GO:0031647	regulation of protein stability	3	465	31	16164	0.0693712	0.397714	3.364	3.84952
GO:0030073	insulin secretion	3	465	31	16164	0.0693712	0.397714	3.364	3.84952
GO:0030178	negative regulation of Wnt signaling pathway	4	465	52	16164	0.0722068	0.397714	2.67395	3.79172
GO:0042554	superoxide anion generation	2	465	14	16164	0.0727439	0.397714	4.9659	3.78103
GO:0007210	serotonin receptor signaling pathway	2	465	14	16164	0.0727439	0.397714	4.9659	3.78103
GO:0043616	keratinocyte proliferation	2	465	14	16164	0.0727439	0.397714	4.9659	3.78103
GO:0010719	negative regulation of epithelial to mesenchymal transition	2	465	14	16164	0.0727439	0.397714	4.9659	3.78103
GO:0048535	lymph node development	2	465	14	16164	0.0727439	0.397714	4.9659	3.78103
GO:0034329	cell junction assembly	5	465	75	16164	0.0747524	0.397714	2.31742	3.74174
GO:0001707	mesoderm formation	3	465	33	16164	0.0794798	0.397714	3.16012	3.65327
GO:0048266	behavioral response to pain	2	465	15	16164	0.0809504	0.397714	4.63484	3.62682
GO:0048745	smooth muscle tissue development	2	465	15	16164	0.0809504	0.397714	4.63484	3.62682
GO:0048846	axon extension involved in axon guidance	2	465	15	16164	0.0809504	0.397714	4.63484	3.62682
GO:0071285	cellular response to lithium ion	2	465	15	16164	0.0809504	0.397714	4.63484	3.62682
GO:0051091	positive regulation of sequence-specific DNA binding transcription factor activity	5	465	77	16164	0.0811435	0.397714	2.25723	3.62338
GO:0051216	cartilage development	5	465	77	16164	0.0811435	0.397714	2.25723	3.62338
GO:0035565	regulation of pronephros size	1	465	2	16164	0.0817265	0.397714	17.3806	3.61305
GO:0007198	adenylate cyclase-inhibiting serotonin receptor signaling pathway	1	465	2	16164	0.0817265	0.397714	17.3806	3.61305
GO:0009820	alkaloid metabolic process	1	465	2	16164	0.0817265	0.397714	17.3806	3.61305
GO:2000019	negative regulation of male gonad development	1	465	2	16164	0.0817265	0.397714	17.3806	3.61305
GO:1902510	regulation of apoptotic DNA fragmentation	1	465	2	16164	0.0817265	0.397714	17.3806	3.61305
GO:0045796	negative regulation of intestinal cholesterol absorption	1	465	2	16164	0.0817265	0.397714	17.3806	3.61305
GO:0070384	Harderian gland development	1	465	2	16164	0.0817265	0.397714	17.3806	3.61305
GO:0003221	right ventricular cardiac muscle tissue morphogenesis	1	465	2	16164	0.0817265	0.397714	17.3806	3.61305
GO:0010949	negative regulation of intestinal phytosterol absorption	1	465	2	16164	0.0817265	0.397714	17.3806	3.61305
GO:0046877	regulation of saliva secretion	1	465	2	16164	0.0817265	0.397714	17.3806	3.61305
GO:0050992	dimethylallyl diphosphate biosynthetic process	1	465	2	16164	0.0817265	0.397714	17.3806	3.61305
GO:0097156	fasciculation of motor neuron axon	1	465	2	16164	0.0817265	0.397714	17.3806	3.61305
GO:0097155	fasciculation of sensory neuron axon	1	465	2	16164	0.0817265	0.397714	17.3806	3.61305
GO:0072148	epithelial cell fate commitment	1	465	2	16164	0.0817265	0.397714	17.3806	3.61305
GO:0060414	aorta smooth muscle tissue morphogenesis	1	465	2	16164	0.0817265	0.397714	17.3806	3.61305
GO:0003290	atrial septum secundum morphogenesis	1	465	2	16164	0.0817265	0.397714	17.3806	3.61305
GO:0010085	polarity specification of proximal/distal axis	1	465	2	16164	0.0817265	0.397714	17.3806	3.61305
GO:0060460	left lung morphogenesis	1	465	2	16164	0.0817265	0.397714	17.3806	3.61305
GO:0060849	regulation of transcription involved in lymphatic endothelial cell fate commitment	1	465	2	16164	0.0817265	0.397714	17.3806	3.61305
GO:0060086	circadian temperature homeostasis	1	465	2	16164	0.0817265	0.397714	17.3806	3.61305
GO:0071812	positive regulation of fever generation by positive regulation of prostaglandin secretion	1	465	2	16164	0.0817265	0.397714	17.3806	3.61305
GO:1900224	positive regulation of nodal signaling pathway involved in determination of lateral mesoderm left/right asymmetry	1	465	2	16164	0.0817265	0.397714	17.3806	3.61305
GO:0071848	positive regulation of ERK1 and ERK2 cascade via TNFSF11-mediated signaling	1	465	2	16164	0.0817265	0.397714	17.3806	3.61305
GO:0071847	TNFSF11-mediated signaling pathway	1	465	2	16164	0.0817265	0.397714	17.3806	3.61305
GO:0042986	positive regulation of amyloid precursor protein biosynthetic process	1	465	2	16164	0.0817265	0.397714	17.3806	3.61305
GO:0048298	positive regulation of isotype switching to IgA isotypes	1	465	2	16164	0.0817265	0.397714	17.3806	3.61305
GO:0048681	negative regulation of axon regeneration	1	465	2	16164	0.0817265	0.397714	17.3806	3.61305
GO:1901383	negative regulation of chorionic trophoblast cell proliferation	1	465	2	16164	0.0817265	0.397714	17.3806	3.61305
GO:0060019	radial glial cell differentiation	1	465	2	16164	0.0817265	0.397714	17.3806	3.61305
GO:0060012	synaptic transmission, glycinergic	1	465	2	16164	0.0817265	0.397714	17.3806	3.61305
GO:0045076	regulation of interleukin-2 biosynthetic process	1	465	2	16164	0.0817265	0.397714	17.3806	3.61305
GO:0003127	detection of nodal flow	1	465	2	16164	0.0817265	0.397714	17.3806	3.61305
GO:0030704	vitelline membrane formation	1	465	2	16164	0.0817265	0.397714	17.3806	3.61305
GO:0048710	regulation of astrocyte differentiation	1	465	2	16164	0.0817265	0.397714	17.3806	3.61305
GO:0021986	habenula development	1	465	2	16164	0.0817265	0.397714	17.3806	3.61305
GO:0021988	olfactory lobe development	1	465	2	16164	0.0817265	0.397714	17.3806	3.61305
GO:0021997	neural plate axis specification	1	465	2	16164	0.0817265	0.397714	17.3806	3.61305
GO:0033132	negative regulation of glucokinase activity	1	465	2	16164	0.0817265	0.397714	17.3806	3.61305
GO:0072272	proximal/distal pattern formation involved in metanephric nephron development	1	465	2	16164	0.0817265	0.397714	17.3806	3.61305
GO:0046960	sensitization	1	465	2	16164	0.0817265	0.397714	17.3806	3.61305
GO:0014719	satellite cell activation	1	465	2	16164	0.0817265	0.397714	17.3806	3.61305
GO:0048382	mesendoderm development	1	465	2	16164	0.0817265	0.397714	17.3806	3.61305
GO:0060738	epithelial-mesenchymal signaling involved in prostate gland development	1	465	2	16164	0.0817265	0.397714	17.3806	3.61305
GO:0072606	interleukin-8 secretion	1	465	2	16164	0.0817265	0.397714	17.3806	3.61305
GO:0044242	cellular lipid catabolic process	1	465	2	16164	0.0817265	0.397714	17.3806	3.61305
GO:0031999	negative regulation of fatty acid beta-oxidation	1	465	2	16164	0.0817265	0.397714	17.3806	3.61305
GO:0070075	tear secretion	1	465	2	16164	0.0817265	0.397714	17.3806	3.61305
GO:0033602	negative regulation of dopamine secretion	1	465	2	16164	0.0817265	0.397714	17.3806	3.61305
GO:0007509	mesoderm migration involved in gastrulation	1	465	2	16164	0.0817265	0.397714	17.3806	3.61305
GO:0007522	visceral muscle development	1	465	2	16164	0.0817265	0.397714	17.3806	3.61305
GO:0042180	cellular ketone metabolic process	1	465	2	16164	0.0817265	0.397714	17.3806	3.61305
GO:0015820	leucine transport	1	465	2	16164	0.0817265	0.397714	17.3806	3.61305
GO:0046619	optic placode formation involved in camera-type eye formation	1	465	2	16164	0.0817265	0.397714	17.3806	3.61305
GO:0042701	progesterone secretion	1	465	2	16164	0.0817265	0.397714	17.3806	3.61305
GO:0042309	homoiothermy	1	465	2	16164	0.0817265	0.397714	17.3806	3.61305
GO:0060667	branch elongation involved in salivary gland morphogenesis	1	465	2	16164	0.0817265	0.397714	17.3806	3.61305
GO:0060661	submandibular salivary gland formation	1	465	2	16164	0.0817265	0.397714	17.3806	3.61305
GO:0046671	negative regulation of retinal cell programmed cell death	1	465	2	16164	0.0817265	0.397714	17.3806	3.61305
GO:0061033	secretion by lung epithelial cell involved in lung growth	1	465	2	16164	0.0817265	0.397714	17.3806	3.61305
GO:0061041	regulation of wound healing	1	465	2	16164	0.0817265	0.397714	17.3806	3.61305
GO:0014062	regulation of serotonin secretion	1	465	2	16164	0.0817265	0.397714	17.3806	3.61305
GO:0014057	positive regulation of acetylcholine secretion, neurotransmission	1	465	2	16164	0.0817265	0.397714	17.3806	3.61305
GO:0060615	mammary gland bud formation	1	465	2	16164	0.0817265	0.397714	17.3806	3.61305
GO:0016539	intein-mediated protein splicing	1	465	2	16164	0.0817265	0.397714	17.3806	3.61305
GO:0001705	ectoderm formation	1	465	2	16164	0.0817265	0.397714	17.3806	3.61305
GO:0038111	interleukin-7-mediated signaling pathway	1	465	2	16164	0.0817265	0.397714	17.3806	3.61305
GO:2000726	negative regulation of cardiac muscle cell differentiation	1	465	2	16164	0.0817265	0.397714	17.3806	3.61305
GO:0002377	immunoglobulin production	1	465	2	16164	0.0817265	0.397714	17.3806	3.61305
GO:1901984	negative regulation of protein acetylation	1	465	2	16164	0.0817265	0.397714	17.3806	3.61305
GO:0050746	regulation of lipoprotein metabolic process	1	465	2	16164	0.0817265	0.397714	17.3806	3.61305
GO:0030187	melatonin biosynthetic process	1	465	2	16164	0.0817265	0.397714	17.3806	3.61305
GO:0070269	pyroptosis	1	465	2	16164	0.0817265	0.397714	17.3806	3.61305
GO:0043486	histone exchange	1	465	2	16164	0.0817265	0.397714	17.3806	3.61305
GO:0090082	positive regulation of heart induction by negative regulation of canonical Wnt signaling pathway	1	465	2	16164	0.0817265	0.397714	17.3806	3.61305
GO:0060595	fibroblast growth factor receptor signaling pathway involved in mammary gland specification	1	465	2	16164	0.0817265	0.397714	17.3806	3.61305
GO:0071379	cellular response to prostaglandin stimulus	1	465	2	16164	0.0817265	0.397714	17.3806	3.61305
GO:0090043	regulation of tubulin deacetylation	1	465	2	16164	0.0817265	0.397714	17.3806	3.61305
GO:0060965	negative regulation of gene silencing by miRNA	1	465	2	16164	0.0817265	0.397714	17.3806	3.61305
GO:0021692	cerebellar Purkinje cell layer morphogenesis	1	465	2	16164	0.0817265	0.397714	17.3806	3.61305
GO:0071338	positive regulation of hair follicle cell proliferation	1	465	2	16164	0.0817265	0.397714	17.3806	3.61305
GO:0051608	histamine transport	1	465	2	16164	0.0817265	0.397714	17.3806	3.61305
GO:0060915	mesenchymal cell differentiation involved in lung development	1	465	2	16164	0.0817265	0.397714	17.3806	3.61305
GO:0051606	detection of stimulus	1	465	2	16164	0.0817265	0.397714	17.3806	3.61305
GO:0032803	regulation of low-density lipoprotein particle receptor catabolic process	1	465	2	16164	0.0817265	0.397714	17.3806	3.61305
GO:0010466	negative regulation of peptidase activity	7	465	126	16164	0.0821067	0.397714	1.93118	3.60636
GO:0007599	hemostasis	4	465	55	16164	0.0838922	0.397714	2.52809	3.57532
GO:0016358	dendrite development	3	465	34	16164	0.0847596	0.397714	3.06717	3.56048
GO:0007628	adult walking behavior	3	465	34	16164	0.0847596	0.397714	3.06717	3.56048
GO:0022617	extracellular matrix disassembly	5	465	79	16164	0.0878144	0.397714	2.20008	3.5094
GO:0021954	central nervous system neuron development	2	465	16	16164	0.0894246	0.397714	4.34516	3.48318
GO:0001659	temperature homeostasis	2	465	16	16164	0.0894246	0.397714	4.34516	3.48318
GO:0019226	transmission of nerve impulse	2	465	16	16164	0.0894246	0.397714	4.34516	3.48318
GO:0021542	dentate gyrus development	2	465	16	16164	0.0894246	0.397714	4.34516	3.48318
GO:0001706	endoderm formation	2	465	16	16164	0.0894246	0.397714	4.34516	3.48318
GO:0048513	organ development	2	465	16	16164	0.0894246	0.397714	4.34516	3.48318
GO:0030949	positive regulation of vascular endothelial growth factor receptor signaling pathway	2	465	16	16164	0.0894246	0.397714	4.34516	3.48318
GO:0006200	ATP catabolic process	8	465	155	16164	0.0903051	0.397714	1.79413	3.46905
GO:0030900	forebrain development	5	465	80	16164	0.0912533	0.397714	2.17258	3.45398
GO:0007166	cell surface receptor signaling pathway	11	465	238	16164	0.095477	0.397714	1.60661	3.3887
GO:0009653	anatomical structure morphogenesis	6	465	106	16164	0.0962784	0.397714	1.96762	3.37664
GO:0001523	retinoid metabolic process	4	465	58	16164	0.0964359	0.397714	2.39733	3.37429
GO:0045444	fat cell differentiation	4	465	58	16164	0.0964359	0.397714	2.39733	3.37429
GO:0021904	dorsal/ventral neural tube patterning	2	465	17	16164	0.0981451	0.397714	4.08956	3.34894
GO:0048738	cardiac muscle tissue development	2	465	17	16164	0.0981451	0.397714	4.08956	3.34894
GO:0046579	positive regulation of Ras protein signal transduction	2	465	17	16164	0.0981451	0.397714	4.08956	3.34894
GO:0002089	lens morphogenesis in camera-type eye	2	465	17	16164	0.0981451	0.397714	4.08956	3.34894
GO:0044130	negative regulation of growth of symbiont in host	2	465	17	16164	0.0981451	0.397714	4.08956	3.34894
GO:0030111	regulation of Wnt signaling pathway	2	465	17	16164	0.0981451	0.397714	4.08956	3.34894
GO:0048598	embryonic morphogenesis	2	465	17	16164	0.0981451	0.397714	4.08956	3.34894
GO:0001829	trophectodermal cell differentiation	2	465	17	16164	0.0981451	0.397714	4.08956	3.34894
GO:0060135	maternal process involved in female pregnancy	2	465	17	16164	0.0981451	0.397714	4.08956	3.34894
GO:0001701	in utero embryonic development	11	465	240	16164	0.0994696	0.397714	1.59323	3.3296
GO:0022008	neurogenesis	3	465	37	16164	0.101449	0.397714	2.81848	3.30117
GO:0007631	feeding behavior	3	465	37	16164	0.101449	0.397714	2.81848	3.30117
GO:0001974	blood vessel remodeling	3	465	37	16164	0.101449	0.397714	2.81848	3.30117
GO:0007165	signal transduction	70	465	2045	16164	0.104356	0.397714	1.18987	3.26041
GO:0050679	positive regulation of epithelial cell proliferation	4	465	60	16164	0.105255	0.397714	2.31742	3.24804
GO:0006694	steroid biosynthetic process	4	465	60	16164	0.105255	0.397714	2.31742	3.24804
GO:0034394	protein localization to cell surface	2	465	18	16164	0.107091	0.397714	3.86237	3.22309
GO:0021915	neural tube development	3	465	38	16164	0.107281	0.397714	2.74431	3.22053
GO:0042157	lipoprotein metabolic process	3	465	38	16164	0.107281	0.397714	2.74431	3.22053
GO:0032755	positive regulation of interleukin-6 production	3	465	38	16164	0.107281	0.397714	2.74431	3.22053
GO:0045759	negative regulation of action potential	1	465	3	16164	0.107453	0.397714	11.5871	3.21822
GO:0045726	positive regulation of integrin biosynthetic process	1	465	3	16164	0.107453	0.397714	11.5871	3.21822
GO:0070358	actin polymerization-dependent cell motility	1	465	3	16164	0.107453	0.397714	11.5871	3.21822
GO:0046874	quinolinate metabolic process	1	465	3	16164	0.107453	0.397714	11.5871	3.21822
GO:0072592	oxygen metabolic process	1	465	3	16164	0.107453	0.397714	11.5871	3.21822
GO:0033685	negative regulation of luteinizing hormone secretion	1	465	3	16164	0.107453	0.397714	11.5871	3.21822
GO:0060421	positive regulation of heart growth	1	465	3	16164	0.107453	0.397714	11.5871	3.21822
GO:0060420	regulation of heart growth	1	465	3	16164	0.107453	0.397714	11.5871	3.21822
GO:0046037	GMP metabolic process	1	465	3	16164	0.107453	0.397714	11.5871	3.21822
GO:0035986	senescence-associated heterochromatin focus assembly	1	465	3	16164	0.107453	0.397714	11.5871	3.21822
GO:0035987	endodermal cell differentiation	1	465	3	16164	0.107453	0.397714	11.5871	3.21822
GO:0002118	aggressive behavior	1	465	3	16164	0.107453	0.397714	11.5871	3.21822
GO:0060447	bud outgrowth involved in lung branching	1	465	3	16164	0.107453	0.397714	11.5871	3.21822
GO:0007614	short-term memory	1	465	3	16164	0.107453	0.397714	11.5871	3.21822
GO:0060083	smooth muscle contraction involved in micturition	1	465	3	16164	0.107453	0.397714	11.5871	3.21822
GO:0007207	phospholipase C-activating G-protein coupled acetylcholine receptor signaling pathway	1	465	3	16164	0.107453	0.397714	11.5871	3.21822
GO:0043271	negative regulation of ion transport	1	465	3	16164	0.107453	0.397714	11.5871	3.21822
GO:0051147	regulation of muscle cell differentiation	1	465	3	16164	0.107453	0.397714	11.5871	3.21822
GO:0010470	regulation of gastrulation	1	465	3	16164	0.107453	0.397714	11.5871	3.21822
GO:0001920	negative regulation of receptor recycling	1	465	3	16164	0.107453	0.397714	11.5871	3.21822
GO:0030730	sequestering of triglyceride	1	465	3	16164	0.107453	0.397714	11.5871	3.21822
GO:2000195	negative regulation of female gonad development	1	465	3	16164	0.107453	0.397714	11.5871	3.21822
GO:0070487	monocyte aggregation	1	465	3	16164	0.107453	0.397714	11.5871	3.21822
GO:0042663	regulation of endodermal cell fate specification	1	465	3	16164	0.107453	0.397714	11.5871	3.21822
GO:0033120	positive regulation of RNA splicing	1	465	3	16164	0.107453	0.397714	11.5871	3.21822
GO:0032513	negative regulation of protein phosphatase type 2B activity	1	465	3	16164	0.107453	0.397714	11.5871	3.21822
GO:0045408	regulation of interleukin-6 biosynthetic process	1	465	3	16164	0.107453	0.397714	11.5871	3.21822
GO:0072277	metanephric glomerular capillary formation	1	465	3	16164	0.107453	0.397714	11.5871	3.21822
GO:0072672	neutrophil extravasation	1	465	3	16164	0.107453	0.397714	11.5871	3.21822
GO:0014816	satellite cell differentiation	1	465	3	16164	0.107453	0.397714	11.5871	3.21822
GO:0021957	corticospinal tract morphogenesis	1	465	3	16164	0.107453	0.397714	11.5871	3.21822
GO:0014827	intestine smooth muscle contraction	1	465	3	16164	0.107453	0.397714	11.5871	3.21822
GO:0060741	prostate gland stromal morphogenesis	1	465	3	16164	0.107453	0.397714	11.5871	3.21822
GO:0014733	regulation of skeletal muscle adaptation	1	465	3	16164	0.107453	0.397714	11.5871	3.21822
GO:0070885	negative regulation of calcineurin-NFAT signaling cascade	1	465	3	16164	0.107453	0.397714	11.5871	3.21822
GO:0070858	negative regulation of bile acid biosynthetic process	1	465	3	16164	0.107453	0.397714	11.5871	3.21822
GO:0001660	fever generation	1	465	3	16164	0.107453	0.397714	11.5871	3.21822
GO:0014028	notochord formation	1	465	3	16164	0.107453	0.397714	11.5871	3.21822
GO:0048852	diencephalon morphogenesis	1	465	3	16164	0.107453	0.397714	11.5871	3.21822
GO:0010742	macrophage derived foam cell differentiation	1	465	3	16164	0.107453	0.397714	11.5871	3.21822
GO:0045143	homologous chromosome segregation	1	465	3	16164	0.107453	0.397714	11.5871	3.21822
GO:0046639	negative regulation of alpha-beta T cell differentiation	1	465	3	16164	0.107453	0.397714	11.5871	3.21822
GO:0042743	hydrogen peroxide metabolic process	1	465	3	16164	0.107453	0.397714	11.5871	3.21822
GO:0003406	retinal pigment epithelium development	1	465	3	16164	0.107453	0.397714	11.5871	3.21822
GO:0038091	positive regulation of cell proliferation by VEGF-activated platelet derived growth factor receptor signaling pathway	1	465	3	16164	0.107453	0.397714	11.5871	3.21822
GO:0042758	long-chain fatty acid catabolic process	1	465	3	16164	0.107453	0.397714	11.5871	3.21822
GO:0002711	positive regulation of T cell mediated immunity	1	465	3	16164	0.107453	0.397714	11.5871	3.21822
GO:0019254	carnitine metabolic process, CoA-linked	1	465	3	16164	0.107453	0.397714	11.5871	3.21822
GO:0003051	angiotensin-mediated drinking behavior	1	465	3	16164	0.107453	0.397714	11.5871	3.21822
GO:0048807	female genitalia morphogenesis	1	465	3	16164	0.107453	0.397714	11.5871	3.21822
GO:0072331	signal transduction by p53 class mediator	1	465	3	16164	0.107453	0.397714	11.5871	3.21822
GO:0071248	cellular response to metal ion	1	465	3	16164	0.107453	0.397714	11.5871	3.21822
GO:1901164	negative regulation of trophoblast cell migration	1	465	3	16164	0.107453	0.397714	11.5871	3.21822
GO:0021521	ventral spinal cord interneuron specification	1	465	3	16164	0.107453	0.397714	11.5871	3.21822
GO:0033058	directional locomotion	1	465	3	16164	0.107453	0.397714	11.5871	3.21822
GO:0071639	positive regulation of monocyte chemotactic protein-1 production	1	465	3	16164	0.107453	0.397714	11.5871	3.21822
GO:0015918	sterol transport	1	465	3	16164	0.107453	0.397714	11.5871	3.21822
GO:0060685	regulation of prostatic bud formation	1	465	3	16164	0.107453	0.397714	11.5871	3.21822
GO:0060279	positive regulation of ovulation	1	465	3	16164	0.107453	0.397714	11.5871	3.21822
GO:0033004	negative regulation of mast cell activation	1	465	3	16164	0.107453	0.397714	11.5871	3.21822
GO:0038171	cannabinoid signaling pathway	1	465	3	16164	0.107453	0.397714	11.5871	3.21822
GO:0007431	salivary gland development	1	465	3	16164	0.107453	0.397714	11.5871	3.21822
GO:0051799	negative regulation of hair follicle development	1	465	3	16164	0.107453	0.397714	11.5871	3.21822
GO:0042297	vocal learning	1	465	3	16164	0.107453	0.397714	11.5871	3.21822
GO:0034435	cholesterol esterification	1	465	3	16164	0.107453	0.397714	11.5871	3.21822
GO:0010829	negative regulation of glucose transport	1	465	3	16164	0.107453	0.397714	11.5871	3.21822
GO:0042427	serotonin biosynthetic process	1	465	3	16164	0.107453	0.397714	11.5871	3.21822
GO:0032787	monocarboxylic acid metabolic process	1	465	3	16164	0.107453	0.397714	11.5871	3.21822
GO:0000432	positive regulation of transcription from RNA polymerase II promoter by glucose	1	465	3	16164	0.107453	0.397714	11.5871	3.21822
GO:0046322	negative regulation of fatty acid oxidation	1	465	3	16164	0.107453	0.397714	11.5871	3.21822
GO:0001831	trophectodermal cellular morphogenesis	1	465	3	16164	0.107453	0.397714	11.5871	3.21822
GO:0060594	mammary gland specification	1	465	3	16164	0.107453	0.397714	11.5871	3.21822
GO:0060559	positive regulation of calcidiol 1-monooxygenase activity	1	465	3	16164	0.107453	0.397714	11.5871	3.21822
GO:0002238	response to molecule of fungal origin	1	465	3	16164	0.107453	0.397714	11.5871	3.21822
GO:0035054	embryonic heart tube anterior/posterior pattern specification	1	465	3	16164	0.107453	0.397714	11.5871	3.21822
GO:0035878	nail development	1	465	3	16164	0.107453	0.397714	11.5871	3.21822
GO:1900164	nodal signaling pathway involved in determination of lateral mesoderm left/right asymmetry	1	465	3	16164	0.107453	0.397714	11.5871	3.21822
GO:1901214	regulation of neuron death	1	465	3	16164	0.107453	0.397714	11.5871	3.21822
GO:0003338	metanephros morphogenesis	1	465	3	16164	0.107453	0.397714	11.5871	3.21822
GO:0030011	maintenance of cell polarity	1	465	3	16164	0.107453	0.397714	11.5871	3.21822
GO:0060100	positive regulation of phagocytosis, engulfment	1	465	3	16164	0.107453	0.397714	11.5871	3.21822
GO:0050803	regulation of synapse structure and activity	1	465	3	16164	0.107453	0.397714	11.5871	3.21822
GO:1900106	positive regulation of hyaluranon cable assembly	1	465	3	16164	0.107453	0.397714	11.5871	3.21822
GO:0042475	odontogenesis of dentin-containing tooth	4	465	62	16164	0.114424	0.399337	2.24266	3.12753
GO:0000075	cell cycle checkpoint	2	465	19	16164	0.116244	0.399337	3.65908	3.10477
GO:0006801	superoxide metabolic process	2	465	19	16164	0.116244	0.399337	3.65908	3.10477
GO:0045880	positive regulation of smoothened signaling pathway	2	465	19	16164	0.116244	0.399337	3.65908	3.10477
GO:0048484	enteric nervous system development	2	465	19	16164	0.116244	0.399337	3.65908	3.10477
GO:0030539	male genitalia development	2	465	19	16164	0.116244	0.399337	3.65908	3.10477
GO:0019433	triglyceride catabolic process	2	465	19	16164	0.116244	0.399337	3.65908	3.10477
GO:0051693	actin filament capping	2	465	19	16164	0.116244	0.399337	3.65908	3.10477
GO:0042346	positive regulation of NF-kappaB import into nucleus	2	465	19	16164	0.116244	0.399337	3.65908	3.10477
GO:0006887	exocytosis	5	465	87	16164	0.117192	0.399337	1.99778	3.09306
GO:0032355	response to estradiol	4	465	63	16164	0.119136	0.399337	2.20707	3.06932
GO:0050900	leukocyte migration	6	465	113	16164	0.119137	0.399337	1.84573	3.06931
GO:0007187	G-protein coupled receptor signaling pathway, coupled to cyclic nucleotide second messenger	3	465	40	16164	0.119319	0.399337	2.6071	3.0671
GO:0001890	placenta development	3	465	40	16164	0.119319	0.399337	2.6071	3.0671
GO:0045944	positive regulation of transcription from RNA polymerase II promoter	28	465	753	16164	0.119339	0.399337	1.29258	3.06687
GO:0045766	positive regulation of angiogenesis	5	465	88	16164	0.121154	0.399337	1.97507	3.04509
GO:0001541	ovarian follicle development	3	465	41	16164	0.125517	0.399337	2.54351	2.99405
GO:0008542	visual learning	3	465	41	16164	0.125517	0.399337	2.54351	2.99405
GO:0045736	negative regulation of cyclin-dependent protein serine/threonine kinase activity	2	465	20	16164	0.125584	0.399337	3.47613	2.99328
GO:0030833	regulation of actin filament polymerization	2	465	20	16164	0.125584	0.399337	3.47613	2.99328
GO:0045777	positive regulation of blood pressure	2	465	20	16164	0.125584	0.399337	3.47613	2.99328
GO:0050880	regulation of blood vessel size	2	465	20	16164	0.125584	0.399337	3.47613	2.99328
GO:0007189	adenylate cyclase-activating G-protein coupled receptor signaling pathway	3	465	42	16164	0.131827	0.399337	2.48295	2.92329
GO:0007283	spermatogenesis	15	465	371	16164	0.132329	0.399337	1.40544	2.9178
GO:0009301	snRNA transcription	1	465	4	16164	0.132458	0.399337	8.69032	2.91639
GO:0003229	ventricular cardiac muscle tissue development	1	465	4	16164	0.132458	0.399337	8.69032	2.91639
GO:0048641	regulation of skeletal muscle tissue development	1	465	4	16164	0.132458	0.399337	8.69032	2.91639
GO:0003257	positive regulation of transcription from RNA polymerase II promoter involved in myocardial precursor cell differentiation	1	465	4	16164	0.132458	0.399337	8.69032	2.91639
GO:0022037	metencephalon development	1	465	4	16164	0.132458	0.399337	8.69032	2.91639
GO:0046881	positive regulation of follicle-stimulating hormone secretion	1	465	4	16164	0.132458	0.399337	8.69032	2.91639
GO:0035502	metanephric part of ureteric bud development	1	465	4	16164	0.132458	0.399337	8.69032	2.91639
GO:0032611	interleukin-1 beta production	1	465	4	16164	0.132458	0.399337	8.69032	2.91639
GO:0003289	atrial septum primum morphogenesis	1	465	4	16164	0.132458	0.399337	8.69032	2.91639
GO:0010989	negative regulation of low-density lipoprotein particle clearance	1	465	4	16164	0.132458	0.399337	8.69032	2.91639
GO:0006857	oligopeptide transport	1	465	4	16164	0.132458	0.399337	8.69032	2.91639
GO:0060043	regulation of cardiac muscle cell proliferation	1	465	4	16164	0.132458	0.399337	8.69032	2.91639
GO:0043654	recognition of apoptotic cell	1	465	4	16164	0.132458	0.399337	8.69032	2.91639
GO:0019532	oxalate transport	1	465	4	16164	0.132458	0.399337	8.69032	2.91639
GO:0051584	regulation of dopamine uptake involved in synaptic transmission	1	465	4	16164	0.132458	0.399337	8.69032	2.91639
GO:0019557	histidine catabolic process to glutamate and formate	1	465	4	16164	0.132458	0.399337	8.69032	2.91639
GO:0019556	histidine catabolic process to glutamate and formamide	1	465	4	16164	0.132458	0.399337	8.69032	2.91639
GO:0051546	keratinocyte migration	1	465	4	16164	0.132458	0.399337	8.69032	2.91639
GO:0015760	glucose-6-phosphate transport	1	465	4	16164	0.132458	0.399337	8.69032	2.91639
GO:0032119	sequestering of zinc ion	1	465	4	16164	0.132458	0.399337	8.69032	2.91639
GO:0007638	mechanosensory behavior	1	465	4	16164	0.132458	0.399337	8.69032	2.91639
GO:0070309	lens fiber cell morphogenesis	1	465	4	16164	0.132458	0.399337	8.69032	2.91639
GO:0032925	regulation of activin receptor signaling pathway	1	465	4	16164	0.132458	0.399337	8.69032	2.91639
GO:0015705	iodide transport	1	465	4	16164	0.132458	0.399337	8.69032	2.91639
GO:0045833	negative regulation of lipid metabolic process	1	465	4	16164	0.132458	0.399337	8.69032	2.91639
GO:0048791	calcium ion-dependent exocytosis of neurotransmitter	1	465	4	16164	0.132458	0.399337	8.69032	2.91639
GO:2000111	positive regulation of macrophage apoptotic process	1	465	4	16164	0.132458	0.399337	8.69032	2.91639
GO:0072221	metanephric distal convoluted tubule development	1	465	4	16164	0.132458	0.399337	8.69032	2.91639
GO:0018022	peptidyl-lysine methylation	1	465	4	16164	0.132458	0.399337	8.69032	2.91639
GO:0042662	negative regulation of mesodermal cell fate specification	1	465	4	16164	0.132458	0.399337	8.69032	2.91639
GO:0010193	response to ozone	1	465	4	16164	0.132458	0.399337	8.69032	2.91639
GO:0014826	vein smooth muscle contraction	1	465	4	16164	0.132458	0.399337	8.69032	2.91639
GO:0060743	epithelial cell maturation involved in prostate gland development	1	465	4	16164	0.132458	0.399337	8.69032	2.91639
GO:0021891	olfactory bulb interneuron development	1	465	4	16164	0.132458	0.399337	8.69032	2.91639
GO:0031960	response to corticosteroid	1	465	4	16164	0.132458	0.399337	8.69032	2.91639
GO:0042159	lipoprotein catabolic process	1	465	4	16164	0.132458	0.399337	8.69032	2.91639
GO:0048333	mesodermal cell differentiation	1	465	4	16164	0.132458	0.399337	8.69032	2.91639
GO:0002090	regulation of receptor internalization	1	465	4	16164	0.132458	0.399337	8.69032	2.91639
GO:0048859	formation of anatomical boundary	1	465	4	16164	0.132458	0.399337	8.69032	2.91639
GO:0055005	ventricular cardiac myofibril assembly	1	465	4	16164	0.132458	0.399337	8.69032	2.91639
GO:0046629	gamma-delta T cell activation	1	465	4	16164	0.132458	0.399337	8.69032	2.91639
GO:0046684	response to pyrethroid	1	465	4	16164	0.132458	0.399337	8.69032	2.91639
GO:0006290	pyrimidine dimer repair	1	465	4	16164	0.132458	0.399337	8.69032	2.91639
GO:0061049	cell growth involved in cardiac muscle cell development	1	465	4	16164	0.132458	0.399337	8.69032	2.91639
GO:0048808	male genitalia morphogenesis	1	465	4	16164	0.132458	0.399337	8.69032	2.91639
GO:0014051	gamma-aminobutyric acid secretion	1	465	4	16164	0.132458	0.399337	8.69032	2.91639
GO:0043372	positive regulation of CD4-positive, alpha-beta T cell differentiation	1	465	4	16164	0.132458	0.399337	8.69032	2.91639
GO:0021533	cell differentiation in hindbrain	1	465	4	16164	0.132458	0.399337	8.69032	2.91639
GO:0032354	response to follicle-stimulating hormone	1	465	4	16164	0.132458	0.399337	8.69032	2.91639
GO:0060298	positive regulation of sarcomere organization	1	465	4	16164	0.132458	0.399337	8.69032	2.91639
GO:0060263	regulation of respiratory burst	1	465	4	16164	0.132458	0.399337	8.69032	2.91639
GO:2000774	positive regulation of cellular senescence	1	465	4	16164	0.132458	0.399337	8.69032	2.91639
GO:0009582	detection of abiotic stimulus	1	465	4	16164	0.132458	0.399337	8.69032	2.91639
GO:0034116	positive regulation of heterotypic cell-cell adhesion	1	465	4	16164	0.132458	0.399337	8.69032	2.91639
GO:0050702	interleukin-1 beta secretion	1	465	4	16164	0.132458	0.399337	8.69032	2.91639
GO:0060214	endocardium formation	1	465	4	16164	0.132458	0.399337	8.69032	2.91639
GO:0002679	respiratory burst involved in defense response	1	465	4	16164	0.132458	0.399337	8.69032	2.91639
GO:0010310	regulation of hydrogen peroxide metabolic process	1	465	4	16164	0.132458	0.399337	8.69032	2.91639
GO:0006706	steroid catabolic process	1	465	4	16164	0.132458	0.399337	8.69032	2.91639
GO:0070940	dephosphorylation of RNA polymerase II C-terminal domain	1	465	4	16164	0.132458	0.399337	8.69032	2.91639
GO:0010817	regulation of hormone levels	1	465	4	16164	0.132458	0.399337	8.69032	2.91639
GO:0045226	extracellular polysaccharide biosynthetic process	1	465	4	16164	0.132458	0.399337	8.69032	2.91639
GO:0010824	regulation of centrosome duplication	1	465	4	16164	0.132458	0.399337	8.69032	2.91639
GO:0007258	JUN phosphorylation	1	465	4	16164	0.132458	0.399337	8.69032	2.91639
GO:0045621	positive regulation of lymphocyte differentiation	1	465	4	16164	0.132458	0.399337	8.69032	2.91639
GO:0051970	negative regulation of transmission of nerve impulse	1	465	4	16164	0.132458	0.399337	8.69032	2.91639
GO:0098535	de novo centriole assembly	1	465	4	16164	0.132458	0.399337	8.69032	2.91639
GO:0060528	secretory columnal luminar epithelial cell differentiation involved in prostate glandular acinus development	1	465	4	16164	0.132458	0.399337	8.69032	2.91639
GO:0042421	norepinephrine biosynthetic process	1	465	4	16164	0.132458	0.399337	8.69032	2.91639
GO:0042420	dopamine catabolic process	1	465	4	16164	0.132458	0.399337	8.69032	2.91639
GO:0030538	embryonic genitalia morphogenesis	1	465	4	16164	0.132458	0.399337	8.69032	2.91639
GO:0072086	specification of loop of Henle identity	1	465	4	16164	0.132458	0.399337	8.69032	2.91639
GO:0001915	negative regulation of T cell mediated cytotoxicity	1	465	4	16164	0.132458	0.399337	8.69032	2.91639
GO:0070633	transepithelial transport	1	465	4	16164	0.132458	0.399337	8.69032	2.91639
GO:0001839	neural plate morphogenesis	1	465	4	16164	0.132458	0.399337	8.69032	2.91639
GO:0061088	regulation of sequestering of zinc ion	1	465	4	16164	0.132458	0.399337	8.69032	2.91639
GO:0060576	intestinal epithelial cell development	1	465	4	16164	0.132458	0.399337	8.69032	2.91639
GO:0032233	positive regulation of actin filament bundle assembly	1	465	4	16164	0.132458	0.399337	8.69032	2.91639
GO:0030910	olfactory placode formation	1	465	4	16164	0.132458	0.399337	8.69032	2.91639
GO:0006629	lipid metabolic process	19	465	490	16164	0.132676	0.399337	1.34789	2.91403
GO:0007010	cytoskeleton organization	6	465	117	16164	0.133296	0.399337	1.78263	2.9073
GO:0048646	anatomical structure formation involved in morphogenesis	2	465	21	16164	0.135093	0.399337	3.3106	2.88797
GO:0048265	response to pain	2	465	21	16164	0.135093	0.399337	3.3106	2.88797
GO:0043278	response to morphine	2	465	21	16164	0.135093	0.399337	3.3106	2.88797
GO:0001539	ciliary or bacterial-type flagellar motility	2	465	21	16164	0.135093	0.399337	3.3106	2.88797
GO:0045453	bone resorption	2	465	21	16164	0.135093	0.399337	3.3106	2.88797
GO:0045907	positive regulation of vasoconstriction	2	465	21	16164	0.135093	0.399337	3.3106	2.88797
GO:0017157	regulation of exocytosis	2	465	21	16164	0.135093	0.399337	3.3106	2.88797
GO:0030212	hyaluronan metabolic process	2	465	21	16164	0.135093	0.399337	3.3106	2.88797
GO:0042744	hydrogen peroxide catabolic process	2	465	21	16164	0.135093	0.399337	3.3106	2.88797
GO:0042311	vasodilation	2	465	21	16164	0.135093	0.399337	3.3106	2.88797
GO:0042326	negative regulation of phosphorylation	2	465	21	16164	0.135093	0.399337	3.3106	2.88797
GO:0090398	cellular senescence	2	465	21	16164	0.135093	0.399337	3.3106	2.88797
GO:0045648	positive regulation of erythrocyte differentiation	2	465	21	16164	0.135093	0.399337	3.3106	2.88797
GO:0051281	positive regulation of release of sequestered calcium ion into cytosol	2	465	21	16164	0.135093	0.399337	3.3106	2.88797
GO:0007611	learning or memory	3	465	43	16164	0.138244	0.406926	2.42521	2.85471
GO:0007588	excretion	3	465	43	16164	0.138244	0.406926	2.42521	2.85471
GO:0048169	regulation of long-term neuronal synaptic plasticity	2	465	22	16164	0.144756	0.406926	3.16012	2.78831
GO:0016338	calcium-independent cell-cell adhesion	2	465	22	16164	0.144756	0.406926	3.16012	2.78831
GO:0042474	middle ear morphogenesis	2	465	22	16164	0.144756	0.406926	3.16012	2.78831
GO:0048844	artery morphogenesis	2	465	22	16164	0.144756	0.406926	3.16012	2.78831
GO:0048568	embryonic organ development	2	465	22	16164	0.144756	0.406926	3.16012	2.78831
GO:0007399	nervous system development	18	465	469	16164	0.148628	0.406926	1.33412	2.75023
GO:0006094	gluconeogenesis	3	465	45	16164	0.151384	0.406926	2.31742	2.72372
GO:0006836	neurotransmitter transport	3	465	45	16164	0.151384	0.406926	2.31742	2.72372
GO:0060412	ventricular septum morphogenesis	2	465	23	16164	0.154555	0.406926	3.02272	2.69381
GO:0034612	response to tumor necrosis factor	2	465	23	16164	0.154555	0.406926	3.02272	2.69381
GO:0048468	cell development	2	465	23	16164	0.154555	0.406926	3.02272	2.69381
GO:0045351	type I interferon biosynthetic process	1	465	5	16164	0.156761	0.406926	6.95226	2.67336
GO:0007196	adenylate cyclase-inhibiting G-protein coupled glutamate receptor signaling pathway	1	465	5	16164	0.156761	0.406926	6.95226	2.67336
GO:0048660	regulation of smooth muscle cell proliferation	1	465	5	16164	0.156761	0.406926	6.95226	2.67336
GO:0042541	hemoglobin biosynthetic process	1	465	5	16164	0.156761	0.406926	6.95226	2.67336
GO:0070389	chaperone cofactor-dependent protein refolding	1	465	5	16164	0.156761	0.406926	6.95226	2.67336
GO:0000303	response to superoxide	1	465	5	16164	0.156761	0.406926	6.95226	2.67336
GO:0046882	negative regulation of follicle-stimulating hormone secretion	1	465	5	16164	0.156761	0.406926	6.95226	2.67336
GO:0046878	positive regulation of saliva secretion	1	465	5	16164	0.156761	0.406926	6.95226	2.67336
GO:0050996	positive regulation of lipid catabolic process	1	465	5	16164	0.156761	0.406926	6.95226	2.67336
GO:0033234	negative regulation of protein sumoylation	1	465	5	16164	0.156761	0.406926	6.95226	2.67336
GO:0014910	regulation of smooth muscle cell migration	1	465	5	16164	0.156761	0.406926	6.95226	2.67336
GO:0060415	muscle tissue morphogenesis	1	465	5	16164	0.156761	0.406926	6.95226	2.67336
GO:0060046	regulation of acrosome reaction	1	465	5	16164	0.156761	0.406926	6.95226	2.67336
GO:0060040	retinal bipolar neuron differentiation	1	465	5	16164	0.156761	0.406926	6.95226	2.67336
GO:0035988	chondrocyte proliferation	1	465	5	16164	0.156761	0.406926	6.95226	2.67336
GO:0060430	lung saccule development	1	465	5	16164	0.156761	0.406926	6.95226	2.67336
GO:0060836	lymphatic endothelial cell differentiation	1	465	5	16164	0.156761	0.406926	6.95226	2.67336
GO:0050920	regulation of chemotaxis	1	465	5	16164	0.156761	0.406926	6.95226	2.67336
GO:0031063	regulation of histone deacetylation	1	465	5	16164	0.156761	0.406926	6.95226	2.67336
GO:0022414	reproductive process	1	465	5	16164	0.156761	0.406926	6.95226	2.67336
GO:0051549	positive regulation of keratinocyte migration	1	465	5	16164	0.156761	0.406926	6.95226	2.67336
GO:0045077	negative regulation of interferon-gamma biosynthetic process	1	465	5	16164	0.156761	0.406926	6.95226	2.67336
GO:0016199	axon midline choice point recognition	1	465	5	16164	0.156761	0.406926	6.95226	2.67336
GO:0003100	regulation of systemic arterial blood pressure by endothelin	1	465	5	16164	0.156761	0.406926	6.95226	2.67336
GO:0050691	regulation of defense response to virus by host	1	465	5	16164	0.156761	0.406926	6.95226	2.67336
GO:0006518	peptide metabolic process	1	465	5	16164	0.156761	0.406926	6.95226	2.67336
GO:0006547	histidine metabolic process	1	465	5	16164	0.156761	0.406926	6.95226	2.67336
GO:0006548	histidine catabolic process	1	465	5	16164	0.156761	0.406926	6.95226	2.67336
GO:0033129	positive regulation of histone phosphorylation	1	465	5	16164	0.156761	0.406926	6.95226	2.67336
GO:0018894	dibenzo-p-dioxin metabolic process	1	465	5	16164	0.156761	0.406926	6.95226	2.67336
GO:0010155	regulation of proton transport	1	465	5	16164	0.156761	0.406926	6.95226	2.67336
GO:0014829	vascular smooth muscle contraction	1	465	5	16164	0.156761	0.406926	6.95226	2.67336
GO:0032098	regulation of appetite	1	465	5	16164	0.156761	0.406926	6.95226	2.67336
GO:0051444	negative regulation of ubiquitin-protein ligase activity	1	465	5	16164	0.156761	0.406926	6.95226	2.67336
GO:0070842	aggresome assembly	1	465	5	16164	0.156761	0.406926	6.95226	2.67336
GO:0030263	apoptotic chromosome condensation	1	465	5	16164	0.156761	0.406926	6.95226	2.67336
GO:0030240	skeletal muscle thin filament assembly	1	465	5	16164	0.156761	0.406926	6.95226	2.67336
GO:0051026	chiasma assembly	1	465	5	16164	0.156761	0.406926	6.95226	2.67336
GO:0048845	venous blood vessel morphogenesis	1	465	5	16164	0.156761	0.406926	6.95226	2.67336
GO:0006642	triglyceride mobilization	1	465	5	16164	0.156761	0.406926	6.95226	2.67336
GO:0035336	long-chain fatty-acyl-CoA metabolic process	1	465	5	16164	0.156761	0.406926	6.95226	2.67336
GO:0045110	intermediate filament bundle assembly	1	465	5	16164	0.156761	0.406926	6.95226	2.67336
GO:0042737	drug catabolic process	1	465	5	16164	0.156761	0.406926	6.95226	2.67336
GO:0060665	regulation of branching involved in salivary gland morphogenesis by mesenchymal-epithelial signaling	1	465	5	16164	0.156761	0.406926	6.95226	2.67336
GO:0060662	salivary gland cavitation	1	465	5	16164	0.156761	0.406926	6.95226	2.67336
GO:0045578	negative regulation of B cell differentiation	1	465	5	16164	0.156761	0.406926	6.95226	2.67336
GO:0051891	positive regulation of cardioblast differentiation	1	465	5	16164	0.156761	0.406926	6.95226	2.67336
GO:0014054	positive regulation of gamma-aminobutyric acid secretion	1	465	5	16164	0.156761	0.406926	6.95226	2.67336
GO:0032747	positive regulation of interleukin-23 production	1	465	5	16164	0.156761	0.406926	6.95226	2.67336
GO:2001241	positive regulation of extrinsic apoptotic signaling pathway in absence of ligand	1	465	5	16164	0.156761	0.406926	6.95226	2.67336
GO:1901998	toxin transport	1	465	5	16164	0.156761	0.406926	6.95226	2.67336
GO:0006353	DNA-templated transcription, termination	1	465	5	16164	0.156761	0.406926	6.95226	2.67336
GO:0061370	testosterone biosynthetic process	1	465	5	16164	0.156761	0.406926	6.95226	2.67336
GO:0060259	regulation of feeding behavior	1	465	5	16164	0.156761	0.406926	6.95226	2.67336
GO:2000344	positive regulation of acrosome reaction	1	465	5	16164	0.156761	0.406926	6.95226	2.67336
GO:0010666	positive regulation of cardiac muscle cell apoptotic process	1	465	5	16164	0.156761	0.406926	6.95226	2.67336
GO:0010838	positive regulation of keratinocyte proliferation	1	465	5	16164	0.156761	0.406926	6.95226	2.67336
GO:0045657	positive regulation of monocyte differentiation	1	465	5	16164	0.156761	0.406926	6.95226	2.67336
GO:0072498	embryonic skeletal joint development	1	465	5	16164	0.156761	0.406926	6.95226	2.67336
GO:0043462	regulation of ATPase activity	1	465	5	16164	0.156761	0.406926	6.95226	2.67336
GO:0060501	positive regulation of epithelial cell proliferation involved in lung morphogenesis	1	465	5	16164	0.156761	0.406926	6.95226	2.67336
GO:0072488	ammonium transmembrane transport	1	465	5	16164	0.156761	0.406926	6.95226	2.67336
GO:0032876	negative regulation of DNA endoreduplication	1	465	5	16164	0.156761	0.406926	6.95226	2.67336
GO:0002286	T cell activation involved in immune response	1	465	5	16164	0.156761	0.406926	6.95226	2.67336
GO:0060575	intestinal epithelial cell differentiation	1	465	5	16164	0.156761	0.406926	6.95226	2.67336
GO:0001842	neural fold formation	1	465	5	16164	0.156761	0.406926	6.95226	2.67336
GO:0032224	positive regulation of synaptic transmission, cholinergic	1	465	5	16164	0.156761	0.406926	6.95226	2.67336
GO:0001878	response to yeast	1	465	5	16164	0.156761	0.406926	6.95226	2.67336
GO:0030072	peptide hormone secretion	1	465	5	16164	0.156761	0.406926	6.95226	2.67336
GO:0015914	phospholipid transport	2	465	24	16164	0.164476	0.425688	2.89677	2.60405
GO:0048485	sympathetic nervous system development	2	465	24	16164	0.164476	0.425688	2.89677	2.60405
GO:0000122	negative regulation of transcription from RNA polymerase II promoter	21	465	570	16164	0.16607	0.427	1.28068	2.59014
GO:0030182	neuron differentiation	6	465	126	16164	0.167833	0.427	1.6553	2.5749
GO:0007417	central nervous system development	6	465	127	16164	0.171883	0.427	1.64227	2.5405
GO:0006812	cation transport	5	465	100	16164	0.173192	0.427	1.73806	2.52956
GO:0000187	activation of MAPK activity	5	465	100	16164	0.173192	0.427	1.73806	2.52956
GO:0043029	T cell homeostasis	2	465	25	16164	0.174504	0.427	2.7809	2.51867
GO:0007265	Ras protein signal transduction	4	465	74	16164	0.175932	0.427	1.87899	2.50691
GO:0006814	sodium ion transport	6	465	128	16164	0.175973	0.427	1.62944	2.50658
GO:0030816	positive regulation of cAMP metabolic process	1	465	6	16164	0.180381	0.427	5.79355	2.47088
GO:2000020	positive regulation of male gonad development	1	465	6	16164	0.180381	0.427	5.79355	2.47088
GO:0000087	mitotic M phase	1	465	6	16164	0.180381	0.427	5.79355	2.47088
GO:0021853	cerebral cortex GABAergic interneuron migration	1	465	6	16164	0.180381	0.427	5.79355	2.47088
GO:0000710	meiotic mismatch repair	1	465	6	16164	0.180381	0.427	5.79355	2.47088
GO:0010954	positive regulation of protein processing	1	465	6	16164	0.180381	0.427	5.79355	2.47088
GO:1901379	regulation of potassium ion transmembrane transport	1	465	6	16164	0.180381	0.427	5.79355	2.47088
GO:0046903	secretion	1	465	6	16164	0.180381	0.427	5.79355	2.47088
GO:0010890	positive regulation of sequestering of triglyceride	1	465	6	16164	0.180381	0.427	5.79355	2.47088
GO:0051151	negative regulation of smooth muscle cell differentiation	1	465	6	16164	0.180381	0.427	5.79355	2.47088
GO:0071870	cellular response to catecholamine stimulus	1	465	6	16164	0.180381	0.427	5.79355	2.47088
GO:0044342	type B pancreatic cell proliferation	1	465	6	16164	0.180381	0.427	5.79355	2.47088
GO:0015718	monocarboxylic acid transport	1	465	6	16164	0.180381	0.427	5.79355	2.47088
GO:0032927	positive regulation of activin receptor signaling pathway	1	465	6	16164	0.180381	0.427	5.79355	2.47088
GO:0000018	regulation of DNA recombination	1	465	6	16164	0.180381	0.427	5.79355	2.47088
GO:0085029	extracellular matrix assembly	1	465	6	16164	0.180381	0.427	5.79355	2.47088
GO:0050428	3'-phosphoadenosine 5'-phosphosulfate biosynthetic process	1	465	6	16164	0.180381	0.427	5.79355	2.47088
GO:2000177	regulation of neural precursor cell proliferation	1	465	6	16164	0.180381	0.427	5.79355	2.47088
GO:0072205	metanephric collecting duct development	1	465	6	16164	0.180381	0.427	5.79355	2.47088
GO:0030321	transepithelial chloride transport	1	465	6	16164	0.180381	0.427	5.79355	2.47088
GO:0033539	fatty acid beta-oxidation using acyl-CoA dehydrogenase	1	465	6	16164	0.180381	0.427	5.79355	2.47088
GO:0007041	lysosomal transport	1	465	6	16164	0.180381	0.427	5.79355	2.47088
GO:0021889	olfactory bulb interneuron differentiation	1	465	6	16164	0.180381	0.427	5.79355	2.47088
GO:0042158	lipoprotein biosynthetic process	1	465	6	16164	0.180381	0.427	5.79355	2.47088
GO:0051014	actin filament severing	1	465	6	16164	0.180381	0.427	5.79355	2.47088
GO:0060394	negative regulation of pathway-restricted SMAD protein phosphorylation	1	465	6	16164	0.180381	0.427	5.79355	2.47088
GO:0010564	regulation of cell cycle process	1	465	6	16164	0.180381	0.427	5.79355	2.47088
GO:0008063	Toll signaling pathway	1	465	6	16164	0.180381	0.427	5.79355	2.47088
GO:0042713	sperm ejaculation	1	465	6	16164	0.180381	0.427	5.79355	2.47088
GO:0003081	regulation of systemic arterial blood pressure by renin-angiotensin	1	465	6	16164	0.180381	0.427	5.79355	2.47088
GO:0045576	mast cell activation	1	465	6	16164	0.180381	0.427	5.79355	2.47088
GO:0014050	negative regulation of glutamate secretion	1	465	6	16164	0.180381	0.427	5.79355	2.47088
GO:0060627	regulation of vesicle-mediated transport	1	465	6	16164	0.180381	0.427	5.79355	2.47088
GO:0016098	monoterpenoid metabolic process	1	465	6	16164	0.180381	0.427	5.79355	2.47088
GO:0016556	mRNA modification	1	465	6	16164	0.180381	0.427	5.79355	2.47088
GO:0071280	cellular response to copper ion	1	465	6	16164	0.180381	0.427	5.79355	2.47088
GO:0032308	positive regulation of prostaglandin secretion	1	465	6	16164	0.180381	0.427	5.79355	2.47088
GO:0032725	positive regulation of granulocyte macrophage colony-stimulating factor production	1	465	6	16164	0.180381	0.427	5.79355	2.47088
GO:0021587	cerebellum morphogenesis	1	465	6	16164	0.180381	0.427	5.79355	2.47088
GO:0035729	cellular response to hepatocyte growth factor stimulus	1	465	6	16164	0.180381	0.427	5.79355	2.47088
GO:0002860	positive regulation of natural killer cell mediated cytotoxicity directed against tumor cell target	1	465	6	16164	0.180381	0.427	5.79355	2.47088
GO:0061371	determination of heart left/right asymmetry	1	465	6	16164	0.180381	0.427	5.79355	2.47088
GO:0031639	plasminogen activation	1	465	6	16164	0.180381	0.427	5.79355	2.47088
GO:0034109	homotypic cell-cell adhesion	1	465	6	16164	0.180381	0.427	5.79355	2.47088
GO:0010631	epithelial cell migration	1	465	6	16164	0.180381	0.427	5.79355	2.47088
GO:0070245	positive regulation of thymocyte apoptotic process	1	465	6	16164	0.180381	0.427	5.79355	2.47088
GO:0006725	cellular aromatic compound metabolic process	1	465	6	16164	0.180381	0.427	5.79355	2.47088
GO:0017085	response to insecticide	1	465	6	16164	0.180381	0.427	5.79355	2.47088
GO:0042428	serotonin metabolic process	1	465	6	16164	0.180381	0.427	5.79355	2.47088
GO:0060510	Type II pneumocyte differentiation	1	465	6	16164	0.180381	0.427	5.79355	2.47088
GO:0042423	catecholamine biosynthetic process	1	465	6	16164	0.180381	0.427	5.79355	2.47088
GO:0015697	quaternary ammonium group transport	1	465	6	16164	0.180381	0.427	5.79355	2.47088
GO:0007341	penetration of zona pellucida	1	465	6	16164	0.180381	0.427	5.79355	2.47088
GO:1900116	extracellular negative regulation of signal transduction	1	465	6	16164	0.180381	0.427	5.79355	2.47088
GO:0050810	regulation of steroid biosynthetic process	1	465	6	16164	0.180381	0.427	5.79355	2.47088
GO:0006821	chloride transport	4	465	75	16164	0.181493	0.429051	1.85394	2.46201
GO:0001822	kidney development	5	465	102	16164	0.182591	0.431062	1.70398	2.45331
GO:0045931	positive regulation of mitotic cell cycle	2	465	26	16164	0.184624	0.43352	2.67395	2.43733
GO:0030177	positive regulation of Wnt signaling pathway	2	465	26	16164	0.184624	0.43352	2.67395	2.43733
GO:0010862	positive regulation of pathway-restricted SMAD protein phosphorylation	2	465	26	16164	0.184624	0.43352	2.67395	2.43733
GO:0001816	cytokine production	2	465	26	16164	0.184624	0.43352	2.67395	2.43733
GO:0009953	dorsal/ventral pattern formation	3	465	50	16164	0.185789	0.435668	2.08568	2.42827
GO:0009952	anterior/posterior pattern specification	5	465	103	16164	0.187359	0.435868	1.68744	2.41612
GO:0042981	regulation of apoptotic process	9	465	218	16164	0.190775	0.435868	1.4351	2.39006
GO:0007186	G-protein coupled receptor signaling pathway	34	465	994	16164	0.192135	0.435868	1.18902	2.3798
GO:0048704	embryonic skeletal system morphogenesis	3	465	51	16164	0.192899	0.435868	2.04478	2.37408
GO:0045787	positive regulation of cell cycle	2	465	27	16164	0.194825	0.435868	2.57491	2.35975
GO:0016339	calcium-dependent cell-cell adhesion	2	465	27	16164	0.194825	0.435868	2.57491	2.35975
GO:0045840	positive regulation of mitosis	2	465	27	16164	0.194825	0.435868	2.57491	2.35975
GO:0055007	cardiac muscle cell differentiation	2	465	27	16164	0.194825	0.435868	2.57491	2.35975
GO:0042220	response to cocaine	2	465	27	16164	0.194825	0.435868	2.57491	2.35975
GO:0035094	response to nicotine	2	465	27	16164	0.194825	0.435868	2.57491	2.35975
GO:0050808	synapse organization	2	465	27	16164	0.194825	0.435868	2.57491	2.35975
GO:0001889	liver development	4	465	78	16164	0.198509	0.435868	1.78263	2.33272
GO:0045760	positive regulation of action potential	1	465	7	16164	0.203339	0.435868	4.9659	2.29804
GO:0048642	negative regulation of skeletal muscle tissue development	1	465	7	16164	0.203339	0.435868	4.9659	2.29804
GO:0048667	cell morphogenesis involved in neuron differentiation	1	465	7	16164	0.203339	0.435868	4.9659	2.29804
GO:0051099	positive regulation of binding	1	465	7	16164	0.203339	0.435868	4.9659	2.29804
GO:0071468	cellular response to acidity	1	465	7	16164	0.203339	0.435868	4.9659	2.29804
GO:0046483	heterocycle metabolic process	1	465	7	16164	0.203339	0.435868	4.9659	2.29804
GO:0006032	chitin catabolic process	1	465	7	16164	0.203339	0.435868	4.9659	2.29804
GO:0060428	lung epithelium development	1	465	7	16164	0.203339	0.435868	4.9659	2.29804
GO:0046825	regulation of protein export from nucleus	1	465	7	16164	0.203339	0.435868	4.9659	2.29804
GO:0010950	positive regulation of endopeptidase activity	1	465	7	16164	0.203339	0.435868	4.9659	2.29804
GO:0048247	lymphocyte chemotaxis	1	465	7	16164	0.203339	0.435868	4.9659	2.29804
GO:0035965	cardiolipin acyl-chain remodeling	1	465	7	16164	0.203339	0.435868	4.9659	2.29804
GO:0010884	positive regulation of lipid storage	1	465	7	16164	0.203339	0.435868	4.9659	2.29804
GO:0010886	positive regulation of cholesterol storage	1	465	7	16164	0.203339	0.435868	4.9659	2.29804
GO:0072520	seminiferous tubule development	1	465	7	16164	0.203339	0.435868	4.9659	2.29804
GO:0060088	auditory receptor cell stereocilium organization	1	465	7	16164	0.203339	0.435868	4.9659	2.29804
GO:0034393	positive regulation of smooth muscle cell apoptotic process	1	465	7	16164	0.203339	0.435868	4.9659	2.29804
GO:0001553	luteinization	1	465	7	16164	0.203339	0.435868	4.9659	2.29804
GO:0021516	dorsal spinal cord development	1	465	7	16164	0.203339	0.435868	4.9659	2.29804
GO:0048007	antigen processing and presentation, exogenous lipid antigen via MHC class Ib	1	465	7	16164	0.203339	0.435868	4.9659	2.29804
GO:2000179	positive regulation of neural precursor cell proliferation	1	465	7	16164	0.203339	0.435868	4.9659	2.29804
GO:0048729	tissue morphogenesis	1	465	7	16164	0.203339	0.435868	4.9659	2.29804
GO:0035640	exploration behavior	1	465	7	16164	0.203339	0.435868	4.9659	2.29804
GO:0046541	saliva secretion	1	465	7	16164	0.203339	0.435868	4.9659	2.29804
GO:0045410	positive regulation of interleukin-6 biosynthetic process	1	465	7	16164	0.203339	0.435868	4.9659	2.29804
GO:0033555	multicellular organismal response to stress	1	465	7	16164	0.203339	0.435868	4.9659	2.29804
GO:0048070	regulation of developmental pigmentation	1	465	7	16164	0.203339	0.435868	4.9659	2.29804
GO:0014824	artery smooth muscle contraction	1	465	7	16164	0.203339	0.435868	4.9659	2.29804
GO:0042117	monocyte activation	1	465	7	16164	0.203339	0.435868	4.9659	2.29804
GO:0006903	vesicle targeting	1	465	7	16164	0.203339	0.435868	4.9659	2.29804
GO:0021884	forebrain neuron development	1	465	7	16164	0.203339	0.435868	4.9659	2.29804
GO:0042596	fear response	1	465	7	16164	0.203339	0.435868	4.9659	2.29804
GO:0051001	negative regulation of nitric-oxide synthase activity	1	465	7	16164	0.203339	0.435868	4.9659	2.29804
GO:0090244	Wnt signaling pathway involved in somitogenesis	1	465	7	16164	0.203339	0.435868	4.9659	2.29804
GO:0015816	glycine transport	1	465	7	16164	0.203339	0.435868	4.9659	2.29804
GO:0016265	death	1	465	7	16164	0.203339	0.435868	4.9659	2.29804
GO:0045945	positive regulation of transcription from RNA polymerase III promoter	1	465	7	16164	0.203339	0.435868	4.9659	2.29804
GO:0017158	regulation of calcium ion-dependent exocytosis	1	465	7	16164	0.203339	0.435868	4.9659	2.29804
GO:0009620	response to fungus	1	465	7	16164	0.203339	0.435868	4.9659	2.29804
GO:0017183	peptidyl-diphthamide biosynthetic process from peptidyl-histidine	1	465	7	16164	0.203339	0.435868	4.9659	2.29804
GO:0030210	heparin biosynthetic process	1	465	7	16164	0.203339	0.435868	4.9659	2.29804
GO:0038092	nodal signaling pathway	1	465	7	16164	0.203339	0.435868	4.9659	2.29804
GO:0060664	epithelial cell proliferation involved in salivary gland morphogenesis	1	465	7	16164	0.203339	0.435868	4.9659	2.29804
GO:0055001	muscle cell development	1	465	7	16164	0.203339	0.435868	4.9659	2.29804
GO:0045588	positive regulation of gamma-delta T cell differentiation	1	465	7	16164	0.203339	0.435868	4.9659	2.29804
GO:0040012	regulation of locomotion	1	465	7	16164	0.203339	0.435868	4.9659	2.29804
GO:0051354	negative regulation of oxidoreductase activity	1	465	7	16164	0.203339	0.435868	4.9659	2.29804
GO:0060261	positive regulation of transcription initiation from RNA polymerase II promoter	1	465	7	16164	0.203339	0.435868	4.9659	2.29804
GO:0006739	NADP metabolic process	1	465	7	16164	0.203339	0.435868	4.9659	2.29804
GO:0010863	positive regulation of phospholipase C activity	1	465	7	16164	0.203339	0.435868	4.9659	2.29804
GO:0007256	activation of JNKK activity	1	465	7	16164	0.203339	0.435868	4.9659	2.29804
GO:0060541	respiratory system development	1	465	7	16164	0.203339	0.435868	4.9659	2.29804
GO:0015696	ammonium transport	1	465	7	16164	0.203339	0.435868	4.9659	2.29804
GO:0001913	T cell mediated cytotoxicity	1	465	7	16164	0.203339	0.435868	4.9659	2.29804
GO:0035058	nonmotile primary cilium assembly	1	465	7	16164	0.203339	0.435868	4.9659	2.29804
GO:0060136	embryonic process involved in female pregnancy	1	465	7	16164	0.203339	0.435868	4.9659	2.29804
GO:0038061	NIK/NF-kappaB signaling	1	465	7	16164	0.203339	0.435868	4.9659	2.29804
GO:0061298	retina vasculature development in camera-type eye	1	465	7	16164	0.203339	0.435868	4.9659	2.29804
GO:0017144	drug metabolic process	2	465	28	16164	0.205093	0.439091	2.48295	2.28565
GO:0006898	receptor-mediated endocytosis	3	465	53	16164	0.207313	0.4433	1.96762	2.27012
GO:0002027	regulation of heart rate	2	465	29	16164	0.215417	0.454957	2.39733	2.21479
GO:0050715	positive regulation of cytokine secretion	2	465	29	16164	0.215417	0.454957	2.39733	2.21479
GO:0031663	lipopolysaccharide-mediated signaling pathway	2	465	29	16164	0.215417	0.454957	2.39733	2.21479
GO:0010332	response to gamma radiation	2	465	29	16164	0.215417	0.454957	2.39733	2.21479
GO:0045471	response to ethanol	4	465	81	16164	0.215977	0.454957	1.71661	2.21105
GO:0090090	negative regulation of canonical Wnt signaling pathway	4	465	81	16164	0.215977	0.454957	1.71661	2.21105
GO:0007519	skeletal muscle tissue development	3	465	55	16164	0.221956	0.454957	1.89607	2.17165
GO:0042493	response to drug	11	465	289	16164	0.225499	0.454957	1.32309	2.14881
GO:0030432	peristalsis	1	465	8	16164	0.225652	0.454957	4.34516	2.14783
GO:0003208	cardiac ventricle morphogenesis	1	465	8	16164	0.225652	0.454957	4.34516	2.14783
GO:0070365	hepatocyte differentiation	1	465	8	16164	0.225652	0.454957	4.34516	2.14783
GO:0048240	sperm capacitation	1	465	8	16164	0.225652	0.454957	4.34516	2.14783
GO:0060059	embryonic retina morphogenesis in camera-type eye	1	465	8	16164	0.225652	0.454957	4.34516	2.14783
GO:0034383	low-density lipoprotein particle clearance	1	465	8	16164	0.225652	0.454957	4.34516	2.14783
GO:0042987	amyloid precursor protein catabolic process	1	465	8	16164	0.225652	0.454957	4.34516	2.14783
GO:0090136	epithelial cell-cell adhesion	1	465	8	16164	0.225652	0.454957	4.34516	2.14783
GO:0060008	Sertoli cell differentiation	1	465	8	16164	0.225652	0.454957	4.34516	2.14783
GO:0001955	blood vessel maturation	1	465	8	16164	0.225652	0.454957	4.34516	2.14783
GO:0050665	hydrogen peroxide biosynthetic process	1	465	8	16164	0.225652	0.454957	4.34516	2.14783
GO:0048752	semicircular canal morphogenesis	1	465	8	16164	0.225652	0.454957	4.34516	2.14783
GO:0009743	response to carbohydrate	1	465	8	16164	0.225652	0.454957	4.34516	2.14783
GO:0048739	cardiac muscle fiber development	1	465	8	16164	0.225652	0.454957	4.34516	2.14783
GO:0040036	regulation of fibroblast growth factor receptor signaling pathway	1	465	8	16164	0.225652	0.454957	4.34516	2.14783
GO:0003181	atrioventricular valve morphogenesis	1	465	8	16164	0.225652	0.454957	4.34516	2.14783
GO:0060711	labyrinthine layer development	1	465	8	16164	0.225652	0.454957	4.34516	2.14783
GO:0060371	regulation of atrial cardiac muscle cell membrane depolarization	1	465	8	16164	0.225652	0.454957	4.34516	2.14783
GO:0015844	monoamine transport	1	465	8	16164	0.225652	0.454957	4.34516	2.14783
GO:0030239	myofibril assembly	1	465	8	16164	0.225652	0.454957	4.34516	2.14783
GO:0030299	intestinal cholesterol absorption	1	465	8	16164	0.225652	0.454957	4.34516	2.14783
GO:0050798	activated T cell proliferation	1	465	8	16164	0.225652	0.454957	4.34516	2.14783
GO:0061001	regulation of dendritic spine morphogenesis	1	465	8	16164	0.225652	0.454957	4.34516	2.14783
GO:0042711	maternal behavior	1	465	8	16164	0.225652	0.454957	4.34516	2.14783
GO:0061053	somite development	1	465	8	16164	0.225652	0.454957	4.34516	2.14783
GO:0010269	response to selenium ion	1	465	8	16164	0.225652	0.454957	4.34516	2.14783
GO:0019236	response to pheromone	1	465	8	16164	0.225652	0.454957	4.34516	2.14783
GO:0016540	protein autoprocessing	1	465	8	16164	0.225652	0.454957	4.34516	2.14783
GO:0032700	negative regulation of interleukin-17 production	1	465	8	16164	0.225652	0.454957	4.34516	2.14783
GO:0045197	establishment or maintenance of epithelial cell apical/basal polarity	1	465	8	16164	0.225652	0.454957	4.34516	2.14783
GO:0031659	positive regulation of cyclin-dependent protein serine/threonine kinase activity involved in G1/S transition of mitotic cell cycle	1	465	8	16164	0.225652	0.454957	4.34516	2.14783
GO:0045650	negative regulation of macrophage differentiation	1	465	8	16164	0.225652	0.454957	4.34516	2.14783
GO:0070986	left/right axis specification	1	465	8	16164	0.225652	0.454957	4.34516	2.14783
GO:0060997	dendritic spine morphogenesis	1	465	8	16164	0.225652	0.454957	4.34516	2.14783
GO:0002262	myeloid cell homeostasis	1	465	8	16164	0.225652	0.454957	4.34516	2.14783
GO:0000904	cell morphogenesis involved in differentiation	1	465	8	16164	0.225652	0.454957	4.34516	2.14783
GO:0060158	phospholipase C-activating dopamine receptor signaling pathway	1	465	8	16164	0.225652	0.454957	4.34516	2.14783
GO:0030042	actin filament depolymerization	1	465	8	16164	0.225652	0.454957	4.34516	2.14783
GO:0030916	otic vesicle formation	1	465	8	16164	0.225652	0.454957	4.34516	2.14783
GO:0060325	face morphogenesis	2	465	30	16164	0.225786	0.454957	2.31742	2.14697
GO:0050873	brown fat cell differentiation	2	465	30	16164	0.225786	0.454957	2.31742	2.14697
GO:0048536	spleen development	2	465	30	16164	0.225786	0.454957	2.31742	2.14697
GO:0007286	spermatid development	3	465	56	16164	0.229352	0.461611	1.86221	2.12436
GO:0042476	odontogenesis	2	465	31	16164	0.236188	0.471725	2.24266	2.08199
GO:0071333	cellular response to glucose stimulus	2	465	31	16164	0.236188	0.471725	2.24266	2.08199
GO:0046330	positive regulation of JNK cascade	3	465	57	16164	0.236793	0.471725	1.82954	2.0783
GO:0051092	positive regulation of NF-kappaB transcription factor activity	5	465	113	16164	0.237248	0.471725	1.53811	2.07553
GO:0006357	regulation of transcription from RNA polymerase II promoter	13	465	355	16164	0.238353	0.471725	1.27295	2.06883
GO:0007169	transmembrane receptor protein tyrosine kinase signaling pathway	4	465	86	16164	0.245935	0.471725	1.6168	2.02365
GO:0008284	positive regulation of cell proliferation	16	465	452	16164	0.246537	0.471725	1.23049	2.02012
GO:0022400	regulation of rhodopsin mediated signaling pathway	2	465	32	16164	0.246614	0.471725	2.17258	2.01967
GO:0042147	retrograde transport, endosome to Golgi	2	465	32	16164	0.246614	0.471725	2.17258	2.01967
GO:0030901	midbrain development	2	465	32	16164	0.246614	0.471725	2.17258	2.01967
GO:0048644	muscle organ morphogenesis	1	465	9	16164	0.247338	0.471725	3.86237	2.01544
GO:0048608	reproductive structure development	1	465	9	16164	0.247338	0.471725	3.86237	2.01544
GO:2000036	regulation of stem cell maintenance	1	465	9	16164	0.247338	0.471725	3.86237	2.01544
GO:0048103	somatic stem cell division	1	465	9	16164	0.247338	0.471725	3.86237	2.01544
GO:0030856	regulation of epithelial cell differentiation	1	465	9	16164	0.247338	0.471725	3.86237	2.01544
GO:0033630	positive regulation of cell adhesion mediated by integrin	1	465	9	16164	0.247338	0.471725	3.86237	2.01544
GO:0060413	atrial septum morphogenesis	1	465	9	16164	0.247338	0.471725	3.86237	2.01544
GO:0006029	proteoglycan metabolic process	1	465	9	16164	0.247338	0.471725	3.86237	2.01544
GO:0006390	transcription from mitochondrial promoter	1	465	9	16164	0.247338	0.471725	3.86237	2.01544
GO:0007617	mating behavior	1	465	9	16164	0.247338	0.471725	3.86237	2.01544
GO:0042074	cell migration involved in gastrulation	1	465	9	16164	0.247338	0.471725	3.86237	2.01544
GO:0051156	glucose 6-phosphate metabolic process	1	465	9	16164	0.247338	0.471725	3.86237	2.01544
GO:0009404	toxin metabolic process	1	465	9	16164	0.247338	0.471725	3.86237	2.01544
GO:0050663	cytokine secretion	1	465	9	16164	0.247338	0.471725	3.86237	2.01544
GO:0048762	mesenchymal cell differentiation	1	465	9	16164	0.247338	0.471725	3.86237	2.01544
GO:0097267	omega-hydroxylase P450 pathway	1	465	9	16164	0.247338	0.471725	3.86237	2.01544
GO:0003197	endocardial cushion development	1	465	9	16164	0.247338	0.471725	3.86237	2.01544
GO:0046548	retinal rod cell development	1	465	9	16164	0.247338	0.471725	3.86237	2.01544
GO:0033148	positive regulation of intracellular estrogen receptor signaling pathway	1	465	9	16164	0.247338	0.471725	3.86237	2.01544
GO:0032464	positive regulation of protein homooligomerization	1	465	9	16164	0.247338	0.471725	3.86237	2.01544
GO:0010544	negative regulation of platelet activation	1	465	9	16164	0.247338	0.471725	3.86237	2.01544
GO:0008595	anterior/posterior axis specification, embryo	1	465	9	16164	0.247338	0.471725	3.86237	2.01544
GO:0010579	positive regulation of adenylate cyclase activity involved in G-protein coupled receptor signaling pathway	1	465	9	16164	0.247338	0.471725	3.86237	2.01544
GO:0010224	response to UV-B	1	465	9	16164	0.247338	0.471725	3.86237	2.01544
GO:0014002	astrocyte development	1	465	9	16164	0.247338	0.471725	3.86237	2.01544
GO:0006621	protein retention in ER lumen	1	465	9	16164	0.247338	0.471725	3.86237	2.01544
GO:0046638	positive regulation of alpha-beta T cell differentiation	1	465	9	16164	0.247338	0.471725	3.86237	2.01544
GO:1900006	positive regulation of dendrite development	1	465	9	16164	0.247338	0.471725	3.86237	2.01544
GO:0070989	oxidative demethylation	1	465	9	16164	0.247338	0.471725	3.86237	2.01544
GO:0035414	negative regulation of catenin import into nucleus	1	465	9	16164	0.247338	0.471725	3.86237	2.01544
GO:0006703	estrogen biosynthetic process	1	465	9	16164	0.247338	0.471725	3.86237	2.01544
GO:0051967	negative regulation of synaptic transmission, glutamatergic	1	465	9	16164	0.247338	0.471725	3.86237	2.01544
GO:0009072	aromatic amino acid family metabolic process	1	465	9	16164	0.247338	0.471725	3.86237	2.01544
GO:0042416	dopamine biosynthetic process	1	465	9	16164	0.247338	0.471725	3.86237	2.01544
GO:0032228	regulation of synaptic transmission, GABAergic	1	465	9	16164	0.247338	0.471725	3.86237	2.01544
GO:0001893	maternal placenta development	1	465	9	16164	0.247338	0.471725	3.86237	2.01544
GO:0045717	negative regulation of fatty acid biosynthetic process	1	465	9	16164	0.247338	0.471725	3.86237	2.01544
GO:0003382	epithelial cell morphogenesis	1	465	9	16164	0.247338	0.471725	3.86237	2.01544
GO:0030203	glycosaminoglycan metabolic process	5	465	115	16164	0.247638	0.471781	1.51136	2.0137
GO:0009725	response to hormone	3	465	59	16164	0.251791	0.478129	1.76752	1.9897
GO:0030326	embryonic limb morphogenesis	3	465	59	16164	0.251791	0.478129	1.76752	1.9897
GO:0043010	camera-type eye development	3	465	59	16164	0.251791	0.478129	1.76752	1.9897
GO:0097194	execution phase of apoptosis	2	465	33	16164	0.257055	0.478982	2.10674	1.95985
GO:0030282	bone mineralization	2	465	33	16164	0.257055	0.478982	2.10674	1.95985
GO:0030217	T cell differentiation	2	465	33	16164	0.257055	0.478982	2.10674	1.95985
GO:0006979	response to oxidative stress	5	465	117	16164	0.25814	0.478982	1.48553	1.95377
GO:0043627	response to estrogen	3	465	60	16164	0.25934	0.478982	1.73806	1.94708
GO:0045596	negative regulation of cell differentiation	3	465	60	16164	0.25934	0.478982	1.73806	1.94708
GO:0001568	blood vessel development	3	465	61	16164	0.266918	0.478982	1.70957	1.90553
GO:0006968	cellular defense response	3	465	61	16164	0.266918	0.478982	1.70957	1.90553
GO:0015992	proton transport	3	465	61	16164	0.266918	0.478982	1.70957	1.90553
GO:0048167	regulation of synaptic plasticity	2	465	34	16164	0.2675	0.478982	2.04478	1.90239
GO:0001569	patterning of blood vessels	2	465	34	16164	0.2675	0.478982	2.04478	1.90239
GO:0001944	vasculature development	2	465	34	16164	0.2675	0.478982	2.04478	1.90239
GO:0048286	lung alveolus development	2	465	34	16164	0.2675	0.478982	2.04478	1.90239
GO:0070830	tight junction assembly	2	465	34	16164	0.2675	0.478982	2.04478	1.90239
GO:0009117	nucleotide metabolic process	2	465	34	16164	0.2675	0.478982	2.04478	1.90239
GO:0032760	positive regulation of tumor necrosis factor production	2	465	34	16164	0.2675	0.478982	2.04478	1.90239
GO:0031667	response to nutrient levels	2	465	34	16164	0.2675	0.478982	2.04478	1.90239
GO:0071310	cellular response to organic substance	2	465	34	16164	0.2675	0.478982	2.04478	1.90239
GO:0045745	positive regulation of G-protein coupled receptor protein signaling pathway	1	465	10	16164	0.268416	0.478982	3.47613	1.89745
GO:0045730	respiratory burst	1	465	10	16164	0.268416	0.478982	3.47613	1.89745
GO:0007191	adenylate cyclase-activating dopamine receptor signaling pathway	1	465	10	16164	0.268416	0.478982	3.47613	1.89745
GO:0003215	cardiac right ventricle morphogenesis	1	465	10	16164	0.268416	0.478982	3.47613	1.89745
GO:0033235	positive regulation of protein sumoylation	1	465	10	16164	0.268416	0.478982	3.47613	1.89745
GO:0006882	cellular zinc ion homeostasis	1	465	10	16164	0.268416	0.478982	3.47613	1.89745
GO:0060429	epithelium development	1	465	10	16164	0.268416	0.478982	3.47613	1.89745
GO:0046415	urate metabolic process	1	465	10	16164	0.268416	0.478982	3.47613	1.89745
GO:0043268	positive regulation of potassium ion transport	1	465	10	16164	0.268416	0.478982	3.47613	1.89745
GO:0010469	regulation of receptor activity	1	465	10	16164	0.268416	0.478982	3.47613	1.89745
GO:0045821	positive regulation of glycolysis	1	465	10	16164	0.268416	0.478982	3.47613	1.89745
GO:0045446	endothelial cell differentiation	1	465	10	16164	0.268416	0.478982	3.47613	1.89745
GO:0007099	centriole replication	1	465	10	16164	0.268416	0.478982	3.47613	1.89745
GO:0048016	inositol phosphate-mediated signaling	1	465	10	16164	0.268416	0.478982	3.47613	1.89745
GO:0048730	epidermis morphogenesis	1	465	10	16164	0.268416	0.478982	3.47613	1.89745
GO:0009268	response to pH	1	465	10	16164	0.268416	0.478982	3.47613	1.89745
GO:0006000	fructose metabolic process	1	465	10	16164	0.268416	0.478982	3.47613	1.89745
GO:0060740	prostate gland epithelium morphogenesis	1	465	10	16164	0.268416	0.478982	3.47613	1.89745
GO:0032495	response to muramyl dipeptide	1	465	10	16164	0.268416	0.478982	3.47613	1.89745
GO:0060391	positive regulation of SMAD protein import into nucleus	1	465	10	16164	0.268416	0.478982	3.47613	1.89745
GO:0032006	regulation of TOR signaling	1	465	10	16164	0.268416	0.478982	3.47613	1.89745
GO:0043162	ubiquitin-dependent protein catabolic process via the multivesicular body sorting pathway	1	465	10	16164	0.268416	0.478982	3.47613	1.89745
GO:0045948	positive regulation of translational initiation	1	465	10	16164	0.268416	0.478982	3.47613	1.89745
GO:2000649	regulation of sodium ion transmembrane transporter activity	1	465	10	16164	0.268416	0.478982	3.47613	1.89745
GO:0061029	eyelid development in camera-type eye	1	465	10	16164	0.268416	0.478982	3.47613	1.89745
GO:0061024	membrane organization	1	465	10	16164	0.268416	0.478982	3.47613	1.89745
GO:0045579	positive regulation of B cell differentiation	1	465	10	16164	0.268416	0.478982	3.47613	1.89745
GO:0032319	regulation of Rho GTPase activity	1	465	10	16164	0.268416	0.478982	3.47613	1.89745
GO:0061303	cornea development in camera-type eye	1	465	10	16164	0.268416	0.478982	3.47613	1.89745
GO:0001775	cell activation	1	465	10	16164	0.268416	0.478982	3.47613	1.89745
GO:0007435	salivary gland morphogenesis	1	465	10	16164	0.268416	0.478982	3.47613	1.89745
GO:0001763	morphogenesis of a branching structure	1	465	10	16164	0.268416	0.478982	3.47613	1.89745
GO:0050708	regulation of protein secretion	1	465	10	16164	0.268416	0.478982	3.47613	1.89745
GO:0002687	positive regulation of leukocyte migration	1	465	10	16164	0.268416	0.478982	3.47613	1.89745
GO:0050884	neuromuscular process controlling posture	1	465	10	16164	0.268416	0.478982	3.47613	1.89745
GO:0021707	cerebellar granule cell differentiation	1	465	10	16164	0.268416	0.478982	3.47613	1.89745
GO:0015695	organic cation transport	1	465	10	16164	0.268416	0.478982	3.47613	1.89745
GO:0021756	striatum development	1	465	10	16164	0.268416	0.478982	3.47613	1.89745
GO:0008354	germ cell migration	1	465	10	16164	0.268416	0.478982	3.47613	1.89745
GO:0086002	regulation of cardiac muscle cell action potential involved in contraction	1	465	10	16164	0.268416	0.478982	3.47613	1.89745
GO:0031116	positive regulation of microtubule polymerization	1	465	10	16164	0.268416	0.478982	3.47613	1.89745
GO:0006461	protein complex assembly	5	465	119	16164	0.268745	0.479078	1.46056	1.89569
GO:0034097	response to cytokine	3	465	62	16164	0.274521	0.486237	1.682	1.86501
GO:0030317	sperm motility	2	465	35	16164	0.277942	0.486237	1.98636	1.84714
GO:0007281	germ cell development	2	465	35	16164	0.277942	0.486237	1.98636	1.84714
GO:0030514	negative regulation of BMP signaling pathway	2	465	35	16164	0.277942	0.486237	1.98636	1.84714
GO:0016056	rhodopsin mediated signaling pathway	2	465	35	16164	0.277942	0.486237	1.98636	1.84714
GO:0035019	somatic stem cell maintenance	2	465	35	16164	0.277942	0.486237	1.98636	1.84714
GO:0007339	binding of sperm to zona pellucida	2	465	35	16164	0.277942	0.486237	1.98636	1.84714
GO:0030509	BMP signaling pathway	3	465	63	16164	0.282145	0.486237	1.6553	1.82549
GO:0007205	protein kinase C-activating G-protein coupled receptor signaling pathway	2	465	36	16164	0.288373	0.486237	1.93118	1.79399
GO:0001932	regulation of protein phosphorylation	2	465	36	16164	0.288373	0.486237	1.93118	1.79399
GO:0002053	positive regulation of mesenchymal cell proliferation	2	465	36	16164	0.288373	0.486237	1.93118	1.79399
GO:0006641	triglyceride metabolic process	2	465	36	16164	0.288373	0.486237	1.93118	1.79399
GO:0030818	negative regulation of cAMP biosynthetic process	1	465	11	16164	0.288903	0.486237	3.16012	1.79134
GO:0048148	behavioral response to cocaine	1	465	11	16164	0.288903	0.486237	3.16012	1.79134
GO:0051085	chaperone mediated protein folding requiring cofactor	1	465	11	16164	0.288903	0.486237	3.16012	1.79134
GO:0031333	negative regulation of protein complex assembly	1	465	11	16164	0.288903	0.486237	3.16012	1.79134
GO:0048617	embryonic foregut morphogenesis	1	465	11	16164	0.288903	0.486237	3.16012	1.79134
GO:0021879	forebrain neuron differentiation	1	465	11	16164	0.288903	0.486237	3.16012	1.79134
GO:0019082	viral protein processing	1	465	11	16164	0.288903	0.486237	3.16012	1.79134
GO:0043583	ear development	1	465	11	16164	0.288903	0.486237	3.16012	1.79134
GO:0007168	receptor guanylyl cyclase signaling pathway	1	465	11	16164	0.288903	0.486237	3.16012	1.79134
GO:0060042	retina morphogenesis in camera-type eye	1	465	11	16164	0.288903	0.486237	3.16012	1.79134
GO:0031076	embryonic camera-type eye development	1	465	11	16164	0.288903	0.486237	3.16012	1.79134
GO:0007213	G-protein coupled acetylcholine receptor signaling pathway	1	465	11	16164	0.288903	0.486237	3.16012	1.79134
GO:0060081	membrane hyperpolarization	1	465	11	16164	0.288903	0.486237	3.16012	1.79134
GO:0001946	lymphangiogenesis	1	465	11	16164	0.288903	0.486237	3.16012	1.79134
GO:0032924	activin receptor signaling pathway	1	465	11	16164	0.288903	0.486237	3.16012	1.79134
GO:0000160	phosphorelay signal transduction system	1	465	11	16164	0.288903	0.486237	3.16012	1.79134
GO:0045055	regulated secretory pathway	1	465	11	16164	0.288903	0.486237	3.16012	1.79134
GO:0048712	negative regulation of astrocyte differentiation	1	465	11	16164	0.288903	0.486237	3.16012	1.79134
GO:0006569	tryptophan catabolic process	1	465	11	16164	0.288903	0.486237	3.16012	1.79134
GO:0021953	central nervous system neuron differentiation	1	465	11	16164	0.288903	0.486237	3.16012	1.79134
GO:0021952	central nervous system projection neuron axonogenesis	1	465	11	16164	0.288903	0.486237	3.16012	1.79134
GO:0043122	regulation of I-kappaB kinase/NF-kappaB signaling	1	465	11	16164	0.288903	0.486237	3.16012	1.79134
GO:0030238	male sex determination	1	465	11	16164	0.288903	0.486237	3.16012	1.79134
GO:0030208	dermatan sulfate biosynthetic process	1	465	11	16164	0.288903	0.486237	3.16012	1.79134
GO:0048856	anatomical structure development	1	465	11	16164	0.288903	0.486237	3.16012	1.79134
GO:0017187	peptidyl-glutamic acid carboxylation	1	465	11	16164	0.288903	0.486237	3.16012	1.79134
GO:0050795	regulation of behavior	1	465	11	16164	0.288903	0.486237	3.16012	1.79134
GO:0045109	intermediate filament organization	1	465	11	16164	0.288903	0.486237	3.16012	1.79134
GO:0055003	cardiac myofibril assembly	1	465	11	16164	0.288903	0.486237	3.16012	1.79134
GO:0046620	regulation of organ growth	1	465	11	16164	0.288903	0.486237	3.16012	1.79134
GO:0016064	immunoglobulin mediated immune response	1	465	11	16164	0.288903	0.486237	3.16012	1.79134
GO:0032740	positive regulation of interleukin-17 production	1	465	11	16164	0.288903	0.486237	3.16012	1.79134
GO:0043403	skeletal muscle tissue regeneration	1	465	11	16164	0.288903	0.486237	3.16012	1.79134
GO:0090399	replicative senescence	1	465	11	16164	0.288903	0.486237	3.16012	1.79134
GO:0030193	regulation of blood coagulation	1	465	11	16164	0.288903	0.486237	3.16012	1.79134
GO:0050709	negative regulation of protein secretion	1	465	11	16164	0.288903	0.486237	3.16012	1.79134
GO:0070935	3'-UTR-mediated mRNA stabilization	1	465	11	16164	0.288903	0.486237	3.16012	1.79134
GO:0019373	epoxygenase P450 pathway	1	465	11	16164	0.288903	0.486237	3.16012	1.79134
GO:0061136	regulation of proteasomal protein catabolic process	1	465	11	16164	0.288903	0.486237	3.16012	1.79134
GO:0006195	purine nucleotide catabolic process	1	465	11	16164	0.288903	0.486237	3.16012	1.79134
GO:0032786	positive regulation of DNA-templated transcription, elongation	1	465	11	16164	0.288903	0.486237	3.16012	1.79134
GO:0061178	regulation of insulin secretion involved in cellular response to glucose stimulus	1	465	11	16164	0.288903	0.486237	3.16012	1.79134
GO:0071397	cellular response to cholesterol	1	465	11	16164	0.288903	0.486237	3.16012	1.79134
GO:0019430	removal of superoxide radicals	1	465	11	16164	0.288903	0.486237	3.16012	1.79134
GO:0002218	activation of innate immune response	1	465	11	16164	0.288903	0.486237	3.16012	1.79134
GO:0060174	limb bud formation	1	465	11	16164	0.288903	0.486237	3.16012	1.79134
GO:0055085	transmembrane transport	23	465	695	16164	0.28967	0.487059	1.15037	1.78752
GO:0008104	protein localization	3	465	65	16164	0.297441	0.499163	1.60437	1.74933
GO:0045216	cell-cell junction organization	3	465	65	16164	0.297441	0.499163	1.60437	1.74933
GO:0007422	peripheral nervous system development	2	465	37	16164	0.298786	0.500056	1.87899	1.74282
GO:0071377	cellular response to glucagon stimulus	2	465	37	16164	0.298786	0.500056	1.87899	1.74282
GO:0034641	cellular nitrogen compound metabolic process	7	465	186	16164	0.298831	0.500056	1.30822	1.7426
GO:0007267	cell-cell signaling	9	465	251	16164	0.308226	0.505733	1.24642	1.69794
GO:0019068	virion assembly	1	465	12	16164	0.308815	0.505733	2.89677	1.69519
GO:0019079	viral genome replication	1	465	12	16164	0.308815	0.505733	2.89677	1.69519
GO:0097150	neuronal stem cell maintenance	1	465	12	16164	0.308815	0.505733	2.89677	1.69519
GO:0006069	ethanol oxidation	1	465	12	16164	0.308815	0.505733	2.89677	1.69519
GO:0033280	response to vitamin D	1	465	12	16164	0.308815	0.505733	2.89677	1.69519
GO:0050982	detection of mechanical stimulus	1	465	12	16164	0.308815	0.505733	2.89677	1.69519
GO:0050678	regulation of epithelial cell proliferation	1	465	12	16164	0.308815	0.505733	2.89677	1.69519
GO:0014898	cardiac muscle hypertrophy in response to stress	1	465	12	16164	0.308815	0.505733	2.89677	1.69519
GO:0003148	outflow tract septum morphogenesis	1	465	12	16164	0.308815	0.505733	2.89677	1.69519
GO:0002003	angiotensin maturation	1	465	12	16164	0.308815	0.505733	2.89677	1.69519
GO:0071157	negative regulation of cell cycle arrest	1	465	12	16164	0.308815	0.505733	2.89677	1.69519
GO:0051443	positive regulation of ubiquitin-protein ligase activity	1	465	12	16164	0.308815	0.505733	2.89677	1.69519
GO:0048872	homeostasis of number of cells	1	465	12	16164	0.308815	0.505733	2.89677	1.69519
GO:0045104	intermediate filament cytoskeleton organization	1	465	12	16164	0.308815	0.505733	2.89677	1.69519
GO:0050773	regulation of dendrite development	1	465	12	16164	0.308815	0.505733	2.89677	1.69519
GO:0030903	notochord development	1	465	12	16164	0.308815	0.505733	2.89677	1.69519
GO:0006183	GTP biosynthetic process	1	465	12	16164	0.308815	0.505733	2.89677	1.69519
GO:0016024	CDP-diacylglycerol biosynthetic process	1	465	12	16164	0.308815	0.505733	2.89677	1.69519
GO:0008361	regulation of cell size	1	465	12	16164	0.308815	0.505733	2.89677	1.69519
GO:0043517	positive regulation of DNA damage response, signal transduction by p53 class mediator	1	465	12	16164	0.308815	0.505733	2.89677	1.69519
GO:0008630	intrinsic apoptotic signaling pathway in response to DNA damage	2	465	38	16164	0.309172	0.505733	1.82954	1.69352
GO:0035725	sodium ion transmembrane transport	2	465	38	16164	0.309172	0.505733	1.82954	1.69352
GO:0030049	muscle filament sliding	2	465	38	16164	0.309172	0.505733	1.82954	1.69352
GO:0042472	inner ear morphogenesis	3	465	67	16164	0.312778	0.511154	1.55648	1.67679
GO:0006954	inflammatory response	11	465	317	16164	0.316481	0.516335	1.20623	1.65981
GO:0034765	regulation of ion transmembrane transport	6	465	159	16164	0.317715	0.516335	1.31175	1.6542
GO:0045740	positive regulation of DNA replication	2	465	39	16164	0.319525	0.516335	1.78263	1.646
GO:0006833	water transport	2	465	39	16164	0.319525	0.516335	1.78263	1.646
GO:0006446	regulation of translational initiation	2	465	39	16164	0.319525	0.516335	1.78263	1.646
GO:0048706	embryonic skeletal system development	2	465	39	16164	0.319525	0.516335	1.78263	1.646
GO:0006338	chromatin remodeling	3	465	68	16164	0.320455	0.516335	1.53359	1.64181
GO:0070374	positive regulation of ERK1 and ERK2 cascade	4	465	98	16164	0.320685	0.516335	1.41883	1.64077
GO:0051044	positive regulation of membrane protein ectodomain proteolysis	1	465	13	16164	0.328168	0.516335	2.67395	1.60749
GO:0030889	negative regulation of B cell proliferation	1	465	13	16164	0.328168	0.516335	2.67395	1.60749
GO:0007129	synapsis	1	465	13	16164	0.328168	0.516335	2.67395	1.60749
GO:0010035	response to inorganic substance	1	465	13	16164	0.328168	0.516335	2.67395	1.60749
GO:0046827	positive regulation of protein export from nucleus	1	465	13	16164	0.328168	0.516335	2.67395	1.60749
GO:0048246	macrophage chemotaxis	1	465	13	16164	0.328168	0.516335	2.67395	1.60749
GO:0060445	branching involved in salivary gland morphogenesis	1	465	13	16164	0.328168	0.516335	2.67395	1.60749
GO:0001963	synaptic transmission, dopaminergic	1	465	13	16164	0.328168	0.516335	2.67395	1.60749
GO:0001935	endothelial cell proliferation	1	465	13	16164	0.328168	0.516335	2.67395	1.60749
GO:0045086	positive regulation of interleukin-2 biosynthetic process	1	465	13	16164	0.328168	0.516335	2.67395	1.60749
GO:0071577	zinc ion transmembrane transport	1	465	13	16164	0.328168	0.516335	2.67395	1.60749
GO:0033554	cellular response to stress	1	465	13	16164	0.328168	0.516335	2.67395	1.60749
GO:0006584	catecholamine metabolic process	1	465	13	16164	0.328168	0.516335	2.67395	1.60749
GO:0007043	cell-cell junction assembly	1	465	13	16164	0.328168	0.516335	2.67395	1.60749
GO:0006906	vesicle fusion	1	465	13	16164	0.328168	0.516335	2.67395	1.60749
GO:0044257	cellular protein catabolic process	1	465	13	16164	0.328168	0.516335	2.67395	1.60749
GO:0060766	negative regulation of androgen receptor signaling pathway	1	465	13	16164	0.328168	0.516335	2.67395	1.60749
GO:0016226	iron-sulfur cluster assembly	1	465	13	16164	0.328168	0.516335	2.67395	1.60749
GO:0002087	regulation of respiratory gaseous exchange by neurological system process	1	465	13	16164	0.328168	0.516335	2.67395	1.60749
GO:0015804	neutral amino acid transport	1	465	13	16164	0.328168	0.516335	2.67395	1.60749
GO:0030207	chondroitin sulfate catabolic process	1	465	13	16164	0.328168	0.516335	2.67395	1.60749
GO:0017156	calcium ion-dependent exocytosis	1	465	13	16164	0.328168	0.516335	2.67395	1.60749
GO:0030214	hyaluronan catabolic process	1	465	13	16164	0.328168	0.516335	2.67395	1.60749
GO:0050775	positive regulation of dendrite morphogenesis	1	465	13	16164	0.328168	0.516335	2.67395	1.60749
GO:0006275	regulation of DNA replication	1	465	13	16164	0.328168	0.516335	2.67395	1.60749
GO:0060292	long term synaptic depression	1	465	13	16164	0.328168	0.516335	2.67395	1.60749
GO:0010842	retina layer formation	1	465	13	16164	0.328168	0.516335	2.67395	1.60749
GO:0021702	cerebellar Purkinje cell differentiation	1	465	13	16164	0.328168	0.516335	2.67395	1.60749
GO:0032793	positive regulation of CREB transcription factor activity	1	465	13	16164	0.328168	0.516335	2.67395	1.60749
GO:0006228	UTP biosynthetic process	1	465	13	16164	0.328168	0.516335	2.67395	1.60749
GO:0006241	CTP biosynthetic process	1	465	13	16164	0.328168	0.516335	2.67395	1.60749
GO:0043950	positive regulation of cAMP-mediated signaling	1	465	13	16164	0.328168	0.516335	2.67395	1.60749
GO:0007193	adenylate cyclase-inhibiting G-protein coupled receptor signaling pathway	2	465	40	16164	0.329839	0.516335	1.73806	1.60016
GO:0050909	sensory perception of taste	2	465	40	16164	0.329839	0.516335	1.73806	1.60016
GO:0031018	endocrine pancreas development	2	465	40	16164	0.329839	0.516335	1.73806	1.60016
GO:0001656	metanephros development	2	465	40	16164	0.329839	0.516335	1.73806	1.60016
GO:0048469	cell maturation	2	465	40	16164	0.329839	0.516335	1.73806	1.60016
GO:0030162	regulation of proteolysis	2	465	40	16164	0.329839	0.516335	1.73806	1.60016
GO:0050830	defense response to Gram-positive bacterium	2	465	40	16164	0.329839	0.516335	1.73806	1.60016
GO:0006952	defense response	5	465	132	16164	0.339426	0.525278	1.31672	1.55883
GO:0030819	positive regulation of cAMP biosynthetic process	2	465	41	16164	0.340109	0.525278	1.69567	1.55593
GO:0048146	positive regulation of fibroblast proliferation	2	465	41	16164	0.340109	0.525278	1.69567	1.55593
GO:0048661	positive regulation of smooth muscle cell proliferation	2	465	41	16164	0.340109	0.525278	1.69567	1.55593
GO:0021766	hippocampus development	2	465	41	16164	0.340109	0.525278	1.69567	1.55593
GO:0048705	skeletal system morphogenesis	2	465	41	16164	0.340109	0.525278	1.69567	1.55593
GO:0035872	nucleotide-binding domain, leucine rich repeat containing receptor signaling pathway	2	465	41	16164	0.340109	0.525278	1.69567	1.55593
GO:0016485	protein processing	2	465	41	16164	0.340109	0.525278	1.69567	1.55593
GO:0006508	proteolysis	20	465	620	16164	0.343697	0.525278	1.12133	1.54079
GO:0034220	ion transmembrane transport	5	465	133	16164	0.344942	0.525278	1.30682	1.53558
GO:0002526	acute inflammatory response	1	465	14	16164	0.346978	0.525278	2.48295	1.52708
GO:0045332	phospholipid translocation	1	465	14	16164	0.346978	0.525278	2.48295	1.52708
GO:0050995	negative regulation of lipid catabolic process	1	465	14	16164	0.346978	0.525278	2.48295	1.52708
GO:0060425	lung morphogenesis	1	465	14	16164	0.346978	0.525278	2.48295	1.52708
GO:0022409	positive regulation of cell-cell adhesion	1	465	14	16164	0.346978	0.525278	2.48295	1.52708
GO:0060038	cardiac muscle cell proliferation	1	465	14	16164	0.346978	0.525278	2.48295	1.52708
GO:0042953	lipoprotein transport	1	465	14	16164	0.346978	0.525278	2.48295	1.52708
GO:0007212	dopamine receptor signaling pathway	1	465	14	16164	0.346978	0.525278	2.48295	1.52708
GO:0007625	grooming behavior	1	465	14	16164	0.346978	0.525278	2.48295	1.52708
GO:0034314	Arp2/3 complex-mediated actin nucleation	1	465	14	16164	0.346978	0.525278	2.48295	1.52708
GO:0031032	actomyosin structure organization	1	465	14	16164	0.346978	0.525278	2.48295	1.52708
GO:0010460	positive regulation of heart rate	1	465	14	16164	0.346978	0.525278	2.48295	1.52708
GO:0002407	dendritic cell chemotaxis	1	465	14	16164	0.346978	0.525278	2.48295	1.52708
GO:0051482	positive regulation of cytosolic calcium ion concentration involved in phospholipase C-activating G-protein coupled signaling pathway	1	465	14	16164	0.346978	0.525278	2.48295	1.52708
GO:0042100	B cell proliferation	1	465	14	16164	0.346978	0.525278	2.48295	1.52708
GO:0043113	receptor clustering	1	465	14	16164	0.346978	0.525278	2.48295	1.52708
GO:0051298	centrosome duplication	1	465	14	16164	0.346978	0.525278	2.48295	1.52708
GO:0003009	skeletal muscle contraction	1	465	14	16164	0.346978	0.525278	2.48295	1.52708
GO:0048821	erythrocyte development	1	465	14	16164	0.346978	0.525278	2.48295	1.52708
GO:0032331	negative regulation of chondrocyte differentiation	1	465	14	16164	0.346978	0.525278	2.48295	1.52708
GO:0010800	positive regulation of peptidyl-threonine phosphorylation	1	465	14	16164	0.346978	0.525278	2.48295	1.52708
GO:0050877	neurological system process	1	465	14	16164	0.346978	0.525278	2.48295	1.52708
GO:0032784	regulation of DNA-templated transcription, elongation	1	465	14	16164	0.346978	0.525278	2.48295	1.52708
GO:0009967	positive regulation of signal transduction	1	465	14	16164	0.346978	0.525278	2.48295	1.52708
GO:0035815	positive regulation of renal sodium excretion	1	465	14	16164	0.346978	0.525278	2.48295	1.52708
GO:0032874	positive regulation of stress-activated MAPK cascade	1	465	14	16164	0.346978	0.525278	2.48295	1.52708
GO:0001823	mesonephros development	1	465	14	16164	0.346978	0.525278	2.48295	1.52708
GO:0035066	positive regulation of histone acetylation	1	465	14	16164	0.346978	0.525278	2.48295	1.52708
GO:0006355	regulation of transcription, DNA-templated	76	465	2501	16164	0.350122	0.52872	1.05632	1.51407
GO:0007200	phospholipase C-activating G-protein coupled receptor signaling pathway	2	465	42	16164	0.350327	0.52872	1.6553	1.51322
GO:0030218	erythrocyte differentiation	2	465	42	16164	0.350327	0.52872	1.6553	1.51322
GO:0006813	potassium ion transport	5	465	134	16164	0.350462	0.52872	1.29706	1.51267
GO:0007584	response to nutrient	3	465	72	16164	0.351137	0.528824	1.44839	1.5099
GO:0030574	collagen catabolic process	3	465	72	16164	0.351137	0.528824	1.44839	1.5099
GO:0007188	adenylate cyclase-modulating G-protein coupled receptor signaling pathway	2	465	43	16164	0.36049	0.538489	1.6168	1.47197
GO:0050727	regulation of inflammatory response	2	465	43	16164	0.36049	0.538489	1.6168	1.47197
GO:0043525	positive regulation of neuron apoptotic process	2	465	43	16164	0.36049	0.538489	1.6168	1.47197
GO:0006366	transcription from RNA polymerase II promoter	12	465	363	16164	0.362078	0.538489	1.14913	1.46563
GO:0050930	induction of positive chemotaxis	1	465	15	16164	0.36526	0.538489	2.31742	1.453
GO:0050910	detection of mechanical stimulus involved in sensory perception of sound	1	465	15	16164	0.36526	0.538489	2.31742	1.453
GO:0043281	regulation of cysteine-type endopeptidase activity involved in apoptotic process	1	465	15	16164	0.36526	0.538489	2.31742	1.453
GO:0008299	isoprenoid biosynthetic process	1	465	15	16164	0.36526	0.538489	2.31742	1.453
GO:0045089	positive regulation of innate immune response	1	465	15	16164	0.36526	0.538489	2.31742	1.453
GO:0033198	response to ATP	1	465	15	16164	0.36526	0.538489	2.31742	1.453
GO:0035265	organ growth	1	465	15	16164	0.36526	0.538489	2.31742	1.453
GO:0007512	adult heart development	1	465	15	16164	0.36526	0.538489	2.31742	1.453
GO:0045954	positive regulation of natural killer cell mediated cytotoxicity	1	465	15	16164	0.36526	0.538489	2.31742	1.453
GO:0014032	neural crest cell development	1	465	15	16164	0.36526	0.538489	2.31742	1.453
GO:0010744	positive regulation of macrophage derived foam cell differentiation	1	465	15	16164	0.36526	0.538489	2.31742	1.453
GO:0048814	regulation of dendrite morphogenesis	1	465	15	16164	0.36526	0.538489	2.31742	1.453
GO:0001709	cell fate determination	1	465	15	16164	0.36526	0.538489	2.31742	1.453
GO:0001759	organ induction	1	465	15	16164	0.36526	0.538489	2.31742	1.453
GO:0015908	fatty acid transport	1	465	15	16164	0.36526	0.538489	2.31742	1.453
GO:0070509	calcium ion import	1	465	15	16164	0.36526	0.538489	2.31742	1.453
GO:0007271	synaptic transmission, cholinergic	1	465	15	16164	0.36526	0.538489	2.31742	1.453
GO:0042445	hormone metabolic process	1	465	15	16164	0.36526	0.538489	2.31742	1.453
GO:0016045	detection of bacterium	1	465	15	16164	0.36526	0.538489	2.31742	1.453
GO:0071371	cellular response to gonadotropin stimulus	1	465	15	16164	0.36526	0.538489	2.31742	1.453
GO:0007340	acrosome reaction	1	465	15	16164	0.36526	0.538489	2.31742	1.453
GO:0007154	cell communication	4	465	107	16164	0.377762	0.552106	1.29949	1.40445
GO:0031424	keratinization	2	465	45	16164	0.380629	0.552106	1.54495	1.39354
GO:0007416	synapse assembly	2	465	45	16164	0.380629	0.552106	1.54495	1.39354
GO:0007018	microtubule-based movement	3	465	76	16164	0.381643	0.552106	1.37216	1.38971
GO:0045333	cellular respiration	1	465	16	16164	0.38303	0.552106	2.17258	1.38447
GO:0010507	negative regulation of autophagy	1	465	16	16164	0.38303	0.552106	2.17258	1.38447
GO:0002548	monocyte chemotaxis	1	465	16	16164	0.38303	0.552106	2.17258	1.38447
GO:0008272	sulfate transport	1	465	16	16164	0.38303	0.552106	2.17258	1.38447
GO:0048025	negative regulation of mRNA splicing, via spliceosome	1	465	16	16164	0.38303	0.552106	2.17258	1.38447
GO:0008637	apoptotic mitochondrial changes	1	465	16	16164	0.38303	0.552106	2.17258	1.38447
GO:0007062	sister chromatid cohesion	1	465	16	16164	0.38303	0.552106	2.17258	1.38447
GO:0060749	mammary gland alveolus development	1	465	16	16164	0.38303	0.552106	2.17258	1.38447
GO:0071526	semaphorin-plexin signaling pathway	1	465	16	16164	0.38303	0.552106	2.17258	1.38447
GO:0051480	cytosolic calcium ion homeostasis	1	465	16	16164	0.38303	0.552106	2.17258	1.38447
GO:0015012	heparan sulfate proteoglycan biosynthetic process	1	465	16	16164	0.38303	0.552106	2.17258	1.38447
GO:0050768	negative regulation of neurogenesis	1	465	16	16164	0.38303	0.552106	2.17258	1.38447
GO:0006662	glycerol ether metabolic process	1	465	16	16164	0.38303	0.552106	2.17258	1.38447
GO:0032314	regulation of Rac GTPase activity	1	465	16	16164	0.38303	0.552106	2.17258	1.38447
GO:0070527	platelet aggregation	1	465	16	16164	0.38303	0.552106	2.17258	1.38447
GO:0042246	tissue regeneration	1	465	16	16164	0.38303	0.552106	2.17258	1.38447
GO:0031668	cellular response to extracellular stimulus	1	465	16	16164	0.38303	0.552106	2.17258	1.38447
GO:0007274	neuromuscular synaptic transmission	1	465	16	16164	0.38303	0.552106	2.17258	1.38447
GO:0051968	positive regulation of synaptic transmission, glutamatergic	1	465	16	16164	0.38303	0.552106	2.17258	1.38447
GO:0009948	anterior/posterior axis specification	1	465	16	16164	0.38303	0.552106	2.17258	1.38447
GO:0071364	cellular response to epidermal growth factor stimulus	1	465	16	16164	0.38303	0.552106	2.17258	1.38447
GO:0090023	positive regulation of neutrophil chemotaxis	1	465	16	16164	0.38303	0.552106	2.17258	1.38447
GO:0002244	hematopoietic progenitor cell differentiation	1	465	16	16164	0.38303	0.552106	2.17258	1.38447
GO:0006955	immune response	13	465	403	16164	0.384825	0.554237	1.12133	1.37772
GO:0030154	cell differentiation	22	465	705	16164	0.388428	0.558964	1.08475	1.36428
GO:0001657	ureteric bud development	2	465	46	16164	0.390596	0.5607	1.51136	1.35625
GO:0010212	response to ionizing radiation	2	465	46	16164	0.390596	0.5607	1.51136	1.35625
GO:0003007	heart morphogenesis	2	465	46	16164	0.390596	0.5607	1.51136	1.35625
GO:0060070	canonical Wnt signaling pathway	3	465	78	16164	0.396777	0.566064	1.33697	1.3336
GO:0007626	locomotory behavior	3	465	78	16164	0.396777	0.566064	1.33697	1.3336
GO:0015721	bile acid and bile salt transport	1	465	17	16164	0.4003	0.566064	2.04478	1.32085
GO:0033137	negative regulation of peptidyl-serine phosphorylation	1	465	17	16164	0.4003	0.566064	2.04478	1.32085
GO:0043691	reverse cholesterol transport	1	465	17	16164	0.4003	0.566064	2.04478	1.32085
GO:0007052	mitotic spindle organization	1	465	17	16164	0.4003	0.566064	2.04478	1.32085
GO:0071158	positive regulation of cell cycle arrest	1	465	17	16164	0.4003	0.566064	2.04478	1.32085
GO:0016254	preassembly of GPI anchor in ER membrane	1	465	17	16164	0.4003	0.566064	2.04478	1.32085
GO:0030224	monocyte differentiation	1	465	17	16164	0.4003	0.566064	2.04478	1.32085
GO:0019228	regulation of action potential in neuron	1	465	17	16164	0.4003	0.566064	2.04478	1.32085
GO:0043408	regulation of MAPK cascade	1	465	17	16164	0.4003	0.566064	2.04478	1.32085
GO:0016125	sterol metabolic process	1	465	17	16164	0.4003	0.566064	2.04478	1.32085
GO:0001782	B cell homeostasis	1	465	17	16164	0.4003	0.566064	2.04478	1.32085
GO:0007250	activation of NF-kappaB-inducing kinase activity	1	465	17	16164	0.4003	0.566064	2.04478	1.32085
GO:0006182	cGMP biosynthetic process	1	465	17	16164	0.4003	0.566064	2.04478	1.32085
GO:0048596	embryonic camera-type eye morphogenesis	1	465	17	16164	0.4003	0.566064	2.04478	1.32085
GO:0006865	amino acid transport	2	465	47	16164	0.40049	0.566064	1.4792	1.32016
GO:0042102	positive regulation of T cell proliferation	2	465	47	16164	0.40049	0.566064	1.4792	1.32016
GO:0008344	adult locomotory behavior	2	465	47	16164	0.40049	0.566064	1.4792	1.32016
GO:0007126	meiosis	3	465	79	16164	0.404306	0.570997	1.32005	1.30648
GO:0032526	response to retinoic acid	2	465	48	16164	0.410306	0.577378	1.44839	1.28523
GO:0009612	response to mechanical stimulus	2	465	48	16164	0.410306	0.577378	1.44839	1.28523
GO:0014068	positive regulation of phosphatidylinositol 3-kinase signaling	2	465	48	16164	0.410306	0.577378	1.44839	1.28523
GO:0051781	positive regulation of cell division	2	465	48	16164	0.410306	0.577378	1.44839	1.28523
GO:0050796	regulation of insulin secretion	3	465	80	16164	0.411807	0.577378	1.30355	1.27996
GO:0007597	blood coagulation, intrinsic pathway	1	465	18	16164	0.417087	0.577378	1.93118	1.26158
GO:0070371	ERK1 and ERK2 cascade	1	465	18	16164	0.417087	0.577378	1.93118	1.26158
GO:0030866	cortical actin cytoskeleton organization	1	465	18	16164	0.417087	0.577378	1.93118	1.26158
GO:0003281	ventricular septum development	1	465	18	16164	0.417087	0.577378	1.93118	1.26158
GO:0001508	regulation of action potential	1	465	18	16164	0.417087	0.577378	1.93118	1.26158
GO:0035924	cellular response to vascular endothelial growth factor stimulus	1	465	18	16164	0.417087	0.577378	1.93118	1.26158
GO:2000134	negative regulation of G1/S transition of mitotic cell cycle	1	465	18	16164	0.417087	0.577378	1.93118	1.26158
GO:0010165	response to X-ray	1	465	18	16164	0.417087	0.577378	1.93118	1.26158
GO:0002052	positive regulation of neuroblast proliferation	1	465	18	16164	0.417087	0.577378	1.93118	1.26158
GO:0036342	post-anal tail morphogenesis	1	465	18	16164	0.417087	0.577378	1.93118	1.26158
GO:0002092	positive regulation of receptor internalization	1	465	18	16164	0.417087	0.577378	1.93118	1.26158
GO:0045930	negative regulation of mitotic cell cycle	1	465	18	16164	0.417087	0.577378	1.93118	1.26158
GO:0006672	ceramide metabolic process	1	465	18	16164	0.417087	0.577378	1.93118	1.26158
GO:0014047	glutamate secretion	1	465	18	16164	0.417087	0.577378	1.93118	1.26158
GO:0042221	response to chemical	1	465	18	16164	0.417087	0.577378	1.93118	1.26158
GO:0032781	positive regulation of ATPase activity	1	465	18	16164	0.417087	0.577378	1.93118	1.26158
GO:0048546	digestive tract morphogenesis	1	465	18	16164	0.417087	0.577378	1.93118	1.26158
GO:0048566	embryonic digestive tract development	1	465	18	16164	0.417087	0.577378	1.93118	1.26158
GO:0002250	adaptive immune response	1	465	18	16164	0.417087	0.577378	1.93118	1.26158
GO:0030048	actin filament-based movement	1	465	18	16164	0.417087	0.577378	1.93118	1.26158
GO:0006869	lipid transport	3	465	81	16164	0.419278	0.579631	1.28746	1.25402
GO:0048666	neuron development	2	465	49	16164	0.420042	0.579631	1.41883	1.2514
GO:0006921	cellular component disassembly involved in execution phase of apoptosis	2	465	49	16164	0.420042	0.579631	1.41883	1.2514
GO:0001658	branching involved in ureteric bud morphogenesis	2	465	49	16164	0.420042	0.579631	1.41883	1.2514
GO:0000209	protein polyubiquitination	4	465	114	16164	0.421843	0.581657	1.21969	1.24522
GO:0007623	circadian rhythm	2	465	50	16164	0.429693	0.589225	1.39045	1.21862
GO:0019233	sensory perception of pain	2	465	50	16164	0.429693	0.589225	1.39045	1.21862
GO:0045747	positive regulation of Notch signaling pathway	1	465	19	16164	0.433402	0.589225	1.82954	1.20622
GO:0030878	thyroid gland development	1	465	19	16164	0.433402	0.589225	1.82954	1.20622
GO:0006071	glycerol metabolic process	1	465	19	16164	0.433402	0.589225	1.82954	1.20622
GO:0070328	triglyceride homeostasis	1	465	19	16164	0.433402	0.589225	1.82954	1.20622
GO:0050427	3'-phosphoadenosine 5'-phosphosulfate metabolic process	1	465	19	16164	0.433402	0.589225	1.82954	1.20622
GO:0009755	hormone-mediated signaling pathway	1	465	19	16164	0.433402	0.589225	1.82954	1.20622
GO:0050771	negative regulation of axonogenesis	1	465	19	16164	0.433402	0.589225	1.82954	1.20622
GO:0043330	response to exogenous dsRNA	1	465	19	16164	0.433402	0.589225	1.82954	1.20622
GO:0032715	negative regulation of interleukin-6 production	1	465	19	16164	0.433402	0.589225	1.82954	1.20622
GO:0031648	protein destabilization	1	465	19	16164	0.433402	0.589225	1.82954	1.20622
GO:0030101	natural killer cell activation	1	465	19	16164	0.433402	0.589225	1.82954	1.20622
GO:0030500	regulation of bone mineralization	1	465	19	16164	0.433402	0.589225	1.82954	1.20622
GO:0007292	female gamete generation	1	465	19	16164	0.433402	0.589225	1.82954	1.20622
GO:0050890	cognition	1	465	19	16164	0.433402	0.589225	1.82954	1.20622
GO:0006165	nucleoside diphosphate phosphorylation	1	465	19	16164	0.433402	0.589225	1.82954	1.20622
GO:0006778	porphyrin-containing compound metabolic process	1	465	19	16164	0.433402	0.589225	1.82954	1.20622
GO:0008654	phospholipid biosynthetic process	2	465	51	16164	0.439258	0.595333	1.36319	1.18686
GO:0006521	regulation of cellular amino acid metabolic process	2	465	51	16164	0.439258	0.595333	1.36319	1.18686
GO:0045665	negative regulation of neuron differentiation	2	465	51	16164	0.439258	0.595333	1.36319	1.18686
GO:0071356	cellular response to tumor necrosis factor	2	465	51	16164	0.439258	0.595333	1.36319	1.18686
GO:0006919	activation of cysteine-type endopeptidase activity involved in apoptotic process	3	465	84	16164	0.441486	0.597888	1.24147	1.17956
GO:0006091	generation of precursor metabolites and energy	2	465	52	16164	0.448734	0.603273	1.33697	1.15607
GO:0051592	response to calcium ion	2	465	52	16164	0.448734	0.603273	1.33697	1.15607
GO:0019827	stem cell maintenance	2	465	52	16164	0.448734	0.603273	1.33697	1.15607
GO:0008584	male gonad development	3	465	85	16164	0.448814	0.603273	1.22687	1.15581
GO:0060045	positive regulation of cardiac muscle cell proliferation	1	465	20	16164	0.44926	0.603273	1.73806	1.15438
GO:0051145	smooth muscle cell differentiation	1	465	20	16164	0.44926	0.603273	1.73806	1.15438
GO:0034341	response to interferon-gamma	1	465	20	16164	0.44926	0.603273	1.73806	1.15438
GO:0006941	striated muscle contraction	1	465	20	16164	0.44926	0.603273	1.73806	1.15438
GO:0002026	regulation of the force of heart contraction	1	465	20	16164	0.44926	0.603273	1.73806	1.15438
GO:0009190	cyclic nucleotide biosynthetic process	1	465	20	16164	0.44926	0.603273	1.73806	1.15438
GO:0005980	glycogen catabolic process	1	465	20	16164	0.44926	0.603273	1.73806	1.15438
GO:0006810	transport	54	465	1829	16164	0.451211	0.605427	1.0263	1.14812
GO:0000082	G1/S transition of mitotic cell cycle	5	465	153	16164	0.454858	0.609851	1.13599	1.13651
GO:0008150	biological_process	21	465	699	16164	0.456428	0.611338	1.04433	1.13154
GO:0006351	transcription, DNA-templated	69	465	2349	16164	0.456667	0.611338	1.02109	1.13079
GO:0016525	negative regulation of angiogenesis	2	465	53	16164	0.458117	0.612341	1.31175	1.12621
GO:0043434	response to peptide hormone	2	465	53	16164	0.458117	0.612341	1.31175	1.12621
GO:0009306	protein secretion	1	465	21	16164	0.464673	0.616858	1.6553	1.10571
GO:0086091	regulation of heart rate by cardiac conduction	1	465	21	16164	0.464673	0.616858	1.6553	1.10571
GO:0032967	positive regulation of collagen biosynthetic process	1	465	21	16164	0.464673	0.616858	1.6553	1.10571
GO:0001502	cartilage condensation	1	465	21	16164	0.464673	0.616858	1.6553	1.10571
GO:0008045	motor neuron axon guidance	1	465	21	16164	0.464673	0.616858	1.6553	1.10571
GO:0006261	DNA-dependent DNA replication	1	465	21	16164	0.464673	0.616858	1.6553	1.10571
GO:0032757	positive regulation of interleukin-8 production	1	465	21	16164	0.464673	0.616858	1.6553	1.10571
GO:0060291	long-term synaptic potentiation	1	465	21	16164	0.464673	0.616858	1.6553	1.10571
GO:0006783	heme biosynthetic process	1	465	21	16164	0.464673	0.616858	1.6553	1.10571
GO:0060041	retina development in camera-type eye	2	465	54	16164	0.467406	0.619074	1.28746	1.09725
GO:0090263	positive regulation of canonical Wnt signaling pathway	2	465	54	16164	0.467406	0.619074	1.28746	1.09725
GO:0007338	single fertilization	2	465	54	16164	0.467406	0.619074	1.28746	1.09725
GO:0010976	positive regulation of neuron projection development	2	465	55	16164	0.476599	0.62878	1.26405	1.06915
GO:0000165	MAPK cascade	3	465	89	16164	0.477714	0.62878	1.17173	1.06578
GO:0006820	anion transport	1	465	22	16164	0.479654	0.62878	1.58006	1.05993
GO:0001578	microtubule bundle formation	1	465	22	16164	0.479654	0.62878	1.58006	1.05993
GO:0048010	vascular endothelial growth factor receptor signaling pathway	1	465	22	16164	0.479654	0.62878	1.58006	1.05993
GO:0060326	cell chemotaxis	1	465	22	16164	0.479654	0.62878	1.58006	1.05993
GO:0002040	sprouting angiogenesis	1	465	22	16164	0.479654	0.62878	1.58006	1.05993
GO:0035249	synaptic transmission, glutamatergic	1	465	22	16164	0.479654	0.62878	1.58006	1.05993
GO:0042755	eating behavior	1	465	22	16164	0.479654	0.62878	1.58006	1.05993
GO:0061025	membrane fusion	1	465	22	16164	0.479654	0.62878	1.58006	1.05993
GO:0006699	bile acid biosynthetic process	1	465	22	16164	0.479654	0.62878	1.58006	1.05993
GO:0014065	phosphatidylinositol 3-kinase signaling	1	465	22	16164	0.479654	0.62878	1.58006	1.05993
GO:0050832	defense response to fungus	1	465	22	16164	0.479654	0.62878	1.58006	1.05993
GO:0007173	epidermal growth factor receptor signaling pathway	6	465	192	16164	0.480133	0.62878	1.08629	1.05849
GO:0007507	heart development	6	465	192	16164	0.480133	0.62878	1.08629	1.05849
GO:0050896	response to stimulus	18	465	606	16164	0.482456	0.631348	1.03251	1.05153
GO:0030335	positive regulation of cell migration	4	465	124	16164	0.483281	0.631955	1.12133	1.04907
GO:0042127	regulation of cell proliferation	5	465	159	16164	0.486988	0.636326	1.09312	1.03804
GO:0009887	organ morphogenesis	4	465	125	16164	0.489286	0.637662	1.11236	1.03125
GO:0045739	positive regulation of DNA repair	1	465	23	16164	0.494215	0.637662	1.51136	1.01679
GO:0007194	negative regulation of adenylate cyclase activity	1	465	23	16164	0.494215	0.637662	1.51136	1.01679
GO:0030325	adrenal gland development	1	465	23	16164	0.494215	0.637662	1.51136	1.01679
GO:0030316	osteoclast differentiation	1	465	23	16164	0.494215	0.637662	1.51136	1.01679
GO:0046580	negative regulation of Ras protein signal transduction	1	465	23	16164	0.494215	0.637662	1.51136	1.01679
GO:0032504	multicellular organism reproduction	1	465	23	16164	0.494215	0.637662	1.51136	1.01679
GO:0060349	bone morphogenesis	1	465	23	16164	0.494215	0.637662	1.51136	1.01679
GO:0090200	positive regulation of release of cytochrome c from mitochondria	1	465	23	16164	0.494215	0.637662	1.51136	1.01679
GO:0008585	female gonad development	1	465	23	16164	0.494215	0.637662	1.51136	1.01679
GO:0006325	chromatin organization	1	465	23	16164	0.494215	0.637662	1.51136	1.01679
GO:2001237	negative regulation of extrinsic apoptotic signaling pathway	1	465	23	16164	0.494215	0.637662	1.51136	1.01679
GO:2001240	negative regulation of extrinsic apoptotic signaling pathway in absence of ligand	1	465	23	16164	0.494215	0.637662	1.51136	1.01679
GO:0030513	positive regulation of BMP signaling pathway	1	465	23	16164	0.494215	0.637662	1.51136	1.01679
GO:0032855	positive regulation of Rac GTPase activity	1	465	23	16164	0.494215	0.637662	1.51136	1.01679
GO:0043523	regulation of neuron apoptotic process	1	465	23	16164	0.494215	0.637662	1.51136	1.01679
GO:0030041	actin filament polymerization	1	465	23	16164	0.494215	0.637662	1.51136	1.01679
GO:0071260	cellular response to mechanical stimulus	2	465	58	16164	0.50358	0.646845	1.19867	0.989706
GO:0043433	negative regulation of sequence-specific DNA binding transcription factor activity	2	465	58	16164	0.50358	0.646845	1.19867	0.989706
GO:0001503	ossification	3	465	93	16164	0.505876	0.646845	1.12133	0.983146
GO:0045776	negative regulation of blood pressure	1	465	24	16164	0.508368	0.646845	1.44839	0.976056
GO:0007140	male meiosis	1	465	24	16164	0.508368	0.646845	1.44839	0.976056
GO:0035108	limb morphogenesis	1	465	24	16164	0.508368	0.646845	1.44839	0.976056
GO:0006479	protein methylation	1	465	24	16164	0.508368	0.646845	1.44839	0.976056
GO:0050905	neuromuscular process	1	465	24	16164	0.508368	0.646845	1.44839	0.976056
GO:0019933	cAMP-mediated signaling	1	465	24	16164	0.508368	0.646845	1.44839	0.976056
GO:0006939	smooth muscle contraction	1	465	24	16164	0.508368	0.646845	1.44839	0.976056
GO:0045909	positive regulation of vasodilation	1	465	24	16164	0.508368	0.646845	1.44839	0.976056
GO:0042177	negative regulation of protein catabolic process	1	465	24	16164	0.508368	0.646845	1.44839	0.976056
GO:0070423	nucleotide-binding oligomerization domain containing signaling pathway	1	465	24	16164	0.508368	0.646845	1.44839	0.976056
GO:0046627	negative regulation of insulin receptor signaling pathway	1	465	24	16164	0.508368	0.646845	1.44839	0.976056
GO:0019229	regulation of vasoconstriction	1	465	24	16164	0.508368	0.646845	1.44839	0.976056
GO:0051899	membrane depolarization	1	465	24	16164	0.508368	0.646845	1.44839	0.976056
GO:0006378	mRNA polyadenylation	1	465	24	16164	0.508368	0.646845	1.44839	0.976056
GO:0009987	cellular process	1	465	24	16164	0.508368	0.646845	1.44839	0.976056
GO:0060173	limb development	1	465	24	16164	0.508368	0.646845	1.44839	0.976056
GO:0030198	extracellular matrix organization	8	465	268	16164	0.509984	0.64843	1.03765	0.971475
GO:0030334	regulation of cell migration	2	465	59	16164	0.51237	0.65099	1.17835	0.964741
GO:0071805	potassium ion transmembrane transport	3	465	95	16164	0.519654	0.656223	1.09772	0.944377
GO:0045454	cell redox homeostasis	2	465	60	16164	0.521056	0.656223	1.15871	0.940489
GO:0007254	JNK cascade	2	465	60	16164	0.521056	0.656223	1.15871	0.940489
GO:0006829	zinc ion transport	1	465	25	16164	0.522123	0.656223	1.39045	0.937538
GO:0010043	response to zinc ion	1	465	25	16164	0.522123	0.656223	1.39045	0.937538
GO:0043552	positive regulation of phosphatidylinositol 3-kinase activity	1	465	25	16164	0.522123	0.656223	1.39045	0.937538
GO:0000381	regulation of alternative mRNA splicing, via spliceosome	1	465	25	16164	0.522123	0.656223	1.39045	0.937538
GO:0043542	endothelial cell migration	1	465	25	16164	0.522123	0.656223	1.39045	0.937538
GO:0000375	RNA splicing, via transesterification reactions	1	465	25	16164	0.522123	0.656223	1.39045	0.937538
GO:0034605	cellular response to heat	1	465	25	16164	0.522123	0.656223	1.39045	0.937538
GO:0030206	chondroitin sulfate biosynthetic process	1	465	25	16164	0.522123	0.656223	1.39045	0.937538
GO:0046676	negative regulation of insulin secretion	1	465	25	16164	0.522123	0.656223	1.39045	0.937538
GO:0070534	protein K63-linked ubiquitination	1	465	25	16164	0.522123	0.656223	1.39045	0.937538
GO:0032320	positive regulation of Ras GTPase activity	1	465	25	16164	0.522123	0.656223	1.39045	0.937538
GO:0001892	embryonic placenta development	1	465	25	16164	0.522123	0.656223	1.39045	0.937538
GO:0008543	fibroblast growth factor receptor signaling pathway	5	465	166	16164	0.52356	0.657555	1.04703	0.933574
GO:0034142	toll-like receptor 4 signaling pathway	3	465	96	16164	0.526463	0.660727	1.08629	0.925595
GO:0050918	positive chemotaxis	1	465	26	16164	0.535493	0.668219	1.33697	0.90106
GO:0007616	long-term memory	1	465	26	16164	0.535493	0.668219	1.33697	0.90106
GO:0006501	C-terminal protein lipidation	1	465	26	16164	0.535493	0.668219	1.33697	0.90106
GO:0009267	cellular response to starvation	1	465	26	16164	0.535493	0.668219	1.33697	0.90106
GO:0001654	eye development	1	465	26	16164	0.535493	0.668219	1.33697	0.90106
GO:0034504	protein localization to nucleus	1	465	26	16164	0.535493	0.668219	1.33697	0.90106
GO:0045214	sarcomere organization	1	465	26	16164	0.535493	0.668219	1.33697	0.90106
GO:0048514	blood vessel morphogenesis	1	465	26	16164	0.535493	0.668219	1.33697	0.90106
GO:0009749	response to glucose	2	465	62	16164	0.538112	0.671008	1.12133	0.894022
GO:0070588	calcium ion transmembrane transport	3	465	98	16164	0.539918	0.67278	1.06412	0.889188
GO:0006950	response to stress	6	465	205	16164	0.541371	0.674109	1.0174	0.885311
GO:0001570	vasculogenesis	2	465	63	16164	0.54648	0.676224	1.10353	0.871759
GO:0043154	negative regulation of cysteine-type endopeptidase activity involved in apoptotic process	2	465	63	16164	0.54648	0.676224	1.10353	0.871759
GO:0048015	phosphatidylinositol-mediated signaling	4	465	135	16164	0.547572	0.676224	1.02996	0.868881
GO:0010942	positive regulation of cell death	1	465	27	16164	0.548488	0.676224	1.28746	0.866467
GO:0048008	platelet-derived growth factor receptor signaling pathway	1	465	27	16164	0.548488	0.676224	1.28746	0.866467
GO:0045494	photoreceptor cell maintenance	1	465	27	16164	0.548488	0.676224	1.28746	0.866467
GO:0014823	response to activity	1	465	27	16164	0.548488	0.676224	1.28746	0.866467
GO:0043124	negative regulation of I-kappaB kinase/NF-kappaB signaling	1	465	27	16164	0.548488	0.676224	1.28746	0.866467
GO:0006298	mismatch repair	1	465	27	16164	0.548488	0.676224	1.28746	0.866467
GO:0006309	apoptotic DNA fragmentation	1	465	27	16164	0.548488	0.676224	1.28746	0.866467
GO:2000379	positive regulation of reactive oxygen species metabolic process	1	465	27	16164	0.548488	0.676224	1.28746	0.866467
GO:0051928	positive regulation of calcium ion transport	1	465	27	16164	0.548488	0.676224	1.28746	0.866467
GO:0023014	signal transduction by phosphorylation	1	465	27	16164	0.548488	0.676224	1.28746	0.866467
GO:0007346	regulation of mitotic cell cycle	1	465	27	16164	0.548488	0.676224	1.28746	0.866467
GO:0006112	energy reserve metabolic process	3	465	100	16164	0.553148	0.681488	1.04284	0.854263
GO:0060021	palate development	2	465	64	16164	0.55474	0.681527	1.08629	0.850115
GO:0051436	negative regulation of ubiquitin-protein ligase activity involved in mitotic cell cycle	2	465	64	16164	0.55474	0.681527	1.08629	0.850115
GO:0034166	toll-like receptor 10 signaling pathway	2	465	64	16164	0.55474	0.681527	1.08629	0.850115
GO:0034146	toll-like receptor 5 signaling pathway	2	465	64	16164	0.55474	0.681527	1.08629	0.850115
GO:0009314	response to radiation	1	465	28	16164	0.561119	0.685507	1.24147	0.833621
GO:0060338	regulation of type I interferon-mediated signaling pathway	1	465	28	16164	0.561119	0.685507	1.24147	0.833621
GO:0002088	lens development in camera-type eye	1	465	28	16164	0.561119	0.685507	1.24147	0.833621
GO:0009617	response to bacterium	1	465	28	16164	0.561119	0.685507	1.24147	0.833621
GO:0050770	regulation of axonogenesis	1	465	28	16164	0.561119	0.685507	1.24147	0.833621
GO:0042327	positive regulation of phosphorylation	1	465	28	16164	0.561119	0.685507	1.24147	0.833621
GO:0008406	gonad development	1	465	28	16164	0.561119	0.685507	1.24147	0.833621
GO:0048565	digestive tract development	1	465	28	16164	0.561119	0.685507	1.24147	0.833621
GO:0006879	cellular iron ion homeostasis	2	465	65	16164	0.562893	0.687194	1.06958	0.829068
GO:0018108	peptidyl-tyrosine phosphorylation	4	465	138	16164	0.564361	0.688505	1.00757	0.825309
GO:0006977	DNA damage response, signal transduction by p53 class mediator resulting in cell cycle arrest	2	465	66	16164	0.570937	0.692276	1.05337	0.808597
GO:0006987	activation of signaling protein activity involved in unfolded protein response	2	465	66	16164	0.570937	0.692276	1.05337	0.808597
GO:0045165	cell fate commitment	2	465	66	16164	0.570937	0.692276	1.05337	0.808597
GO:0048663	neuron fate commitment	1	465	29	16164	0.573396	0.692276	1.19867	0.802396
GO:0097191	extrinsic apoptotic signaling pathway	1	465	29	16164	0.573396	0.692276	1.19867	0.802396
GO:0051149	positive regulation of muscle cell differentiation	1	465	29	16164	0.573396	0.692276	1.19867	0.802396
GO:0021983	pituitary gland development	1	465	29	16164	0.573396	0.692276	1.19867	0.802396
GO:0042594	response to starvation	1	465	29	16164	0.573396	0.692276	1.19867	0.802396
GO:0034968	histone lysine methylation	1	465	29	16164	0.573396	0.692276	1.19867	0.802396
GO:0015991	ATP hydrolysis coupled proton transport	1	465	29	16164	0.573396	0.692276	1.19867	0.802396
GO:0043491	protein kinase B signaling	1	465	29	16164	0.573396	0.692276	1.19867	0.802396
GO:0008333	endosome to lysosome transport	1	465	29	16164	0.573396	0.692276	1.19867	0.802396
GO:0032870	cellular response to hormone stimulus	1	465	29	16164	0.573396	0.692276	1.19867	0.802396
GO:0051603	proteolysis involved in cellular protein catabolic process	1	465	29	16164	0.573396	0.692276	1.19867	0.802396
GO:0051276	chromosome organization	1	465	29	16164	0.573396	0.692276	1.19867	0.802396
GO:0007156	homophilic cell adhesion	4	465	140	16164	0.57536	0.694167	0.99318	0.797463
GO:0007190	activation of adenylate cyclase activity	1	465	30	16164	0.585329	0.701832	1.15871	0.772681
GO:0033209	tumor necrosis factor-mediated signaling pathway	1	465	30	16164	0.585329	0.701832	1.15871	0.772681
GO:0035116	embryonic hindlimb morphogenesis	1	465	30	16164	0.585329	0.701832	1.15871	0.772681
GO:0048013	ephrin receptor signaling pathway	1	465	30	16164	0.585329	0.701832	1.15871	0.772681
GO:0006506	GPI anchor biosynthetic process	1	465	30	16164	0.585329	0.701832	1.15871	0.772681
GO:0051496	positive regulation of stress fiber assembly	1	465	30	16164	0.585329	0.701832	1.15871	0.772681
GO:0046677	response to antibiotic	1	465	30	16164	0.585329	0.701832	1.15871	0.772681
GO:0050853	B cell receptor signaling pathway	1	465	30	16164	0.585329	0.701832	1.15871	0.772681
GO:0051262	protein tetramerization	1	465	30	16164	0.585329	0.701832	1.15871	0.772681
GO:0016337	cell-cell adhesion	3	465	106	16164	0.591428	0.707204	0.98381	0.757725
GO:0014070	response to organic cyclic compound	3	465	106	16164	0.591428	0.707204	0.98381	0.757725
GO:0090305	nucleic acid phosphodiester bond hydrolysis	3	465	106	16164	0.591428	0.707204	0.98381	0.757725
GO:0001764	neuron migration	3	465	106	16164	0.591428	0.707204	0.98381	0.757725
GO:0045666	positive regulation of neuron differentiation	2	465	69	16164	0.594416	0.709805	1.00757	0.750456
GO:0001843	neural tube closure	2	465	69	16164	0.594416	0.709805	1.00757	0.750456
GO:0007157	heterophilic cell-cell adhesion	1	465	31	16164	0.596927	0.709892	1.12133	0.744374
GO:0045429	positive regulation of nitric oxide biosynthetic process	1	465	31	16164	0.596927	0.709892	1.12133	0.744374
GO:0033572	transferrin transport	1	465	31	16164	0.596927	0.709892	1.12133	0.744374
GO:0060348	bone development	1	465	31	16164	0.596927	0.709892	1.12133	0.744374
GO:0048511	rhythmic process	1	465	31	16164	0.596927	0.709892	1.12133	0.744374
GO:0009409	response to cold	1	465	31	16164	0.596927	0.709892	1.12133	0.744374
GO:0008360	regulation of cell shape	3	465	107	16164	0.597597	0.710205	0.974616	0.742756
GO:0051437	positive regulation of ubiquitin-protein ligase activity involved in mitotic cell cycle	2	465	70	16164	0.602024	0.714637	0.99318	0.732108
GO:0043123	positive regulation of I-kappaB kinase/NF-kappaB signaling	4	465	145	16164	0.602144	0.714637	0.958932	0.731819
GO:0006397	mRNA processing	9	465	329	16164	0.605412	0.717062	0.950917	0.724011
GO:0055114	oxidation-reduction process	19	465	690	16164	0.606277	0.717062	0.957195	0.72195
GO:0035115	embryonic forelimb morphogenesis	1	465	32	16164	0.6082	0.717062	1.08629	0.717383
GO:0006488	dolichol-linked oligosaccharide biosynthetic process	1	465	32	16164	0.6082	0.717062	1.08629	0.717383
GO:0048754	branching morphogenesis of an epithelial tube	1	465	32	16164	0.6082	0.717062	1.08629	0.717383
GO:0006654	phosphatidic acid biosynthetic process	1	465	32	16164	0.6082	0.717062	1.08629	0.717383
GO:0021549	cerebellum development	1	465	32	16164	0.6082	0.717062	1.08629	0.717383
GO:0060548	negative regulation of cell death	1	465	32	16164	0.6082	0.717062	1.08629	0.717383
GO:0001558	regulation of cell growth	2	465	71	16164	0.609523	0.717062	0.979191	0.714248
GO:0034162	toll-like receptor 9 signaling pathway	2	465	71	16164	0.609523	0.717062	0.979191	0.714248
GO:0038124	toll-like receptor TLR6:TLR2 signaling pathway	2	465	71	16164	0.609523	0.717062	0.979191	0.714248
GO:0038123	toll-like receptor TLR1:TLR2 signaling pathway	2	465	71	16164	0.609523	0.717062	0.979191	0.714248
GO:0050821	protein stabilization	2	465	71	16164	0.609523	0.717062	0.979191	0.714248
GO:0007596	blood coagulation	13	465	476	16164	0.611643	0.719071	0.949363	0.709239
GO:0001501	skeletal system development	4	465	147	16164	0.612564	0.71967	0.945885	0.707067
GO:0006469	negative regulation of protein kinase activity	2	465	72	16164	0.616913	0.723806	0.965591	0.696861
GO:0051384	response to glucocorticoid	2	465	72	16164	0.616913	0.723806	0.965591	0.696861
GO:0006805	xenobiotic metabolic process	4	465	148	16164	0.61771	0.724254	0.939494	0.694999
GO:0007131	reciprocal meiotic recombination	1	465	33	16164	0.619157	0.724978	1.05337	0.691623
GO:0015701	bicarbonate transport	1	465	33	16164	0.619157	0.724978	1.05337	0.691623
GO:0042254	ribosome biogenesis	2	465	73	16164	0.624195	0.729754	0.952364	0.679932
GO:0034134	toll-like receptor 2 signaling pathway	2	465	73	16164	0.624195	0.729754	0.952364	0.679932
GO:0001525	angiogenesis	6	465	224	16164	0.624489	0.729754	0.931106	0.679252
GO:0045071	negative regulation of viral genome replication	1	465	34	16164	0.629807	0.731078	1.02239	0.667018
GO:0055072	iron ion homeostasis	1	465	34	16164	0.629807	0.731078	1.02239	0.667018
GO:0051701	interaction with host	1	465	34	16164	0.629807	0.731078	1.02239	0.667018
GO:0006284	base-excision repair	1	465	34	16164	0.629807	0.731078	1.02239	0.667018
GO:0045599	negative regulation of fat cell differentiation	1	465	34	16164	0.629807	0.731078	1.02239	0.667018
GO:0008016	regulation of heart contraction	1	465	34	16164	0.629807	0.731078	1.02239	0.667018
GO:0043407	negative regulation of MAP kinase activity	1	465	34	16164	0.629807	0.731078	1.02239	0.667018
GO:0007257	activation of JUN kinase activity	1	465	34	16164	0.629807	0.731078	1.02239	0.667018
GO:0005977	glycogen metabolic process	1	465	34	16164	0.629807	0.731078	1.02239	0.667018
GO:0051258	protein polymerization	1	465	34	16164	0.629807	0.731078	1.02239	0.667018
GO:0051439	regulation of ubiquitin-protein ligase activity involved in mitotic cell cycle	2	465	74	16164	0.631368	0.732403	0.939494	0.663447
GO:0051607	defense response to virus	4	465	151	16164	0.632885	0.733676	0.920829	0.659986
GO:0042060	wound healing	2	465	75	16164	0.638433	0.737216	0.926968	0.647393
GO:0002479	antigen processing and presentation of exogenous peptide antigen via MHC class I, TAP-dependent	2	465	75	16164	0.638433	0.737216	0.926968	0.647393
GO:0006006	glucose metabolic process	3	465	114	16164	0.639026	0.737216	0.914771	0.646053
GO:0030838	positive regulation of actin filament polymerization	1	465	35	16164	0.640159	0.737216	0.99318	0.643498
GO:0030890	positive regulation of B cell proliferation	1	465	35	16164	0.640159	0.737216	0.99318	0.643498
GO:0043280	positive regulation of cysteine-type endopeptidase activity involved in apoptotic process	1	465	35	16164	0.640159	0.737216	0.99318	0.643498
GO:0007498	mesoderm development	1	465	35	16164	0.640159	0.737216	0.99318	0.643498
GO:0010595	positive regulation of endothelial cell migration	1	465	35	16164	0.640159	0.737216	0.99318	0.643498
GO:0032024	positive regulation of insulin secretion	1	465	35	16164	0.640159	0.737216	0.99318	0.643498
GO:0009966	regulation of signal transduction	1	465	35	16164	0.640159	0.737216	0.99318	0.643498
GO:0007155	cell adhesion	17	465	633	16164	0.642722	0.73968	0.933558	0.637734
GO:0030433	ER-associated ubiquitin-dependent protein catabolic process	1	465	36	16164	0.65022	0.742927	0.965591	0.621
GO:0045785	positive regulation of cell adhesion	1	465	36	16164	0.65022	0.742927	0.965591	0.621
GO:0008206	bile acid metabolic process	1	465	36	16164	0.65022	0.742927	0.965591	0.621
GO:0034332	adherens junction organization	1	465	36	16164	0.65022	0.742927	0.965591	0.621
GO:0007566	embryo implantation	1	465	36	16164	0.65022	0.742927	0.965591	0.621
GO:0007585	respiratory gaseous exchange	1	465	36	16164	0.65022	0.742927	0.965591	0.621
GO:0034976	response to endoplasmic reticulum stress	1	465	36	16164	0.65022	0.742927	0.965591	0.621
GO:0032729	positive regulation of interferon-gamma production	1	465	36	16164	0.65022	0.742927	0.965591	0.621
GO:0009566	fertilization	1	465	36	16164	0.65022	0.742927	0.965591	0.621
GO:0006144	purine nucleobase metabolic process	1	465	36	16164	0.65022	0.742927	0.965591	0.621
GO:0043473	pigmentation	1	465	36	16164	0.65022	0.742927	0.965591	0.621
GO:0010033	response to organic substance	2	465	77	16164	0.652241	0.743776	0.902891	0.616522
GO:0009636	response to toxic substance	2	465	77	16164	0.652241	0.743776	0.902891	0.616522
GO:0002756	MyD88-independent toll-like receptor signaling pathway	2	465	77	16164	0.652241	0.743776	0.902891	0.616522
GO:0042590	antigen processing and presentation of exogenous peptide antigen via MHC class I	2	465	78	16164	0.658985	0.750176	0.891315	0.601682
GO:0071407	cellular response to organic cyclic compound	1	465	37	16164	0.66	0.750176	0.939494	0.599462
GO:0042692	muscle cell differentiation	1	465	37	16164	0.66	0.750176	0.939494	0.599462
GO:0032092	positive regulation of protein binding	1	465	37	16164	0.66	0.750176	0.939494	0.599462
GO:0043086	negative regulation of catalytic activity	1	465	37	16164	0.66	0.750176	0.939494	0.599462
GO:0031145	anaphase-promoting complex-dependent proteasomal ubiquitin-dependent protein catabolic process	2	465	79	16164	0.665624	0.756076	0.880033	0.587222
GO:0045597	positive regulation of cell differentiation	1	465	38	16164	0.669506	0.759991	0.914771	0.578832
GO:0046777	protein autophosphorylation	4	465	159	16164	0.671392	0.761637	0.874498	0.574773
GO:0030308	negative regulation of cell growth	3	465	120	16164	0.672063	0.761904	0.869032	0.573331
GO:0043066	negative regulation of apoptotic process	14	465	536	16164	0.674613	0.764299	0.907944	0.567868
GO:0002755	MyD88-dependent toll-like receptor signaling pathway	2	465	81	16164	0.678585	0.765011	0.858303	0.559399
GO:0060048	cardiac muscle contraction	1	465	39	16164	0.678745	0.765011	0.891315	0.559059
GO:0006909	phagocytosis	1	465	39	16164	0.678745	0.765011	0.891315	0.559059
GO:0006635	fatty acid beta-oxidation	1	465	39	16164	0.678745	0.765011	0.891315	0.559059
GO:0090382	phagosome maturation	1	465	39	16164	0.678745	0.765011	0.891315	0.559059
GO:0048538	thymus development	1	465	39	16164	0.678745	0.765011	0.891315	0.559059
GO:0030522	intracellular receptor signaling pathway	1	465	39	16164	0.678745	0.765011	0.891315	0.559059
GO:0038032	termination of G-protein coupled receptor signaling pathway	1	465	39	16164	0.678745	0.765011	0.891315	0.559059
GO:0032259	methylation	5	465	200	16164	0.681341	0.767442	0.869032	0.553551
GO:0045727	positive regulation of translation	1	465	40	16164	0.687725	0.773138	0.869032	0.540095
GO:0030199	collagen fibril organization	1	465	40	16164	0.687725	0.773138	0.869032	0.540095
GO:0071320	cellular response to cAMP	1	465	40	16164	0.687725	0.773138	0.869032	0.540095
GO:0007420	brain development	5	465	202	16164	0.689423	0.774548	0.860428	0.536538
GO:0006897	endocytosis	4	465	164	16164	0.693987	0.777839	0.847836	0.52702
GO:0006892	post-Golgi vesicle-mediated transport	1	465	41	16164	0.696454	0.777839	0.847836	0.521899
GO:0006959	humoral immune response	1	465	41	16164	0.696454	0.777839	0.847836	0.521899
GO:0006606	protein import into nucleus	1	465	41	16164	0.696454	0.777839	0.847836	0.521899
GO:0071230	cellular response to amino acid stimulus	1	465	41	16164	0.696454	0.777839	0.847836	0.521899
GO:0019432	triglyceride biosynthetic process	1	465	41	16164	0.696454	0.777839	0.847836	0.521899
GO:0043966	histone H3 acetylation	1	465	41	16164	0.696454	0.777839	0.847836	0.521899
GO:0009408	response to heat	1	465	41	16164	0.696454	0.777839	0.847836	0.521899
GO:0002576	platelet degranulation	2	465	84	16164	0.69725	0.777839	0.82765	0.520252
GO:0006665	sphingolipid metabolic process	2	465	84	16164	0.69725	0.777839	0.82765	0.520252
GO:0030968	endoplasmic reticulum unfolded protein response	2	465	84	16164	0.69725	0.777839	0.82765	0.520252
GO:0008645	hexose transport	1	465	42	16164	0.704939	0.784913	0.82765	0.50443
GO:0031532	actin cytoskeleton reorganization	1	465	42	16164	0.704939	0.784913	0.82765	0.50443
GO:0000413	protein peptidyl-prolyl isomerization	1	465	42	16164	0.704939	0.784913	0.82765	0.50443
GO:0038095	Fc-epsilon receptor signaling pathway	5	465	207	16164	0.709008	0.788941	0.839645	0.496126
GO:0042742	defense response to bacterium	3	465	128	16164	0.71255	0.792076	0.814718	0.488937
GO:0042542	response to hydrogen peroxide	1	465	43	16164	0.713186	0.792076	0.808402	0.487651
GO:0031124	mRNA 3'-end processing	1	465	43	16164	0.713186	0.792076	0.808402	0.487651
GO:0035690	cellular response to drug	1	465	44	16164	0.721201	0.799961	0.790029	0.471526
GO:0006687	glycosphingolipid metabolic process	1	465	44	16164	0.721201	0.799961	0.790029	0.471526
GO:0050776	regulation of immune response	3	465	130	16164	0.722043	0.800386	0.802184	0.469844
GO:0045893	positive regulation of transcription, DNA-templated	14	465	558	16164	0.727145	0.805531	0.872147	0.459684
GO:0000398	mRNA splicing, via spliceosome	4	465	172	16164	0.727769	0.805711	0.808402	0.458448
GO:0021987	cerebral cortex development	1	465	45	16164	0.728993	0.806044	0.772473	0.456024
GO:0019722	calcium-mediated signaling	1	465	45	16164	0.728993	0.806044	0.772473	0.456024
GO:0007050	cell cycle arrest	3	465	133	16164	0.735818	0.811337	0.784089	0.442579
GO:0045786	negative regulation of cell cycle	1	465	46	16164	0.736566	0.811337	0.75568	0.441114
GO:0006120	mitochondrial electron transport, NADH to ubiquinone	1	465	46	16164	0.736566	0.811337	0.75568	0.441114
GO:0007612	learning	1	465	46	16164	0.736566	0.811337	0.75568	0.441114
GO:0043406	positive regulation of MAP kinase activity	1	465	46	16164	0.736566	0.811337	0.75568	0.441114
GO:0050885	neuromuscular process controlling balance	1	465	46	16164	0.736566	0.811337	0.75568	0.441114
GO:0006914	autophagy	2	465	92	16164	0.742635	0.815844	0.75568	0.429276
GO:0019886	antigen processing and presentation of exogenous peptide antigen via MHC class II	2	465	92	16164	0.742635	0.815844	0.75568	0.429276
GO:0043588	skin development	1	465	47	16164	0.743927	0.815844	0.739602	0.426767
GO:0042110	T cell activation	1	465	47	16164	0.743927	0.815844	0.739602	0.426767
GO:0042733	embryonic digit morphogenesis	1	465	47	16164	0.743927	0.815844	0.739602	0.426767
GO:0006369	termination of RNA polymerase II transcription	1	465	47	16164	0.743927	0.815844	0.739602	0.426767
GO:0050729	positive regulation of inflammatory response	1	465	47	16164	0.743927	0.815844	0.739602	0.426767
GO:0006096	glycolysis	1	465	48	16164	0.751082	0.821628	0.724194	0.412958
GO:0030204	chondroitin sulfate metabolic process	1	465	48	16164	0.751082	0.821628	0.724194	0.412958
GO:0006283	transcription-coupled nucleotide-excision repair	1	465	48	16164	0.751082	0.821628	0.724194	0.412958
GO:0009411	response to UV	1	465	48	16164	0.751082	0.821628	0.724194	0.412958
GO:0050680	negative regulation of epithelial cell proliferation	1	465	49	16164	0.758036	0.828199	0.709414	0.399661
GO:0035914	skeletal muscle cell differentiation	1	465	49	16164	0.758036	0.828199	0.709414	0.399661
GO:0051291	protein heterooligomerization	1	465	50	16164	0.764796	0.835062	0.695226	0.386853
GO:0008380	RNA splicing	7	465	305	16164	0.770113	0.839612	0.7978	0.376858
GO:0010923	negative regulation of phosphatase activity	1	465	51	16164	0.771367	0.839612	0.681594	0.374511
GO:0006520	cellular amino acid metabolic process	1	465	51	16164	0.771367	0.839612	0.681594	0.374511
GO:0048839	inner ear development	1	465	51	16164	0.771367	0.839612	0.681594	0.374511
GO:0030183	B cell differentiation	1	465	51	16164	0.771367	0.839612	0.681594	0.374511
GO:0016071	mRNA metabolic process	5	465	225	16164	0.772163	0.839955	0.772473	0.373023
GO:0006310	DNA recombination	2	465	98	16164	0.772718	0.840036	0.709414	0.371987
GO:0016477	cell migration	3	465	142	16164	0.77389	0.840787	0.734393	0.369799
GO:0006511	ubiquitin-dependent protein catabolic process	4	465	185	16164	0.776544	0.842366	0.751595	0.36486
GO:0000724	double-strand break repair via homologous recombination	1	465	52	16164	0.777754	0.842366	0.668486	0.362615
GO:0051289	protein homotetramerization	1	465	52	16164	0.777754	0.842366	0.668486	0.362615
GO:0043401	steroid hormone mediated signaling pathway	1	465	52	16164	0.777754	0.842366	0.668486	0.362615
GO:0007269	neurotransmitter secretion	1	465	52	16164	0.777754	0.842366	0.668486	0.362615
GO:0007224	smoothened signaling pathway	1	465	53	16164	0.783962	0.847513	0.655873	0.351145
GO:0051403	stress-activated MAPK cascade	1	465	53	16164	0.783962	0.847513	0.655873	0.351145
GO:0071300	cellular response to retinoic acid	1	465	53	16164	0.783962	0.847513	0.655873	0.351145
GO:0002474	antigen processing and presentation of peptide antigen via MHC class I	2	465	101	16164	0.78657	0.849807	0.688342	0.346352
GO:0045860	positive regulation of protein kinase activity	1	465	54	16164	0.789996	0.852454	0.643728	0.340083
GO:0019369	arachidonic acid metabolic process	1	465	54	16164	0.789996	0.852454	0.643728	0.340083
GO:0006915	apoptotic process	19	465	781	16164	0.790595	0.852505	0.845665	0.338989
GO:0007568	aging	2	465	102	16164	0.791019	0.852505	0.681594	0.338215
GO:0008285	negative regulation of cell proliferation	9	465	394	16164	0.79358	0.854737	0.79404	0.333553
GO:0007409	axonogenesis	2	465	103	16164	0.795386	0.856155	0.674977	0.330273
GO:0016055	Wnt signaling pathway	4	465	191	16164	0.796589	0.856483	0.727985	0.328092
GO:0006816	calcium ion transport	3	465	148	16164	0.796671	0.856483	0.704621	0.327943
GO:0016042	lipid catabolic process	2	465	104	16164	0.799671	0.859179	0.668486	0.322522
GO:0048011	neurotrophin TRK receptor signaling pathway	6	465	276	16164	0.801231	0.860153	0.75568	0.31971
GO:0043085	positive regulation of catalytic activity	1	465	56	16164	0.801562	0.860153	0.620737	0.319114
GO:0032851	positive regulation of Rab GTPase activity	1	465	57	16164	0.807104	0.865568	0.609847	0.309174
GO:0006364	rRNA processing	2	465	107	16164	0.81205	0.869743	0.649744	0.300359
GO:0001938	positive regulation of endothelial cell proliferation	1	465	58	16164	0.81249	0.869743	0.599333	0.299578
GO:0016049	cell growth	1	465	58	16164	0.81249	0.869743	0.599333	0.299578
GO:0006413	translational initiation	3	465	153	16164	0.814153	0.870989	0.681594	0.296629
GO:0006184	GTP catabolic process	5	465	240	16164	0.816268	0.872353	0.724194	0.292885
GO:0008283	cell proliferation	8	465	364	16164	0.816427	0.872353	0.763984	0.292604
GO:0001649	osteoblast differentiation	1	465	59	16164	0.817726	0.872674	0.589174	0.290311
GO:0007586	digestion	1	465	59	16164	0.817726	0.872674	0.589174	0.290311
GO:0002224	toll-like receptor signaling pathway	2	465	109	16164	0.819917	0.874478	0.637822	0.28645
GO:0044255	cellular lipid metabolic process	3	465	155	16164	0.820778	0.874862	0.672799	0.284936
GO:0032088	negative regulation of NF-kappaB transcription factor activity	1	465	60	16164	0.822815	0.875431	0.579355	0.28136
GO:0050728	negative regulation of inflammatory response	1	465	60	16164	0.822815	0.875431	0.579355	0.28136
GO:0000902	cell morphogenesis	1	465	60	16164	0.822815	0.875431	0.579355	0.28136
GO:0051260	protein homooligomerization	3	465	156	16164	0.824014	0.876174	0.668486	0.279259
GO:0007202	activation of phospholipase C activity	1	465	61	16164	0.827762	0.879088	0.569857	0.272712
GO:0016197	endosomal transport	1	465	61	16164	0.827762	0.879088	0.569857	0.272712
GO:0015758	glucose transport	1	465	62	16164	0.83257	0.882585	0.560666	0.264356
GO:0019882	antigen processing and presentation	1	465	62	16164	0.83257	0.882585	0.560666	0.264356
GO:0032869	cellular response to insulin stimulus	1	465	62	16164	0.83257	0.882585	0.560666	0.264356
GO:0005975	carbohydrate metabolic process	9	465	413	16164	0.833622	0.883164	0.75751	0.262534
GO:0008219	cell death	4	465	204	16164	0.835013	0.883786	0.681594	0.26013
GO:0019221	cytokine-mediated signaling pathway	5	465	248	16164	0.836816	0.883786	0.700832	0.257017
GO:0032481	positive regulation of type I interferon production	1	465	63	16164	0.837244	0.883786	0.551767	0.256279
GO:0009611	response to wounding	1	465	63	16164	0.837244	0.883786	0.551767	0.256279
GO:0006302	double-strand break repair	1	465	63	16164	0.837244	0.883786	0.551767	0.256279
GO:0030512	negative regulation of transforming growth factor beta receptor signaling pathway	1	465	63	16164	0.837244	0.883786	0.551767	0.256279
GO:0016070	RNA metabolic process	5	465	250	16164	0.841647	0.887509	0.695226	0.248713
GO:0000910	cytokinesis	1	465	64	16164	0.841788	0.887509	0.543145	0.248472
GO:0006406	mRNA export from nucleus	1	465	65	16164	0.846204	0.891627	0.534789	0.240923
GO:0030168	platelet activation	4	465	210	16164	0.85058	0.895698	0.66212	0.233481
GO:0000184	nuclear-transcribed mRNA catabolic process, nonsense-mediated decay	2	465	118	16164	0.851761	0.896402	0.589174	0.231479
GO:0060337	type I interferon signaling pathway	1	465	67	16164	0.854669	0.89892	0.518825	0.226563
GO:0006139	nucleobase-containing compound metabolic process	1	465	68	16164	0.858725	0.9021	0.511195	0.219732
GO:0051897	positive regulation of protein kinase B signaling	1	465	68	16164	0.858725	0.9021	0.511195	0.219732
GO:0006956	complement activation	1	465	69	16164	0.862667	0.905153	0.503787	0.213124
GO:0006633	fatty acid biosynthetic process	1	465	69	16164	0.862667	0.905153	0.503787	0.213124
GO:0006464	cellular protein modification process	2	465	122	16164	0.864188	0.905661	0.569857	0.210583
GO:0007605	sensory perception of sound	2	465	122	16164	0.864188	0.905661	0.569857	0.210583
GO:0040008	regulation of growth	1	465	70	16164	0.866499	0.907539	0.49659	0.20673
GO:0007059	chromosome segregation	1	465	72	16164	0.873845	0.913236	0.482796	0.19455
GO:0006289	nucleotide-excision repair	1	465	72	16164	0.873845	0.913236	0.482796	0.19455
GO:0050731	positive regulation of peptidyl-tyrosine phosphorylation	1	465	72	16164	0.873845	0.913236	0.482796	0.19455
GO:0006468	protein phosphorylation	13	465	601	16164	0.874031	0.913236	0.751908	0.194244
GO:0006958	complement activation, classical pathway	1	465	73	16164	0.877365	0.916172	0.476182	0.188751
GO:0000226	microtubule cytoskeleton organization	1	465	74	16164	0.880786	0.918647	0.469747	0.183137
GO:0035023	regulation of Rho protein signal transduction	1	465	74	16164	0.880786	0.918647	0.469747	0.183137
GO:0045892	negative regulation of transcription, DNA-templated	10	465	483	16164	0.881429	0.918768	0.719695	0.182085
GO:0035666	TRIF-dependent toll-like receptor signaling pathway	1	465	75	16164	0.884112	0.920467	0.463484	0.1777
GO:0071222	cellular response to lipopolysaccharide	1	465	75	16164	0.884112	0.920467	0.463484	0.1777
GO:0035556	intracellular signal transduction	8	465	401	16164	0.884649	0.920477	0.693492	0.176823
GO:0043410	positive regulation of MAPK cascade	1	465	76	16164	0.887344	0.922732	0.457385	0.172434
GO:0010951	negative regulation of endopeptidase activity	1	465	78	16164	0.893541	0.928071	0.445658	0.162394
GO:0055086	nucleobase-containing small molecule metabolic process	1	465	78	16164	0.893541	0.928071	0.445658	0.162394
GO:0034138	toll-like receptor 3 signaling pathway	1	465	79	16164	0.89651	0.930602	0.440016	0.157609
GO:0008152	metabolic process	16	465	746	16164	0.900289	0.933969	0.74555	0.15154
GO:0043687	post-translational protein modification	3	465	187	16164	0.902065	0.935257	0.557668	0.148696
GO:0045087	innate immune response	14	465	668	16164	0.904391	0.93545	0.72853	0.144982
GO:0019083	viral transcription	1	465	82	16164	0.904928	0.93545	0.423918	0.144124
GO:0071456	cellular response to hypoxia	1	465	82	16164	0.904928	0.93545	0.423918	0.144124
GO:0007565	female pregnancy	1	465	82	16164	0.904928	0.93545	0.423918	0.144124
GO:0042384	cilium assembly	1	465	82	16164	0.904928	0.93545	0.423918	0.144124
GO:0006457	protein folding	3	465	190	16164	0.907647	0.937705	0.548862	0.139797
GO:0009615	response to virus	2	465	140	16164	0.909063	0.938613	0.49659	0.137548
GO:0008033	tRNA processing	1	465	86	16164	0.915096	0.944284	0.404201	0.128006
GO:0044281	small molecule metabolic process	32	465	1410	16164	0.91804	0.946763	0.788909	0.12337
GO:0006415	translational termination	1	465	88	16164	0.919763	0.94798	0.395015	0.120666
GO:0046474	glycerophospholipid biosynthetic process	1	465	89	16164	0.921999	0.949725	0.390576	0.117162
GO:0008286	insulin receptor signaling pathway	2	465	148	16164	0.924161	0.951391	0.469747	0.113783
GO:0051028	mRNA transport	1	465	91	16164	0.926287	0.952798	0.381992	0.110469
GO:0000278	mitotic cell cycle	7	465	390	16164	0.926832	0.952798	0.623921	0.109619
GO:0006631	fatty acid metabolic process	2	465	150	16164	0.927547	0.952798	0.463484	0.108507
GO:0044267	cellular protein metabolic process	10	465	523	16164	0.92771	0.952798	0.664652	0.108254
GO:0018279	protein N-linked glycosylation via asparagine	1	465	92	16164	0.928341	0.952886	0.37784	0.107274
GO:0006396	RNA processing	1	465	93	16164	0.930338	0.954375	0.373777	0.104174
GO:0019058	viral life cycle	1	465	95	16164	0.934166	0.957739	0.365908	0.0982497
GO:0007229	integrin-mediated signaling pathway	1	465	96	16164	0.936	0.958819	0.362097	0.0954198
GO:0050911	detection of chemical stimulus involved in sensory perception of smell	8	465	445	16164	0.936854	0.958819	0.624922	0.0941037
GO:0006486	protein glycosylation	2	465	156	16164	0.936865	0.958819	0.445658	0.0940868
GO:0051726	regulation of cell cycle	1	465	98	16164	0.939516	0.960604	0.354707	0.0900103
GO:0006644	phospholipid metabolic process	2	465	158	16164	0.939709	0.960604	0.440016	0.089714
GO:0022904	respiratory electron transport chain	1	465	100	16164	0.942839	0.963239	0.347613	0.0849172
GO:0006928	cellular component movement	1	465	101	16164	0.944431	0.964302	0.344171	0.0824831
GO:0043524	negative regulation of neuron apoptotic process	1	465	102	16164	0.945978	0.965318	0.340797	0.0801209
GO:0007608	sensory perception of smell	8	465	461	16164	0.949881	0.968735	0.603233	0.0741811
GO:0016310	phosphorylation	15	465	771	16164	0.951369	0.969508	0.67629	0.0719234
GO:0001934	positive regulation of protein phosphorylation	1	465	106	16164	0.951749	0.969508	0.327937	0.071347
GO:0006614	SRP-dependent cotranslational protein targeting to membrane	1	465	107	16164	0.953092	0.97031	0.324872	0.069312
GO:0051056	regulation of small GTPase mediated signal transduction	2	465	170	16164	0.954367	0.971042	0.408956	0.0673839
GO:0007411	axon guidance	5	465	327	16164	0.955084	0.971205	0.531518	0.0663011
GO:0043065	positive regulation of apoptotic process	4	465	280	16164	0.957229	0.972821	0.49659	0.0630641
GO:0007067	mitosis	4	465	281	16164	0.958031	0.972923	0.494823	0.0618556
GO:0010628	positive regulation of gene expression	2	465	174	16164	0.958443	0.972923	0.399555	0.0612354
GO:0038096	Fc-gamma receptor signaling pathway involved in phagocytosis	1	465	113	16164	0.960402	0.974345	0.307622	0.0582904
GO:0006414	translational elongation	1	465	117	16164	0.964629	0.978065	0.297105	0.0519543
GO:0007219	Notch signaling pathway	1	465	118	16164	0.965613	0.978495	0.294587	0.0504831
GO:0030030	cell projection organization	1	465	119	16164	0.96657	0.978704	0.292112	0.0490544
GO:0007264	small GTPase mediated signal transduction	5	465	345	16164	0.967346	0.978704	0.503787	0.0478955
GO:0006417	regulation of translation	1	465	120	16164	0.9675	0.978704	0.289677	0.0476668
GO:0006974	cellular response to DNA damage stimulus	6	465	398	16164	0.969323	0.979225	0.52404	0.04495
GO:0006367	transcription initiation from RNA polymerase II promoter	2	465	187	16164	0.969408	0.979225	0.371779	0.0448241
GO:0016032	viral process	4	465	298	16164	0.969696	0.979225	0.466595	0.044395
GO:0006334	nucleosome assembly	1	465	127	16164	0.973323	0.982143	0.273711	0.039009
GO:0006412	translation	5	465	357	16164	0.97371	0.982143	0.486853	0.0384354
GO:0006886	intracellular protein transport	2	465	208	16164	0.981468	0.989396	0.334243	0.0269874
GO:0043547	positive regulation of GTPase activity	2	465	217	16164	0.985082	0.992037	0.320381	0.021685
GO:0016568	chromatin modification	3	465	278	16164	0.985223	0.992037	0.375122	0.021478
GO:0044237	cellular metabolic process	1	465	150	16164	0.986049	0.992297	0.231742	0.0202694
GO:0001666	response to hypoxia	1	465	155	16164	0.987881	0.993568	0.224266	0.0175911
GO:0030036	actin cytoskeleton organization	1	465	158	16164	0.988862	0.993983	0.220008	0.0161584
GO:0016192	vesicle-mediated transport	2	465	238	16164	0.991045	0.994771	0.292112	0.0129779
GO:0006281	DNA repair	4	465	360	16164	0.991229	0.994771	0.386237	0.0127095
GO:0006260	DNA replication	1	465	167	16164	0.991354	0.994771	0.208151	0.0125273
GO:0007049	cell cycle	9	465	637	16164	0.993156	0.996006	0.491133	0.00990824
GO:0015031	protein transport	8	465	617	16164	0.995943	0.998188	0.450714	0.0058648
GO:0010467	gene expression	9	465	677	16164	0.996474	0.998188	0.462115	0.00509647
GO:0016567	protein ubiquitination	4	465	428	16164	0.997906	0.99905	0.324872	0.00302436
GO:0019048	modulation by virus of host morphology or physiology	2	465	342	16164	0.999328	0.999693	0.203282	0.000970144
GO:0051301	cell division	2	465	373	16164	0.999693	0.999693	0.186388	0.000442256

## Sheet: GO analysis 3
Supplementary Data 2: GO analysis of downregulated genes in GAS5 knockdown
GOID	GOTerm	DifGene	AllDif Gene	GeneIn GOID	AllGene	P-Value	FDR	Enrichment	(-log2P)
GO:0006695	cholesterol biosynthetic process	12	345	34	16164	1.6935e-10	2.1101e-07	16.5361	32.4593
GO:0016126	sterol biosynthetic process	11	345	29	16164	5.17851e-10	3.22621e-07	17.7715	30.8467
GO:0008380	RNA splicing	27	345	305	16164	6.10377e-09	2.5351e-06	4.14757	27.2877
GO:0006397	mRNA processing	26	345	329	16164	9.03054e-08	2.81301e-05	3.7026	23.4006
GO:0000278	mitotic cell cycle	28	345	390	16164	1.9168e-07	4.77667e-05	3.36375	22.3148
GO:0042254	ribosome biogenesis	11	345	73	16164	1.74128e-06	0.000361606	7.05992	19.1314
GO:0006694	steroid biosynthetic process	10	345	60	16164	2.26219e-06	0.000402669	7.8087	18.7538
GO:0034080	CENP-A containing nucleosome assembly at centromere	6	345	24	16164	3.37881e-05	0.0052625	11.713	14.8531
GO:0007067	mitosis	18	345	281	16164	9.34766e-05	0.0129413	3.00121	13.385
GO:0010467	gene expression	31	345	677	16164	0.000195075	0.0243064	2.14537	12.3237
GO:0008203	cholesterol metabolic process	9	345	89	16164	0.000243722	0.0276071	4.73786	12.0025
GO:0007049	cell cycle	29	345	637	16164	0.000327059	0.0339597	2.13299	11.5782
GO:0008202	steroid metabolic process	10	345	122	16164	0.000536255	0.051398	3.84034	10.8648
GO:0008299	isoprenoid biosynthetic process	4	345	15	16164	0.000589196	0.0524385	12.4939	10.729
GO:0007052	mitotic spindle organization	4	345	17	16164	0.000879568	0.0728664	11.024	10.1509
GO:0045722	positive regulation of gluconeogenesis	3	345	7	16164	0.000996408	0.0728664	20.0795	9.97098
GO:0043044	ATP-dependent chromatin remodeling	3	345	7	16164	0.000996408	0.0728664	20.0795	9.97098
GO:0006338	chromatin remodeling	7	345	68	16164	0.00105264	0.0728664	4.82302	9.89177
GO:0051028	mRNA transport	8	345	91	16164	0.00122789	0.0805237	4.11887	9.6696
GO:0016568	chromatin modification	15	345	278	16164	0.00170328	0.106114	2.52799	9.19747
GO:0010501	RNA secondary structure unwinding	2	345	2	16164	0.00256896	0.152425	46.8522	8.6046
GO:0006606	protein import into nucleus	5	345	41	16164	0.00276332	0.156505	5.71368	8.49938
GO:0006364	rRNA processing	8	345	107	16164	0.00315049	0.170675	3.50297	8.31021
GO:0000189	MAPK import into nucleus	2	345	3	16164	0.00422166	0.219174	31.2348	7.88797
GO:0016071	mRNA metabolic process	12	345	225	16164	0.00501563	0.249979	2.49878	7.63935
GO:0051493	regulation of cytoskeleton organization	3	345	15	16164	0.00597175	0.250969	9.37043	7.38763
GO:0010827	regulation of glucose transport	4	345	31	16164	0.0060841	0.250969	6.04544	7.36074
GO:0007059	chromosome segregation	6	345	72	16164	0.00615455	0.250969	3.90435	7.34413
GO:0006999	nuclear pore organization	2	345	4	16164	0.006244	0.250969	23.4261	7.32331
GO:0048333	mesodermal cell differentiation	2	345	4	16164	0.006244	0.250969	23.4261	7.32331
GO:0045006	DNA deamination	2	345	4	16164	0.006244	0.250969	23.4261	7.32331
GO:0044281	small molecule metabolic process	46	345	1410	16164	0.00678137	0.255833	1.52851	7.20421
GO:0045190	isotype switching	3	345	16	16164	0.00698098	0.255833	8.78478	7.16235
GO:0006595	polyamine metabolic process	3	345	16	16164	0.00698098	0.255833	8.78478	7.16235
GO:0016032	viral process	14	345	298	16164	0.00737066	0.2591	2.20111	7.08399
GO:0006334	nucleosome assembly	8	345	127	16164	0.00815508	0.2591	2.95132	6.93809
GO:0072583	clathrin-mediated endocytosis	2	345	5	16164	0.00861968	0.2591	18.7409	6.85815
GO:0019896	axon transport of mitochondrion	2	345	5	16164	0.00861968	0.2591	18.7409	6.85815
GO:0033119	negative regulation of RNA splicing	2	345	5	16164	0.00861968	0.2591	18.7409	6.85815
GO:0032876	negative regulation of DNA endoreduplication	2	345	5	16164	0.00861968	0.2591	18.7409	6.85815
GO:0070849	response to epidermal growth factor	2	345	5	16164	0.00861968	0.2591	18.7409	6.85815
GO:0001889	liver development	6	345	78	16164	0.0087554	0.2591	3.60401	6.83561
GO:0008652	cellular amino acid biosynthetic process	4	345	35	16164	0.00894164	0.2591	5.35453	6.80524
GO:0022604	regulation of cell morphogenesis	3	345	18	16164	0.00928606	0.262964	7.8087	6.75072
GO:0051301	cell division	16	345	373	16164	0.00976546	0.270395	2.00974	6.6781
GO:0016070	RNA metabolic process	12	345	250	16164	0.0106383	0.282329	2.2489	6.55459
GO:0007077	mitotic nuclear envelope disassembly	4	345	37	16164	0.0106496	0.282329	5.0651	6.55305
GO:0000729	DNA double-strand break processing	2	345	6	16164	0.0113329	0.282416	15.6174	6.46334
GO:2000177	regulation of neural precursor cell proliferation	2	345	6	16164	0.0113329	0.282416	15.6174	6.46334
GO:0010564	regulation of cell cycle process	2	345	6	16164	0.0113329	0.282416	15.6174	6.46334
GO:0006362	transcription elongation from RNA polymerase I promoter	3	345	20	16164	0.0119845	0.292797	7.02783	6.38269
GO:0006302	double-strand break repair	5	345	63	16164	0.0143617	0.32551	3.71843	6.12163
GO:2001022	positive regulation of response to DNA damage stimulus	2	345	7	16164	0.0143684	0.32551	13.3863	6.12095
GO:0007095	mitotic G2 DNA damage checkpoint	2	345	7	16164	0.0143684	0.32551	13.3863	6.12095
GO:0060136	embryonic process involved in female pregnancy	2	345	7	16164	0.0143684	0.32551	13.3863	6.12095
GO:0006281	DNA repair	15	345	360	16164	0.0150419	0.32869	1.95217	6.05487
GO:0006363	termination of RNA polymerase I transcription	3	345	22	16164	0.0150862	0.32869	6.38893	6.05062
GO:0000398	mRNA splicing, via spliceosome	9	345	172	16164	0.0153002	0.32869	2.45157	6.03031
GO:0008645	hexose transport	4	345	42	16164	0.0157977	0.333625	4.46211	5.98414
GO:0006406	mRNA export from nucleus	5	345	65	16164	0.0161123	0.334599	3.60401	5.95569
GO:0006974	cellular response to DNA damage stimulus	16	345	398	16164	0.0165598	0.337896	1.8835	5.91617
GO:0006987	activation of signaling protein activity involved in unfolded protein response	5	345	66	16164	0.0170384	0.337896	3.54941	5.87506
GO:0050671	positive regulation of lymphocyte proliferation	2	345	8	16164	0.0177114	0.337896	11.713	5.81918
GO:0046784	viral mRNA export from host cell nucleus	2	345	8	16164	0.0177114	0.337896	11.713	5.81918
GO:0001825	blastocyst formation	2	345	8	16164	0.0177114	0.337896	11.713	5.81918
GO:0046907	intracellular transport	3	345	24	16164	0.018598	0.337896	5.85652	5.74871
GO:0000086	G2/M transition of mitotic cell cycle	7	345	122	16164	0.0198913	0.337896	2.68824	5.65172
GO:0006361	transcription initiation from RNA polymerase I promoter	3	345	25	16164	0.0205088	0.337896	5.62226	5.60762
GO:0001892	embryonic placenta development	3	345	25	16164	0.0205088	0.337896	5.62226	5.60762
GO:0034063	stress granule assembly	2	345	9	16164	0.0213476	0.337896	10.4116	5.54978
GO:0032525	somite rostral/caudal axis specification	2	345	9	16164	0.0213476	0.337896	10.4116	5.54978
GO:0032434	regulation of proteasomal ubiquitin-dependent protein catabolic process	2	345	9	16164	0.0213476	0.337896	10.4116	5.54978
GO:0006360	transcription from RNA polymerase I promoter	3	345	26	16164	0.0225231	0.337896	5.40602	5.47245
GO:0034641	cellular nitrogen compound metabolic process	9	345	186	16164	0.0234511	0.337896	2.26704	5.4142
GO:0070306	lens fiber cell differentiation	2	345	10	16164	0.0252632	0.337896	9.37043	5.30682
GO:0006596	polyamine biosynthetic process	2	345	10	16164	0.0252632	0.337896	9.37043	5.30682
GO:0006355	regulation of transcription, DNA-templated	70	345	2501	16164	0.0267908	0.337896	1.31134	5.22212
GO:0007018	microtubule-based movement	5	345	76	16164	0.0282679	0.337896	3.08238	5.14469
GO:0006521	regulation of cellular amino acid metabolic process	4	345	51	16164	0.0284745	0.337896	3.67468	5.13419
GO:0032508	DNA duplex unwinding	3	345	29	16164	0.0291867	0.337896	4.84678	5.09854
GO:0043928	exonucleolytic nuclear-transcribed mRNA catabolic process involved in deadenylation-dependent decay	3	345	29	16164	0.0291867	0.337896	4.84678	5.09854
GO:0051085	chaperone mediated protein folding requiring cofactor	2	345	11	16164	0.0294448	0.337896	8.51858	5.08585
GO:0007080	mitotic metaphase plate congression	2	345	11	16164	0.0294448	0.337896	8.51858	5.08585
GO:0061136	regulation of proteasomal protein catabolic process	2	345	11	16164	0.0294448	0.337896	8.51858	5.08585
GO:0019827	stem cell maintenance	4	345	52	16164	0.0301669	0.337896	3.60401	5.05089
GO:0006260	DNA replication	8	345	167	16164	0.032941	0.337896	2.24442	4.92397
GO:0021846	cell proliferation in forebrain	2	345	12	16164	0.0338794	0.337896	7.8087	4.88345
GO:0008610	lipid biosynthetic process	2	345	12	16164	0.0338794	0.337896	7.8087	4.88345
GO:0000077	DNA damage checkpoint	3	345	31	16164	0.0341429	0.337896	4.53408	4.87227
GO:0009615	response to virus	7	345	140	16164	0.0367561	0.337896	2.34261	4.76587
GO:0006351	transcription, DNA-templated	65	345	2349	16164	0.0368453	0.337896	1.29646	4.76237
GO:0006275	regulation of DNA replication	2	345	13	16164	0.0385545	0.337896	7.20803	4.69696
GO:0046827	positive regulation of protein export from nucleus	2	345	13	16164	0.0385545	0.337896	7.20803	4.69696
GO:0048488	synaptic vesicle endocytosis	2	345	13	16164	0.0385545	0.337896	7.20803	4.69696
GO:0007043	cell-cell junction assembly	2	345	13	16164	0.0385545	0.337896	7.20803	4.69696
GO:0097194	execution phase of apoptosis	3	345	33	16164	0.0395045	0.337896	4.25929	4.66184
GO:0007094	mitotic spindle assembly checkpoint	3	345	33	16164	0.0395045	0.337896	4.25929	4.66184
GO:0030968	endoplasmic reticulum unfolded protein response	5	345	84	16164	0.0399859	0.337896	2.78882	4.64437
GO:0034975	protein folding in endoplasmic reticulum	1	345	1	16164	0.0414736	0.337896	46.8522	4.59166
GO:0009645	response to low light intensity stimulus	1	345	1	16164	0.0414736	0.337896	46.8522	4.59166
GO:0046604	positive regulation of mitotic centrosome separation	1	345	1	16164	0.0414736	0.337896	46.8522	4.59166
GO:2000299	negative regulation of Rho-dependent protein serine/threonine kinase activity	1	345	1	16164	0.0414736	0.337896	46.8522	4.59166
GO:0000055	ribosomal large subunit export from nucleus	1	345	1	16164	0.0414736	0.337896	46.8522	4.59166
GO:0006608	snRNP protein import into nucleus	1	345	1	16164	0.0414736	0.337896	46.8522	4.59166
GO:0006404	RNA import into nucleus	1	345	1	16164	0.0414736	0.337896	46.8522	4.59166
GO:0042706	eye photoreceptor cell fate commitment	1	345	1	16164	0.0414736	0.337896	46.8522	4.59166
GO:0046690	response to tellurium ion	1	345	1	16164	0.0414736	0.337896	46.8522	4.59166
GO:0080134	regulation of response to stress	1	345	1	16164	0.0414736	0.337896	46.8522	4.59166
GO:0001189	RNA polymerase I transcriptional preinitiation complex assembly at the promoter for the nuclear large rRNA transcript	1	345	1	16164	0.0414736	0.337896	46.8522	4.59166
GO:0033488	cholesterol biosynthetic process via 24,25-dihydrolanosterol	1	345	1	16164	0.0414736	0.337896	46.8522	4.59166
GO:0033490	cholesterol biosynthetic process via lathosterol	1	345	1	16164	0.0414736	0.337896	46.8522	4.59166
GO:0008039	synaptic target recognition	1	345	1	16164	0.0414736	0.337896	46.8522	4.59166
GO:0010965	regulation of mitotic sister chromatid separation	1	345	1	16164	0.0414736	0.337896	46.8522	4.59166
GO:0043578	nuclear matrix organization	1	345	1	16164	0.0414736	0.337896	46.8522	4.59166
GO:0072359	circulatory system development	1	345	1	16164	0.0414736	0.337896	46.8522	4.59166
GO:0002121	inter-male aggressive behavior	1	345	1	16164	0.0414736	0.337896	46.8522	4.59166
GO:1901350	cell-cell signaling involved in cell-cell junction organization	1	345	1	16164	0.0414736	0.337896	46.8522	4.59166
GO:1901962	S-adenosyl-L-methionine transmembrane transport	1	345	1	16164	0.0414736	0.337896	46.8522	4.59166
GO:0031052	chromosome breakage	1	345	1	16164	0.0414736	0.337896	46.8522	4.59166
GO:0035978	histone H2A-S139 phosphorylation	1	345	1	16164	0.0414736	0.337896	46.8522	4.59166
GO:0032307	negative regulation of prostaglandin secretion	1	345	1	16164	0.0414736	0.337896	46.8522	4.59166
GO:0071000	response to magnetism	1	345	1	16164	0.0414736	0.337896	46.8522	4.59166
GO:1901303	negative regulation of cargo loading into COPII-coated vesicle	1	345	1	16164	0.0414736	0.337896	46.8522	4.59166
GO:0060691	epithelial cell maturation involved in salivary gland development	1	345	1	16164	0.0414736	0.337896	46.8522	4.59166
GO:2001032	regulation of double-strand break repair via nonhomologous end joining	1	345	1	16164	0.0414736	0.337896	46.8522	4.59166
GO:2001033	negative regulation of double-strand break repair via nonhomologous end joining	1	345	1	16164	0.0414736	0.337896	46.8522	4.59166
GO:0060096	serotonin secretion, neurotransmission	1	345	1	16164	0.0414736	0.337896	46.8522	4.59166
GO:0051541	elastin metabolic process	1	345	1	16164	0.0414736	0.337896	46.8522	4.59166
GO:1900034	regulation of cellular response to heat	1	345	1	16164	0.0414736	0.337896	46.8522	4.59166
GO:0055094	response to lipoprotein particle	1	345	1	16164	0.0414736	0.337896	46.8522	4.59166
GO:0051793	medium-chain fatty acid catabolic process	1	345	1	16164	0.0414736	0.337896	46.8522	4.59166
GO:2000144	positive regulation of DNA-templated transcription, initiation	1	345	1	16164	0.0414736	0.337896	46.8522	4.59166
GO:0006743	ubiquinone metabolic process	1	345	1	16164	0.0414736	0.337896	46.8522	4.59166
GO:0003131	mesodermal-endodermal cell signaling	1	345	1	16164	0.0414736	0.337896	46.8522	4.59166
GO:0021502	neural fold elevation formation	1	345	1	16164	0.0414736	0.337896	46.8522	4.59166
GO:0031453	positive regulation of heterochromatin assembly	1	345	1	16164	0.0414736	0.337896	46.8522	4.59166
GO:0006557	S-adenosylmethioninamine biosynthetic process	1	345	1	16164	0.0414736	0.337896	46.8522	4.59166
GO:0033387	putrescine biosynthetic process from ornithine	1	345	1	16164	0.0414736	0.337896	46.8522	4.59166
GO:0033567	DNA replication, Okazaki fragment processing	1	345	1	16164	0.0414736	0.337896	46.8522	4.59166
GO:0061162	establishment of monopolar cell polarity	1	345	1	16164	0.0414736	0.337896	46.8522	4.59166
GO:0010171	body morphogenesis	1	345	1	16164	0.0414736	0.337896	46.8522	4.59166
GO:0070646	protein modification by small protein removal	1	345	1	16164	0.0414736	0.337896	46.8522	4.59166
GO:1901673	regulation of spindle assembly involved in mitosis	1	345	1	16164	0.0414736	0.337896	46.8522	4.59166
GO:0031990	mRNA export from nucleus in response to heat stress	1	345	1	16164	0.0414736	0.337896	46.8522	4.59166
GO:0043519	regulation of myosin II filament organization	1	345	1	16164	0.0414736	0.337896	46.8522	4.59166
GO:0007527	adult somatic muscle development	1	345	1	16164	0.0414736	0.337896	46.8522	4.59166
GO:2000685	positive regulation of cellular response to X-ray	1	345	1	16164	0.0414736	0.337896	46.8522	4.59166
GO:0015805	S-adenosyl-L-methionine transport	1	345	1	16164	0.0414736	0.337896	46.8522	4.59166
GO:0001680	tRNA 3'-terminal CCA addition	1	345	1	16164	0.0414736	0.337896	46.8522	4.59166
GO:0090276	regulation of peptide hormone secretion	1	345	1	16164	0.0414736	0.337896	46.8522	4.59166
GO:0044267	cellular protein metabolic process	18	345	523	16164	0.041845	0.337896	1.6125	4.5788
GO:0006607	NLS-bearing protein import into nucleus	2	345	14	16164	0.0434581	0.337896	6.69317	4.52423
GO:0010800	positive regulation of peptidyl-threonine phosphorylation	2	345	14	16164	0.0434581	0.337896	6.69317	4.52423
GO:0032784	regulation of DNA-templated transcription, elongation	2	345	14	16164	0.0434581	0.337896	6.69317	4.52423
GO:0032874	positive regulation of stress-activated MAPK cascade	2	345	14	16164	0.0434581	0.337896	6.69317	4.52423
GO:0006629	lipid metabolic process	17	345	490	16164	0.0440581	0.337896	1.62548	4.50445
GO:0006641	triglyceride metabolic process	3	345	36	16164	0.0482915	0.337896	3.90435	4.37209
GO:0042307	positive regulation of protein import into nucleus	2	345	15	16164	0.0485785	0.337896	6.24696	4.36354
GO:0015758	glucose transport	4	345	62	16164	0.0503003	0.337896	3.02272	4.31329
GO:0055114	oxidation-reduction process	22	345	690	16164	0.0526426	0.337896	1.49384	4.24763
GO:0006413	translational initiation	7	345	153	16164	0.0534965	0.337896	2.14356	4.22441
GO:0010634	positive regulation of epithelial cell migration	2	345	16	16164	0.0539044	0.337896	5.85652	4.21345
GO:0048025	negative regulation of mRNA splicing, via spliceosome	2	345	16	16164	0.0539044	0.337896	5.85652	4.21345
GO:0007062	sister chromatid cohesion	2	345	16	16164	0.0539044	0.337896	5.85652	4.21345
GO:0051436	negative regulation of ubiquitin-protein ligase activity involved in mitotic cell cycle	4	345	64	16164	0.0550266	0.337896	2.92826	4.18373
GO:0006200	ATP catabolic process	7	345	155	16164	0.0564317	0.337896	2.1159	4.14735
GO:0016125	sterol metabolic process	2	345	17	16164	0.0594248	0.337896	5.51202	4.07279
GO:0045727	positive regulation of translation	3	345	40	16164	0.0613494	0.337896	3.51391	4.02681
GO:0006383	transcription from RNA polymerase III promoter	3	345	40	16164	0.0613494	0.337896	3.51391	4.02681
GO:0042780	tRNA 3'-end processing	1	345	2	16164	0.061559	0.337896	23.4261	4.02189
GO:0048638	regulation of developmental growth	1	345	2	16164	0.061559	0.337896	23.4261	4.02189
GO:0072111	cell proliferation involved in kidney development	1	345	2	16164	0.061559	0.337896	23.4261	4.02189
GO:0034184	positive regulation of maintenance of mitotic sister chromatid cohesion	1	345	2	16164	0.061559	0.337896	23.4261	4.02189
GO:0033206	meiotic cytokinesis	1	345	2	16164	0.061559	0.337896	23.4261	4.02189
GO:0051083	'de novo' cotranslational protein folding	1	345	2	16164	0.061559	0.337896	23.4261	4.02189
GO:0019858	cytosine metabolic process	1	345	2	16164	0.061559	0.337896	23.4261	4.02189
GO:0072180	mesonephric duct morphogenesis	1	345	2	16164	0.061559	0.337896	23.4261	4.02189
GO:0006086	acetyl-CoA biosynthetic process from pyruvate	1	345	2	16164	0.061559	0.337896	23.4261	4.02189
GO:0042306	regulation of protein import into nucleus	1	345	2	16164	0.061559	0.337896	23.4261	4.02189
GO:0050992	dimethylallyl diphosphate biosynthetic process	1	345	2	16164	0.061559	0.337896	23.4261	4.02189
GO:0010921	regulation of phosphatase activity	1	345	2	16164	0.061559	0.337896	23.4261	4.02189
GO:0035507	regulation of myosin-light-chain-phosphatase activity	1	345	2	16164	0.061559	0.337896	23.4261	4.02189
GO:0010025	wax biosynthetic process	1	345	2	16164	0.061559	0.337896	23.4261	4.02189
GO:0006041	glucosamine metabolic process	1	345	2	16164	0.061559	0.337896	23.4261	4.02189
GO:0046832	negative regulation of RNA export from nucleus	1	345	2	16164	0.061559	0.337896	23.4261	4.02189
GO:0071492	cellular response to UV-A	1	345	2	16164	0.061559	0.337896	23.4261	4.02189
GO:0051315	attachment of spindle microtubules to kinetochore involved in mitotic sister chromatid segregation	1	345	2	16164	0.061559	0.337896	23.4261	4.02189
GO:0019542	propionate biosynthetic process	1	345	2	16164	0.061559	0.337896	23.4261	4.02189
GO:0051304	chromosome separation	1	345	2	16164	0.061559	0.337896	23.4261	4.02189
GO:0048203	vesicle targeting, trans-Golgi to endosome	1	345	2	16164	0.061559	0.337896	23.4261	4.02189
GO:2001038	regulation of cellular response to drug	1	345	2	16164	0.061559	0.337896	23.4261	4.02189
GO:2000779	regulation of double-strand break repair	1	345	2	16164	0.061559	0.337896	23.4261	4.02189
GO:0034315	regulation of Arp2/3 complex-mediated actin nucleation	1	345	2	16164	0.061559	0.337896	23.4261	4.02189
GO:0090169	regulation of spindle assembly	1	345	2	16164	0.061559	0.337896	23.4261	4.02189
GO:0070101	positive regulation of chemokine-mediated signaling pathway	1	345	2	16164	0.061559	0.337896	23.4261	4.02189
GO:0045830	positive regulation of isotype switching	1	345	2	16164	0.061559	0.337896	23.4261	4.02189
GO:0051791	medium-chain fatty acid metabolic process	1	345	2	16164	0.061559	0.337896	23.4261	4.02189
GO:0042634	regulation of hair cycle	1	345	2	16164	0.061559	0.337896	23.4261	4.02189
GO:0045875	negative regulation of sister chromatid cohesion	1	345	2	16164	0.061559	0.337896	23.4261	4.02189
GO:0010324	membrane invagination	1	345	2	16164	0.061559	0.337896	23.4261	4.02189
GO:0019100	male germ-line sex determination	1	345	2	16164	0.061559	0.337896	23.4261	4.02189
GO:0072203	cell proliferation involved in metanephros development	1	345	2	16164	0.061559	0.337896	23.4261	4.02189
GO:0006529	asparagine biosynthetic process	1	345	2	16164	0.061559	0.337896	23.4261	4.02189
GO:0008615	pyridoxine biosynthetic process	1	345	2	16164	0.061559	0.337896	23.4261	4.02189
GO:0000480	endonucleolytic cleavage in 5'-ETS of tricistronic rRNA transcript (SSU-rRNA, 5.8S rRNA, LSU-rRNA)	1	345	2	16164	0.061559	0.337896	23.4261	4.02189
GO:0009082	branched-chain amino acid biosynthetic process	1	345	2	16164	0.061559	0.337896	23.4261	4.02189
GO:0009081	branched-chain amino acid metabolic process	1	345	2	16164	0.061559	0.337896	23.4261	4.02189
GO:0033108	mitochondrial respiratory chain complex assembly	1	345	2	16164	0.061559	0.337896	23.4261	4.02189
GO:0007007	inner mitochondrial membrane organization	1	345	2	16164	0.061559	0.337896	23.4261	4.02189
GO:0043486	histone exchange	1	345	2	16164	0.061559	0.337896	23.4261	4.02189
GO:0000472	endonucleolytic cleavage to generate mature 5'-end of SSU-rRNA from (SSU-rRNA, 5.8S rRNA, LSU-rRNA)	1	345	2	16164	0.061559	0.337896	23.4261	4.02189
GO:0034418	urate biosynthetic process	1	345	2	16164	0.061559	0.337896	23.4261	4.02189
GO:0075732	viral penetration into host nucleus	1	345	2	16164	0.061559	0.337896	23.4261	4.02189
GO:0019413	acetate biosynthetic process	1	345	2	16164	0.061559	0.337896	23.4261	4.02189
GO:0046101	hypoxanthine biosynthetic process	1	345	2	16164	0.061559	0.337896	23.4261	4.02189
GO:0019427	acetyl-CoA biosynthetic process from acetate	1	345	2	16164	0.061559	0.337896	23.4261	4.02189
GO:0006011	UDP-glucose metabolic process	1	345	2	16164	0.061559	0.337896	23.4261	4.02189
GO:2000854	positive regulation of corticosterone secretion	1	345	2	16164	0.061559	0.337896	23.4261	4.02189
GO:0090402	oncogene-induced cell senescence	1	345	2	16164	0.061559	0.337896	23.4261	4.02189
GO:0060976	coronary vasculature development	1	345	2	16164	0.061559	0.337896	23.4261	4.02189
GO:0035261	external genitalia morphogenesis	1	345	2	16164	0.061559	0.337896	23.4261	4.02189
GO:0060123	regulation of growth hormone secretion	1	345	2	16164	0.061559	0.337896	23.4261	4.02189
GO:0090234	regulation of kinetochore assembly	1	345	2	16164	0.061559	0.337896	23.4261	4.02189
GO:0030050	vesicle transport along actin filament	1	345	2	16164	0.061559	0.337896	23.4261	4.02189
GO:0031508	centromeric heterochromatin assembly	1	345	2	16164	0.061559	0.337896	23.4261	4.02189
GO:0031507	heterochromatin assembly	1	345	2	16164	0.061559	0.337896	23.4261	4.02189
GO:0010573	vascular endothelial growth factor production	1	345	2	16164	0.061559	0.337896	23.4261	4.02189
GO:0007507	heart development	8	345	192	16164	0.0624732	0.341411	1.95217	4.00062
GO:0048661	positive regulation of smooth muscle cell proliferation	3	345	41	16164	0.0648444	0.345745	3.42821	3.94687
GO:0045926	negative regulation of growth	2	345	18	16164	0.0651292	0.345745	5.2058	3.94055
GO:0030218	erythrocyte differentiation	3	345	42	16164	0.0684287	0.345745	3.34658	3.86925
GO:0000413	protein peptidyl-prolyl isomerization	3	345	42	16164	0.0684287	0.345745	3.34658	3.86925
GO:0040008	regulation of growth	4	345	70	16164	0.0705766	0.345745	2.67727	3.82467
GO:0051437	positive regulation of ubiquitin-protein ligase activity involved in mitotic cell cycle	4	345	70	16164	0.0705766	0.345745	2.67727	3.82467
GO:0000075	cell cycle checkpoint	2	345	19	16164	0.0710074	0.345745	4.93181	3.81589
GO:0043330	response to exogenous dsRNA	2	345	19	16164	0.0710074	0.345745	4.93181	3.81589
GO:0015986	ATP synthesis coupled proton transport	2	345	19	16164	0.0710074	0.345745	4.93181	3.81589
GO:0050890	cognition	2	345	19	16164	0.0710074	0.345745	4.93181	3.81589
GO:0007051	spindle organization	2	345	19	16164	0.0710074	0.345745	4.93181	3.81589
GO:0019433	triglyceride catabolic process	2	345	19	16164	0.0710074	0.345745	4.93181	3.81589
GO:0030155	regulation of cell adhesion	3	345	43	16164	0.0721007	0.345745	3.26876	3.79384
GO:0000245	spliceosomal complex assembly	2	345	20	16164	0.0770496	0.345745	4.68522	3.69807
GO:0048852	diencephalon morphogenesis	1	345	3	16164	0.0812223	0.345745	15.6174	3.62198
GO:0030801	positive regulation of cyclic nucleotide metabolic process	1	345	3	16164	0.0812223	0.345745	15.6174	3.62198
GO:0031577	spindle checkpoint	1	345	3	16164	0.0812223	0.345745	15.6174	3.62198
GO:0045103	intermediate filament-based process	1	345	3	16164	0.0812223	0.345745	15.6174	3.62198
GO:0046886	positive regulation of hormone biosynthetic process	1	345	3	16164	0.0812223	0.345745	15.6174	3.62198
GO:0006089	lactate metabolic process	1	345	3	16164	0.0812223	0.345745	15.6174	3.62198
GO:0019254	carnitine metabolic process, CoA-linked	1	345	3	16164	0.0812223	0.345745	15.6174	3.62198
GO:0061010	gall bladder development	1	345	3	16164	0.0812223	0.345745	15.6174	3.62198
GO:0006434	seryl-tRNA aminoacylation	1	345	3	16164	0.0812223	0.345745	15.6174	3.62198
GO:0006065	UDP-glucuronate biosynthetic process	1	345	3	16164	0.0812223	0.345745	15.6174	3.62198
GO:0072138	mesenchymal cell proliferation involved in ureteric bud development	1	345	3	16164	0.0812223	0.345745	15.6174	3.62198
GO:0071481	cellular response to X-ray	1	345	3	16164	0.0812223	0.345745	15.6174	3.62198
GO:0035986	senescence-associated heterochromatin focus assembly	1	345	3	16164	0.0812223	0.345745	15.6174	3.62198
GO:0035987	endodermal cell differentiation	1	345	3	16164	0.0812223	0.345745	15.6174	3.62198
GO:0071651	positive regulation of chemokine (C-C motif) ligand 5 production	1	345	3	16164	0.0812223	0.345745	15.6174	3.62198
GO:0006384	transcription initiation from RNA polymerase III promoter	1	345	3	16164	0.0812223	0.345745	15.6174	3.62198
GO:0016576	histone dephosphorylation	1	345	3	16164	0.0812223	0.345745	15.6174	3.62198
GO:0006391	transcription initiation from mitochondrial promoter	1	345	3	16164	0.0812223	0.345745	15.6174	3.62198
GO:0000819	sister chromatid segregation	1	345	3	16164	0.0812223	0.345745	15.6174	3.62198
GO:1901315	negative regulation of histone H2A K63-linked ubiquitination	1	345	3	16164	0.0812223	0.345745	15.6174	3.62198
GO:0071034	CUT catabolic process	1	345	3	16164	0.0812223	0.345745	15.6174	3.62198
GO:2001054	negative regulation of mesenchymal cell apoptotic process	1	345	3	16164	0.0812223	0.345745	15.6174	3.62198
GO:0015936	coenzyme A metabolic process	1	345	3	16164	0.0812223	0.345745	15.6174	3.62198
GO:0051321	meiotic cell cycle	1	345	3	16164	0.0812223	0.345745	15.6174	3.62198
GO:0051128	regulation of cellular component organization	1	345	3	16164	0.0812223	0.345745	15.6174	3.62198
GO:0001920	negative regulation of receptor recycling	1	345	3	16164	0.0812223	0.345745	15.6174	3.62198
GO:0001922	B-1 B cell homeostasis	1	345	3	16164	0.0812223	0.345745	15.6174	3.62198
GO:0006556	S-adenosylmethionine biosynthetic process	1	345	3	16164	0.0812223	0.345745	15.6174	3.62198
GO:0006597	spermine biosynthetic process	1	345	3	16164	0.0812223	0.345745	15.6174	3.62198
GO:0006991	response to sterol depletion	1	345	3	16164	0.0812223	0.345745	15.6174	3.62198
GO:0008356	asymmetric cell division	1	345	3	16164	0.0812223	0.345745	15.6174	3.62198
GO:0006900	membrane budding	1	345	3	16164	0.0812223	0.345745	15.6174	3.62198
GO:0060574	intestinal epithelial cell maturation	1	345	3	16164	0.0812223	0.345745	15.6174	3.62198
GO:0070672	response to interleukin-15	1	345	3	16164	0.0812223	0.345745	15.6174	3.62198
GO:0061419	positive regulation of transcription from RNA polymerase II promoter in response to hypoxia	1	345	3	16164	0.0812223	0.345745	15.6174	3.62198
GO:0002238	response to molecule of fungal origin	1	345	3	16164	0.0812223	0.345745	15.6174	3.62198
GO:0043504	mitochondrial DNA repair	1	345	3	16164	0.0812223	0.345745	15.6174	3.62198
GO:0071557	histone H3-K27 demethylation	1	345	3	16164	0.0812223	0.345745	15.6174	3.62198
GO:0044236	multicellular organismal metabolic process	1	345	3	16164	0.0812223	0.345745	15.6174	3.62198
GO:0002248	connective tissue replacement involved in inflammatory response wound healing	1	345	3	16164	0.0812223	0.345745	15.6174	3.62198
GO:1901214	regulation of neuron death	1	345	3	16164	0.0812223	0.345745	15.6174	3.62198
GO:0007518	myoblast fate determination	1	345	3	16164	0.0812223	0.345745	15.6174	3.62198
GO:0030035	microspike assembly	1	345	3	16164	0.0812223	0.345745	15.6174	3.62198
GO:0071168	protein localization to chromatin	1	345	3	16164	0.0812223	0.345745	15.6174	3.62198
GO:0051653	spindle localization	1	345	3	16164	0.0812223	0.345745	15.6174	3.62198
GO:0009446	putrescine biosynthetic process	1	345	3	16164	0.0812223	0.345745	15.6174	3.62198
GO:0007265	Ras protein signal transduction	4	345	74	16164	0.0820551	0.345745	2.53255	3.60726
GO:0051439	regulation of ubiquitin-protein ligase activity involved in mitotic cell cycle	4	345	74	16164	0.0820551	0.345745	2.53255	3.60726
GO:0006261	DNA-dependent DNA replication	2	345	21	16164	0.0832463	0.345745	4.46211	3.58647
GO:0046209	nitric oxide metabolic process	2	345	21	16164	0.0832463	0.345745	4.46211	3.58647
GO:0090398	cellular senescence	2	345	21	16164	0.0832463	0.345745	4.46211	3.58647
GO:0006306	DNA methylation	2	345	22	16164	0.0895882	0.345745	4.25929	3.48055
GO:0032728	positive regulation of interferon-beta production	2	345	22	16164	0.0895882	0.345745	4.25929	3.48055
GO:0006921	cellular component disassembly involved in execution phase of apoptosis	3	345	49	16164	0.0958771	0.345745	2.8685	3.38267
GO:0050999	regulation of nitric-oxide synthase activity	2	345	23	16164	0.0960667	0.345745	4.0741	3.37982
GO:2001237	negative regulation of extrinsic apoptotic signaling pathway	2	345	23	16164	0.0960667	0.345745	4.0741	3.37982
GO:0051491	positive regulation of filopodium assembly	2	345	23	16164	0.0960667	0.345745	4.0741	3.37982
GO:0031145	anaphase-promoting complex-dependent proteasomal ubiquitin-dependent protein catabolic process	4	345	79	16164	0.097597	0.345745	2.37226	3.35702
GO:0019233	sensory perception of pain	3	345	50	16164	0.100114	0.345745	2.81113	3.32028
GO:2000002	negative regulation of DNA damage checkpoint	1	345	4	16164	0.100472	0.345745	11.713	3.31513
GO:0045345	positive regulation of MHC class I biosynthetic process	1	345	4	16164	0.100472	0.345745	11.713	3.31513
GO:0009628	response to abiotic stimulus	1	345	4	16164	0.100472	0.345745	11.713	3.31513
GO:0035522	monoubiquitinated histone H2A deubiquitination	1	345	4	16164	0.100472	0.345745	11.713	3.31513
GO:0035562	negative regulation of chromatin binding	1	345	4	16164	0.100472	0.345745	11.713	3.31513
GO:0046629	gamma-delta T cell activation	1	345	4	16164	0.100472	0.345745	11.713	3.31513
GO:0022037	metencephalon development	1	345	4	16164	0.100472	0.345745	11.713	3.31513
GO:0034508	centromere complex assembly	1	345	4	16164	0.100472	0.345745	11.713	3.31513
GO:0071470	cellular response to osmotic stress	1	345	4	16164	0.100472	0.345745	11.713	3.31513
GO:0043584	nose development	1	345	4	16164	0.100472	0.345745	11.713	3.31513
GO:0033622	integrin activation	1	345	4	16164	0.100472	0.345745	11.713	3.31513
GO:0061038	uterus morphogenesis	1	345	4	16164	0.100472	0.345745	11.713	3.31513
GO:0061030	epithelial cell differentiation involved in mammary gland alveolus development	1	345	4	16164	0.100472	0.345745	11.713	3.31513
GO:0046850	regulation of bone remodeling	1	345	4	16164	0.100472	0.345745	11.713	3.31513
GO:0014074	response to purine-containing compound	1	345	4	16164	0.100472	0.345745	11.713	3.31513
GO:0046449	creatinine metabolic process	1	345	4	16164	0.100472	0.345745	11.713	3.31513
GO:0000395	mRNA 5'-splice site recognition	1	345	4	16164	0.100472	0.345745	11.713	3.31513
GO:0014051	gamma-aminobutyric acid secretion	1	345	4	16164	0.100472	0.345745	11.713	3.31513
GO:0010883	regulation of lipid storage	1	345	4	16164	0.100472	0.345745	11.713	3.31513
GO:0032970	regulation of actin filament-based process	1	345	4	16164	0.100472	0.345745	11.713	3.31513
GO:0030174	regulation of DNA-dependent DNA replication initiation	1	345	4	16164	0.100472	0.345745	11.713	3.31513
GO:2000774	positive regulation of cellular senescence	1	345	4	16164	0.100472	0.345745	11.713	3.31513
GO:0032387	negative regulation of intracellular transport	1	345	4	16164	0.100472	0.345745	11.713	3.31513
GO:0009582	detection of abiotic stimulus	1	345	4	16164	0.100472	0.345745	11.713	3.31513
GO:0010669	epithelial structure maintenance	1	345	4	16164	0.100472	0.345745	11.713	3.31513
GO:0016584	nucleosome positioning	1	345	4	16164	0.100472	0.345745	11.713	3.31513
GO:0010664	negative regulation of striated muscle cell apoptotic process	1	345	4	16164	0.100472	0.345745	11.713	3.31513
GO:0038127	ERBB signaling pathway	1	345	4	16164	0.100472	0.345745	11.713	3.31513
GO:0008295	spermidine biosynthetic process	1	345	4	16164	0.100472	0.345745	11.713	3.31513
GO:0090170	regulation of Golgi inheritance	1	345	4	16164	0.100472	0.345745	11.713	3.31513
GO:0032909	regulation of transforming growth factor beta2 production	1	345	4	16164	0.100472	0.345745	11.713	3.31513
GO:2000146	negative regulation of cell motility	1	345	4	16164	0.100472	0.345745	11.713	3.31513
GO:0034454	microtubule anchoring at centrosome	1	345	4	16164	0.100472	0.345745	11.713	3.31513
GO:0010824	regulation of centrosome duplication	1	345	4	16164	0.100472	0.345745	11.713	3.31513
GO:0034088	maintenance of mitotic sister chromatid cohesion	1	345	4	16164	0.100472	0.345745	11.713	3.31513
GO:0005981	regulation of glycogen catabolic process	1	345	4	16164	0.100472	0.345745	11.713	3.31513
GO:0006564	L-serine biosynthetic process	1	345	4	16164	0.100472	0.345745	11.713	3.31513
GO:0000447	endonucleolytic cleavage in ITS1 to separate SSU-rRNA from 5.8S rRNA and LSU-rRNA from tricistronic rRNA transcript (SSU-rRNA, 5.8S rRNA, LSU-rRNA)	1	345	4	16164	0.100472	0.345745	11.713	3.31513
GO:0090084	negative regulation of inclusion body assembly	1	345	4	16164	0.100472	0.345745	11.713	3.31513
GO:0061179	negative regulation of insulin secretion involved in cellular response to glucose stimulus	1	345	4	16164	0.100472	0.345745	11.713	3.31513
GO:0048592	eye morphogenesis	1	345	4	16164	0.100472	0.345745	11.713	3.31513
GO:0060718	chorionic trophoblast cell differentiation	1	345	4	16164	0.100472	0.345745	11.713	3.31513
GO:0070633	transepithelial transport	1	345	4	16164	0.100472	0.345745	11.713	3.31513
GO:0048570	notochord morphogenesis	1	345	4	16164	0.100472	0.345745	11.713	3.31513
GO:0006015	5-phosphoribose 1-diphosphate biosynthetic process	1	345	4	16164	0.100472	0.345745	11.713	3.31513
GO:0071922	regulation of cohesin localization to chromatin	1	345	4	16164	0.100472	0.345745	11.713	3.31513
GO:0043137	DNA replication, removal of RNA primer	1	345	4	16164	0.100472	0.345745	11.713	3.31513
GO:0044249	cellular biosynthetic process	1	345	4	16164	0.100472	0.345745	11.713	3.31513
GO:0090267	positive regulation of mitotic cell cycle spindle assembly checkpoint	1	345	4	16164	0.100472	0.345745	11.713	3.31513
GO:0007320	insemination	1	345	4	16164	0.100472	0.345745	11.713	3.31513
GO:0045908	negative regulation of vasodilation	1	345	4	16164	0.100472	0.345745	11.713	3.31513
GO:0010587	miRNA catabolic process	1	345	4	16164	0.100472	0.345745	11.713	3.31513
GO:1900103	positive regulation of endoplasmic reticulum unfolded protein response	1	345	4	16164	0.100472	0.345745	11.713	3.31513
GO:0003383	apical constriction	1	345	4	16164	0.100472	0.345745	11.713	3.31513
GO:2000641	regulation of early endosome to late endosome transport	1	345	4	16164	0.100472	0.345745	11.713	3.31513
GO:0006470	protein dephosphorylation	6	345	146	16164	0.102521	0.345745	1.92543	3.28602
GO:0035329	hippo signaling	2	345	24	16164	0.102673	0.345745	3.90435	3.28387
GO:0006378	mRNA polyadenylation	2	345	24	16164	0.102673	0.345745	3.90435	3.28387
GO:0006939	smooth muscle contraction	2	345	24	16164	0.102673	0.345745	3.90435	3.28387
GO:0009987	cellular process	2	345	24	16164	0.102673	0.345745	3.90435	3.28387
GO:0045893	positive regulation of transcription, DNA-templated	17	345	558	16164	0.105461	0.345745	1.4274	3.24523
GO:0042787	protein ubiquitination involved in ubiquitin-dependent protein catabolic process	3	345	52	16164	0.108806	0.345745	2.70301	3.20017
GO:0000724	double-strand break repair via homologous recombination	3	345	52	16164	0.108806	0.345745	2.70301	3.20017
GO:0000288	nuclear-transcribed mRNA catabolic process, deadenylation-dependent decay	3	345	52	16164	0.108806	0.345745	2.70301	3.20017
GO:0050790	regulation of catalytic activity	2	345	25	16164	0.109399	0.345745	3.74817	3.19233
GO:0000722	telomere maintenance via recombination	2	345	25	16164	0.109399	0.345745	3.74817	3.19233
GO:0000375	RNA splicing, via transesterification reactions	2	345	25	16164	0.109399	0.345745	3.74817	3.19233
GO:0009791	post-embryonic development	4	345	84	16164	0.114391	0.345745	2.23106	3.12795
GO:0000723	telomere maintenance	3	345	54	16164	0.117776	0.345745	2.6029	3.08588
GO:0045351	type I interferon biosynthetic process	1	345	5	16164	0.119318	0.345745	9.37043	3.06711
GO:0045540	regulation of cholesterol biosynthetic process	1	345	5	16164	0.119318	0.345745	9.37043	3.06711
GO:0010216	maintenance of DNA methylation	1	345	5	16164	0.119318	0.345745	9.37043	3.06711
GO:0045329	carnitine biosynthetic process	1	345	5	16164	0.119318	0.345745	9.37043	3.06711
GO:0042541	hemoglobin biosynthetic process	1	345	5	16164	0.119318	0.345745	9.37043	3.06711
GO:0035336	long-chain fatty-acyl-CoA metabolic process	1	345	5	16164	0.119318	0.345745	9.37043	3.06711
GO:0006405	RNA export from nucleus	1	345	5	16164	0.119318	0.345745	9.37043	3.06711
GO:0046651	lymphocyte proliferation	1	345	5	16164	0.119318	0.345745	9.37043	3.06711
GO:0072584	caveolin-mediated endocytosis	1	345	5	16164	0.119318	0.345745	9.37043	3.06711
GO:2000096	positive regulation of Wnt signaling pathway, planar cell polarity pathway	1	345	5	16164	0.119318	0.345745	9.37043	3.06711
GO:0086067	AV node cell to bundle of His cell communication	1	345	5	16164	0.119318	0.345745	9.37043	3.06711
GO:0006085	acetyl-CoA biosynthetic process	1	345	5	16164	0.119318	0.345745	9.37043	3.06711
GO:0046878	positive regulation of saliva secretion	1	345	5	16164	0.119318	0.345745	9.37043	3.06711
GO:0006048	UDP-N-acetylglucosamine biosynthetic process	1	345	5	16164	0.119318	0.345745	9.37043	3.06711
GO:0045321	leukocyte activation	1	345	5	16164	0.119318	0.345745	9.37043	3.06711
GO:0036155	acylglycerol acyl-chain remodeling	1	345	5	16164	0.119318	0.345745	9.37043	3.06711
GO:0071493	cellular response to UV-B	1	345	5	16164	0.119318	0.345745	9.37043	3.06711
GO:0006868	glutamine transport	1	345	5	16164	0.119318	0.345745	9.37043	3.06711
GO:0043620	regulation of DNA-templated transcription in response to stress	1	345	5	16164	0.119318	0.345745	9.37043	3.06711
GO:0010894	negative regulation of steroid biosynthetic process	1	345	5	16164	0.119318	0.345745	9.37043	3.06711
GO:0035988	chondrocyte proliferation	1	345	5	16164	0.119318	0.345745	9.37043	3.06711
GO:0042256	mature ribosome assembly	1	345	5	16164	0.119318	0.345745	9.37043	3.06711
GO:0050920	regulation of chemotaxis	1	345	5	16164	0.119318	0.345745	9.37043	3.06711
GO:0032747	positive regulation of interleukin-23 production	1	345	5	16164	0.119318	0.345745	9.37043	3.06711
GO:0010891	negative regulation of sequestering of triglyceride	1	345	5	16164	0.119318	0.345745	9.37043	3.06711
GO:0016926	protein desumoylation	1	345	5	16164	0.119318	0.345745	9.37043	3.06711
GO:1900087	positive regulation of G1/S transition of mitotic cell cycle	1	345	5	16164	0.119318	0.345745	9.37043	3.06711
GO:0043248	proteasome assembly	1	345	5	16164	0.119318	0.345745	9.37043	3.06711
GO:0022614	membrane to membrane docking	1	345	5	16164	0.119318	0.345745	9.37043	3.06711
GO:0043619	regulation of transcription from RNA polymerase II promoter in response to oxidative stress	1	345	5	16164	0.119318	0.345745	9.37043	3.06711
GO:1900025	negative regulation of substrate adhesion-dependent cell spreading	1	345	5	16164	0.119318	0.345745	9.37043	3.06711
GO:0051155	positive regulation of striated muscle cell differentiation	1	345	5	16164	0.119318	0.345745	9.37043	3.06711
GO:0051343	positive regulation of cyclic-nucleotide phosphodiesterase activity	1	345	5	16164	0.119318	0.345745	9.37043	3.06711
GO:2000780	negative regulation of double-strand break repair	1	345	5	16164	0.119318	0.345745	9.37043	3.06711
GO:0051135	positive regulation of NK T cell activation	1	345	5	16164	0.119318	0.345745	9.37043	3.06711
GO:0010666	positive regulation of cardiac muscle cell apoptotic process	1	345	5	16164	0.119318	0.345745	9.37043	3.06711
GO:0048024	regulation of mRNA splicing, via spliceosome	1	345	5	16164	0.119318	0.345745	9.37043	3.06711
GO:0045657	positive regulation of monocyte differentiation	1	345	5	16164	0.119318	0.345745	9.37043	3.06711
GO:0045842	positive regulation of mitotic metaphase/anaphase transition	1	345	5	16164	0.119318	0.345745	9.37043	3.06711
GO:0008611	ether lipid biosynthetic process	1	345	5	16164	0.119318	0.345745	9.37043	3.06711
GO:0007253	cytoplasmic sequestering of NF-kappaB	1	345	5	16164	0.119318	0.345745	9.37043	3.06711
GO:0006518	peptide metabolic process	1	345	5	16164	0.119318	0.345745	9.37043	3.06711
GO:0007035	vacuolar acidification	1	345	5	16164	0.119318	0.345745	9.37043	3.06711
GO:0042403	thyroid hormone metabolic process	1	345	5	16164	0.119318	0.345745	9.37043	3.06711
GO:0072657	protein localization to membrane	1	345	5	16164	0.119318	0.345745	9.37043	3.06711
GO:0014829	vascular smooth muscle contraction	1	345	5	16164	0.119318	0.345745	9.37043	3.06711
GO:0060996	dendritic spine development	1	345	5	16164	0.119318	0.345745	9.37043	3.06711
GO:0032060	bleb assembly	1	345	5	16164	0.119318	0.345745	9.37043	3.06711
GO:0001832	blastocyst growth	1	345	5	16164	0.119318	0.345745	9.37043	3.06711
GO:0048368	lateral mesoderm development	1	345	5	16164	0.119318	0.345745	9.37043	3.06711
GO:0035088	establishment or maintenance of apical/basal cell polarity	1	345	5	16164	0.119318	0.345745	9.37043	3.06711
GO:0071539	protein localization to centrosome	1	345	5	16164	0.119318	0.345745	9.37043	3.06711
GO:0032224	positive regulation of synaptic transmission, cholinergic	1	345	5	16164	0.119318	0.345745	9.37043	3.06711
GO:0051451	myoblast migration	1	345	5	16164	0.119318	0.345745	9.37043	3.06711
GO:1901844	regulation of cell communication by electrical coupling involved in cardiac conduction	1	345	5	16164	0.119318	0.345745	9.37043	3.06711
GO:0030263	apoptotic chromosome condensation	1	345	5	16164	0.119318	0.345745	9.37043	3.06711
GO:0010793	regulation of mRNA export from nucleus	1	345	5	16164	0.119318	0.345745	9.37043	3.06711
GO:0030033	microvillus assembly	1	345	5	16164	0.119318	0.345745	9.37043	3.06711
GO:0045927	positive regulation of growth	1	345	5	16164	0.119318	0.345745	9.37043	3.06711
GO:0009437	carnitine metabolic process	1	345	5	16164	0.119318	0.345745	9.37043	3.06711
GO:0006461	protein complex assembly	5	345	119	16164	0.121026	0.349881	1.96858	3.04661
GO:0000096	sulfur amino acid metabolic process	2	345	27	16164	0.123178	0.353641	3.47053	3.02118
GO:0016925	protein sumoylation	2	345	27	16164	0.123178	0.353641	3.47053	3.02118
GO:0046326	positive regulation of glucose import	2	345	27	16164	0.123178	0.353641	3.47053	3.02118
GO:0006457	protein folding	7	345	190	16164	0.123523	0.353815	1.72613	3.01715
GO:0042327	positive regulation of phosphorylation	2	345	28	16164	0.130217	0.359119	3.34658	2.94101
GO:0006493	protein O-linked glycosylation	2	345	28	16164	0.130217	0.359119	3.34658	2.94101
GO:0046474	glycerophospholipid biosynthetic process	4	345	89	16164	0.132348	0.359119	2.10572	2.91759
GO:0042127	regulation of cell proliferation	6	345	159	16164	0.135746	0.359119	1.76801	2.88101
GO:0045444	fat cell differentiation	3	345	58	16164	0.136489	0.359119	2.42339	2.87315
GO:0031663	lipopolysaccharide-mediated signaling pathway	2	345	29	16164	0.137345	0.359119	3.23118	2.86413
GO:0030032	lamellipodium assembly	2	345	29	16164	0.137345	0.359119	3.23118	2.86413
GO:0042791	5S class rRNA transcription from RNA polymerase III type 1 promoter	1	345	6	16164	0.137768	0.359119	7.8087	2.85969
GO:0048643	positive regulation of skeletal muscle tissue development	1	345	6	16164	0.137768	0.359119	7.8087	2.85969
GO:0042797	tRNA transcription from RNA polymerase III promoter	1	345	6	16164	0.137768	0.359119	7.8087	2.85969
GO:0008063	Toll signaling pathway	1	345	6	16164	0.137768	0.359119	7.8087	2.85969
GO:0000090	mitotic anaphase	1	345	6	16164	0.137768	0.359119	7.8087	2.85969
GO:0043353	enucleate erythrocyte differentiation	1	345	6	16164	0.137768	0.359119	7.8087	2.85969
GO:0061045	negative regulation of wound healing	1	345	6	16164	0.137768	0.359119	7.8087	2.85969
GO:0009156	ribonucleoside monophosphate biosynthetic process	1	345	6	16164	0.137768	0.359119	7.8087	2.85969
GO:0006122	mitochondrial electron transport, ubiquinol to cytochrome c	1	345	6	16164	0.137768	0.359119	7.8087	2.85969
GO:0016556	mRNA modification	1	345	6	16164	0.137768	0.359119	7.8087	2.85969
GO:0090316	positive regulation of intracellular protein transport	1	345	6	16164	0.137768	0.359119	7.8087	2.85969
GO:0001504	neurotransmitter uptake	1	345	6	16164	0.137768	0.359119	7.8087	2.85969
GO:0032933	SREBP signaling pathway	1	345	6	16164	0.137768	0.359119	7.8087	2.85969
GO:0006398	histone mRNA 3'-end processing	1	345	6	16164	0.137768	0.359119	7.8087	2.85969
GO:0006312	mitotic recombination	1	345	6	16164	0.137768	0.359119	7.8087	2.85969
GO:0040029	regulation of gene expression, epigenetic	1	345	6	16164	0.137768	0.359119	7.8087	2.85969
GO:0032364	oxygen homeostasis	1	345	6	16164	0.137768	0.359119	7.8087	2.85969
GO:0006346	methylation-dependent chromatin silencing	1	345	6	16164	0.137768	0.359119	7.8087	2.85969
GO:0006356	regulation of transcription from RNA polymerase I promoter	1	345	6	16164	0.137768	0.359119	7.8087	2.85969
GO:0042471	ear morphogenesis	1	345	6	16164	0.137768	0.359119	7.8087	2.85969
GO:0051151	negative regulation of smooth muscle cell differentiation	1	345	6	16164	0.137768	0.359119	7.8087	2.85969
GO:0031639	plasminogen activation	1	345	6	16164	0.137768	0.359119	7.8087	2.85969
GO:0043089	positive regulation of Cdc42 GTPase activity	1	345	6	16164	0.137768	0.359119	7.8087	2.85969
GO:0034109	homotypic cell-cell adhesion	1	345	6	16164	0.137768	0.359119	7.8087	2.85969
GO:0000018	regulation of DNA recombination	1	345	6	16164	0.137768	0.359119	7.8087	2.85969
GO:0000183	chromatin silencing at rDNA	1	345	6	16164	0.137768	0.359119	7.8087	2.85969
GO:0006776	vitamin A metabolic process	1	345	6	16164	0.137768	0.359119	7.8087	2.85969
GO:0045869	negative regulation of single stranded viral RNA replication via double stranded DNA intermediate	1	345	6	16164	0.137768	0.359119	7.8087	2.85969
GO:0045616	regulation of keratinocyte differentiation	1	345	6	16164	0.137768	0.359119	7.8087	2.85969
GO:0050881	musculoskeletal movement	1	345	6	16164	0.137768	0.359119	7.8087	2.85969
GO:0006725	cellular aromatic compound metabolic process	1	345	6	16164	0.137768	0.359119	7.8087	2.85969
GO:0033539	fatty acid beta-oxidation using acyl-CoA dehydrogenase	1	345	6	16164	0.137768	0.359119	7.8087	2.85969
GO:0007044	cell-substrate junction assembly	1	345	6	16164	0.137768	0.359119	7.8087	2.85969
GO:0002260	lymphocyte homeostasis	1	345	6	16164	0.137768	0.359119	7.8087	2.85969
GO:0060363	cranial suture morphogenesis	1	345	6	16164	0.137768	0.359119	7.8087	2.85969
GO:0061299	retina vasculature morphogenesis in camera-type eye	1	345	6	16164	0.137768	0.359119	7.8087	2.85969
GO:0009725	response to hormone	3	345	59	16164	0.141316	0.3676	2.38231	2.823
GO:0019886	antigen processing and presentation of exogenous peptide antigen via MHC class II	4	345	92	16164	0.143639	0.369133	2.03705	2.79949
GO:0051297	centrosome organization	2	345	30	16164	0.144555	0.369133	3.12348	2.79031
GO:0046677	response to antibiotic	2	345	30	16164	0.144555	0.369133	3.12348	2.79031
GO:0051262	protein tetramerization	2	345	30	16164	0.144555	0.369133	3.12348	2.79031
GO:0045454	cell redox homeostasis	3	345	60	16164	0.1462	0.369133	2.34261	2.77399
GO:0007254	JNK cascade	3	345	60	16164	0.1462	0.369133	2.34261	2.77399
GO:0006396	RNA processing	4	345	93	16164	0.147483	0.369133	2.01515	2.76138
GO:0031647	regulation of protein stability	2	345	31	16164	0.151842	0.369133	3.02272	2.71936
GO:0007492	endoderm development	2	345	31	16164	0.151842	0.369133	3.02272	2.71936
GO:0006730	one-carbon metabolic process	2	345	31	16164	0.151842	0.369133	3.02272	2.71936
GO:0001837	epithelial to mesenchymal transition	2	345	31	16164	0.151842	0.369133	3.02272	2.71936
GO:0045760	positive regulation of action potential	1	345	7	16164	0.15583	0.369133	6.69317	2.68196
GO:0000076	DNA replication checkpoint	1	345	7	16164	0.15583	0.369133	6.69317	2.68196
GO:2000279	negative regulation of DNA biosynthetic process	1	345	7	16164	0.15583	0.369133	6.69317	2.68196
GO:0022027	interkinetic nuclear migration	1	345	7	16164	0.15583	0.369133	6.69317	2.68196
GO:0045793	positive regulation of cell size	1	345	7	16164	0.15583	0.369133	6.69317	2.68196
GO:0006082	organic acid metabolic process	1	345	7	16164	0.15583	0.369133	6.69317	2.68196
GO:0007185	transmembrane receptor protein tyrosine phosphatase signaling pathway	1	345	7	16164	0.15583	0.369133	6.69317	2.68196
GO:0046825	regulation of protein export from nucleus	1	345	7	16164	0.15583	0.369133	6.69317	2.68196
GO:0010950	positive regulation of endopeptidase activity	1	345	7	16164	0.15583	0.369133	6.69317	2.68196
GO:0060613	fat pad development	1	345	7	16164	0.15583	0.369133	6.69317	2.68196
GO:0006657	CDP-choline pathway	1	345	7	16164	0.15583	0.369133	6.69317	2.68196
GO:0060044	negative regulation of cardiac muscle cell proliferation	1	345	7	16164	0.15583	0.369133	6.69317	2.68196
GO:0032963	collagen metabolic process	1	345	7	16164	0.15583	0.369133	6.69317	2.68196
GO:0071243	cellular response to arsenic-containing substance	1	345	7	16164	0.15583	0.369133	6.69317	2.68196
GO:0010870	positive regulation of receptor biosynthetic process	1	345	7	16164	0.15583	0.369133	6.69317	2.68196
GO:0031054	pre-miRNA processing	1	345	7	16164	0.15583	0.369133	6.69317	2.68196
GO:0006110	regulation of glycolysis	1	345	7	16164	0.15583	0.369133	6.69317	2.68196
GO:0006308	DNA catabolic process	1	345	7	16164	0.15583	0.369133	6.69317	2.68196
GO:0014850	response to muscle activity	1	345	7	16164	0.15583	0.369133	6.69317	2.68196
GO:0050658	RNA transport	1	345	7	16164	0.15583	0.369133	6.69317	2.68196
GO:0048729	tissue morphogenesis	1	345	7	16164	0.15583	0.369133	6.69317	2.68196
GO:0035634	response to stilbenoid	1	345	7	16164	0.15583	0.369133	6.69317	2.68196
GO:0051988	regulation of attachment of spindle microtubules to kinetochore	1	345	7	16164	0.15583	0.369133	6.69317	2.68196
GO:0032780	negative regulation of ATPase activity	1	345	7	16164	0.15583	0.369133	6.69317	2.68196
GO:0007064	mitotic sister chromatid cohesion	1	345	7	16164	0.15583	0.369133	6.69317	2.68196
GO:0051492	regulation of stress fiber assembly	1	345	7	16164	0.15583	0.369133	6.69317	2.68196
GO:0097320	membrane tubulation	1	345	7	16164	0.15583	0.369133	6.69317	2.68196
GO:0006903	vesicle targeting	1	345	7	16164	0.15583	0.369133	6.69317	2.68196
GO:0031123	RNA 3'-end processing	1	345	7	16164	0.15583	0.369133	6.69317	2.68196
GO:1900745	positive regulation of p38MAPK cascade	1	345	7	16164	0.15583	0.369133	6.69317	2.68196
GO:0051001	negative regulation of nitric-oxide synthase activity	1	345	7	16164	0.15583	0.369133	6.69317	2.68196
GO:0002070	epithelial cell maturation	1	345	7	16164	0.15583	0.369133	6.69317	2.68196
GO:0030071	regulation of mitotic metaphase/anaphase transition	1	345	7	16164	0.15583	0.369133	6.69317	2.68196
GO:2000679	positive regulation of transcription regulatory region DNA binding	1	345	7	16164	0.15583	0.369133	6.69317	2.68196
GO:0061298	retina vasculature development in camera-type eye	1	345	7	16164	0.15583	0.369133	6.69317	2.68196
GO:0010592	positive regulation of lamellipodium assembly	1	345	7	16164	0.15583	0.369133	6.69317	2.68196
GO:0035264	multicellular organism growth	3	345	62	16164	0.156127	0.369134	2.26704	2.67921
GO:0006412	translation	11	345	357	16164	0.156701	0.369789	1.44362	2.67392
GO:0071277	cellular response to calcium ion	2	345	32	16164	0.159198	0.374266	2.92826	2.65111
GO:0040018	positive regulation of multicellular organism growth	2	345	32	16164	0.159198	0.374266	2.92826	2.65111
GO:0032481	positive regulation of type I interferon production	3	345	63	16164	0.161166	0.378179	2.23106	2.63338
GO:0030282	bone mineralization	2	345	33	16164	0.166618	0.384614	2.83953	2.58539
GO:0051292	nuclear pore complex assembly	1	345	8	16164	0.173513	0.384614	5.85652	2.52689
GO:0030219	megakaryocyte differentiation	1	345	8	16164	0.173513	0.384614	5.85652	2.52689
GO:0042769	DNA damage response, detection of DNA damage	1	345	8	16164	0.173513	0.384614	5.85652	2.52689
GO:0003208	cardiac ventricle morphogenesis	1	345	8	16164	0.173513	0.384614	5.85652	2.52689
GO:0000733	DNA strand renaturation	1	345	8	16164	0.173513	0.384614	5.85652	2.52689
GO:0046653	tetrahydrofolate metabolic process	1	345	8	16164	0.173513	0.384614	5.85652	2.52689
GO:0046822	regulation of nucleocytoplasmic transport	1	345	8	16164	0.173513	0.384614	5.85652	2.52689
GO:0033674	positive regulation of kinase activity	1	345	8	16164	0.173513	0.384614	5.85652	2.52689
GO:0040019	positive regulation of embryonic development	1	345	8	16164	0.173513	0.384614	5.85652	2.52689
GO:0007217	tachykinin receptor signaling pathway	1	345	8	16164	0.173513	0.384614	5.85652	2.52689
GO:0006359	regulation of transcription from RNA polymerase III promoter	1	345	8	16164	0.173513	0.384614	5.85652	2.52689
GO:0015937	coenzyme A biosynthetic process	1	345	8	16164	0.173513	0.384614	5.85652	2.52689
GO:0042987	amyloid precursor protein catabolic process	1	345	8	16164	0.173513	0.384614	5.85652	2.52689
GO:0070723	response to cholesterol	1	345	8	16164	0.173513	0.384614	5.85652	2.52689
GO:0010459	negative regulation of heart rate	1	345	8	16164	0.173513	0.384614	5.85652	2.52689
GO:0001955	blood vessel maturation	1	345	8	16164	0.173513	0.384614	5.85652	2.52689
GO:0009743	response to carbohydrate	1	345	8	16164	0.173513	0.384614	5.85652	2.52689
GO:0048739	cardiac muscle fiber development	1	345	8	16164	0.173513	0.384614	5.85652	2.52689
GO:0035457	cellular response to interferon-alpha	1	345	8	16164	0.173513	0.384614	5.85652	2.52689
GO:0005979	regulation of glycogen biosynthetic process	1	345	8	16164	0.173513	0.384614	5.85652	2.52689
GO:0075713	establishment of integrated proviral latency	1	345	8	16164	0.173513	0.384614	5.85652	2.52689
GO:0009062	fatty acid catabolic process	1	345	8	16164	0.173513	0.384614	5.85652	2.52689
GO:0040036	regulation of fibroblast growth factor receptor signaling pathway	1	345	8	16164	0.173513	0.384614	5.85652	2.52689
GO:0032872	regulation of stress-activated MAPK cascade	1	345	8	16164	0.173513	0.384614	5.85652	2.52689
GO:0071372	cellular response to follicle-stimulating hormone stimulus	1	345	8	16164	0.173513	0.384614	5.85652	2.52689
GO:0006221	pyrimidine nucleotide biosynthetic process	1	345	8	16164	0.173513	0.384614	5.85652	2.52689
GO:0047497	mitochondrion transport along microtubule	1	345	8	16164	0.173513	0.384614	5.85652	2.52689
GO:0060124	positive regulation of growth hormone secretion	1	345	8	16164	0.173513	0.384614	5.85652	2.52689
GO:0030916	otic vesicle formation	1	345	8	16164	0.173513	0.384614	5.85652	2.52689
GO:2000648	positive regulation of stem cell proliferation	1	345	8	16164	0.173513	0.384614	5.85652	2.52689
GO:0009117	nucleotide metabolic process	2	345	34	16164	0.174095	0.384614	2.75601	2.52205
GO:0006284	base-excision repair	2	345	34	16164	0.174095	0.384614	2.75601	2.52205
GO:0022904	respiratory electron transport chain	4	345	100	16164	0.17544	0.386899	1.87409	2.51095
GO:0006977	DNA damage response, signal transduction by p53 class mediator resulting in cell cycle arrest	3	345	66	16164	0.176565	0.388692	2.12964	2.50173
GO:0002474	antigen processing and presentation of peptide antigen via MHC class I	4	345	101	16164	0.179572	0.393653	1.85553	2.47736
GO:0043524	negative regulation of neuron apoptotic process	4	345	102	16164	0.183736	0.393653	1.83734	2.44429
GO:0015031	protein transport	17	345	617	16164	0.187503	0.393653	1.2909	2.41501
GO:0032956	regulation of actin cytoskeleton organization	2	345	36	16164	0.1892	0.393653	2.6029	2.40202
GO:0001932	regulation of protein phosphorylation	2	345	36	16164	0.1892	0.393653	2.6029	2.40202
GO:0006144	purine nucleobase metabolic process	2	345	36	16164	0.1892	0.393653	2.6029	2.40202
GO:0043066	negative regulation of apoptotic process	15	345	536	16164	0.18984	0.393653	1.31116	2.39714
GO:0048644	muscle organ morphogenesis	1	345	9	16164	0.190824	0.393653	5.2058	2.38969
GO:2000036	regulation of stem cell maintenance	1	345	9	16164	0.190824	0.393653	5.2058	2.38969
GO:0003016	respiratory system process	1	345	9	16164	0.190824	0.393653	5.2058	2.38969
GO:0030851	granulocyte differentiation	1	345	9	16164	0.190824	0.393653	5.2058	2.38969
GO:0006264	mitochondrial DNA replication	1	345	9	16164	0.190824	0.393653	5.2058	2.38969
GO:0009396	folic acid-containing compound biosynthetic process	1	345	9	16164	0.190824	0.393653	5.2058	2.38969
GO:0006265	DNA topological change	1	345	9	16164	0.190824	0.393653	5.2058	2.38969
GO:0000380	alternative mRNA splicing, via spliceosome	1	345	9	16164	0.190824	0.393653	5.2058	2.38969
GO:0051893	regulation of focal adhesion assembly	1	345	9	16164	0.190824	0.393653	5.2058	2.38969
GO:0033962	cytoplasmic mRNA processing body assembly	1	345	9	16164	0.190824	0.393653	5.2058	2.38969
GO:0006333	chromatin assembly or disassembly	1	345	9	16164	0.190824	0.393653	5.2058	2.38969
GO:0016973	poly(A)+ mRNA export from nucleus	1	345	9	16164	0.190824	0.393653	5.2058	2.38969
GO:0019509	L-methionine salvage from methylthioadenosine	1	345	9	16164	0.190824	0.393653	5.2058	2.38969
GO:0006390	transcription from mitochondrial promoter	1	345	9	16164	0.190824	0.393653	5.2058	2.38969
GO:0006111	regulation of gluconeogenesis	1	345	9	16164	0.190824	0.393653	5.2058	2.38969
GO:0031065	positive regulation of histone deacetylation	1	345	9	16164	0.190824	0.393653	5.2058	2.38969
GO:0043088	regulation of Cdc42 GTPase activity	1	345	9	16164	0.190824	0.393653	5.2058	2.38969
GO:2000543	positive regulation of gastrulation	1	345	9	16164	0.190824	0.393653	5.2058	2.38969
GO:0031017	exocrine pancreas development	1	345	9	16164	0.190824	0.393653	5.2058	2.38969
GO:0003143	embryonic heart tube morphogenesis	1	345	9	16164	0.190824	0.393653	5.2058	2.38969
GO:0045080	positive regulation of chemokine biosynthetic process	1	345	9	16164	0.190824	0.393653	5.2058	2.38969
GO:0002675	positive regulation of acute inflammatory response	1	345	9	16164	0.190824	0.393653	5.2058	2.38969
GO:0048762	mesenchymal cell differentiation	1	345	9	16164	0.190824	0.393653	5.2058	2.38969
GO:0050435	beta-amyloid metabolic process	1	345	9	16164	0.190824	0.393653	5.2058	2.38969
GO:0007009	plasma membrane organization	1	345	9	16164	0.190824	0.393653	5.2058	2.38969
GO:0008347	glial cell migration	1	345	9	16164	0.190824	0.393653	5.2058	2.38969
GO:0060316	positive regulation of ryanodine-sensitive calcium-release channel activity	1	345	9	16164	0.190824	0.393653	5.2058	2.38969
GO:0032494	response to peptidoglycan	1	345	9	16164	0.190824	0.393653	5.2058	2.38969
GO:0032230	positive regulation of synaptic transmission, GABAergic	1	345	9	16164	0.190824	0.393653	5.2058	2.38969
GO:0001886	endothelial cell morphogenesis	1	345	9	16164	0.190824	0.393653	5.2058	2.38969
GO:0045717	negative regulation of fatty acid biosynthetic process	1	345	9	16164	0.190824	0.393653	5.2058	2.38969
GO:0001843	neural tube closure	3	345	69	16164	0.192344	0.396134	2.03705	2.37824
GO:0008152	metabolic process	20	345	746	16164	0.19399	0.398863	1.25609	2.36595
GO:0006024	glycosaminoglycan biosynthetic process	2	345	37	16164	0.196816	0.402028	2.53255	2.34508
GO:0043086	negative regulation of catalytic activity	2	345	37	16164	0.196816	0.402028	2.53255	2.34508
GO:0042692	muscle cell differentiation	2	345	37	16164	0.196816	0.402028	2.53255	2.34508
GO:0042981	regulation of apoptotic process	7	345	218	16164	0.196819	0.402028	1.50443	2.34506
GO:0006614	SRP-dependent cotranslational protein targeting to membrane	4	345	107	16164	0.205005	0.409626	1.75148	2.28627
GO:0010225	response to UV-C	1	345	10	16164	0.207772	0.409626	4.68522	2.26693
GO:0031571	mitotic G1 DNA damage checkpoint	1	345	10	16164	0.207772	0.409626	4.68522	2.26693
GO:0061024	membrane organization	1	345	10	16164	0.207772	0.409626	4.68522	2.26693
GO:0000712	resolution of meiotic recombination intermediates	1	345	10	16164	0.207772	0.409626	4.68522	2.26693
GO:0006465	signal peptide processing	1	345	10	16164	0.207772	0.409626	4.68522	2.26693
GO:0021591	ventricular system development	1	345	10	16164	0.207772	0.409626	4.68522	2.26693
GO:0001964	startle response	1	345	10	16164	0.207772	0.409626	4.68522	2.26693
GO:0045821	positive regulation of glycolysis	1	345	10	16164	0.207772	0.409626	4.68522	2.26693
GO:0045176	apical protein localization	1	345	10	16164	0.207772	0.409626	4.68522	2.26693
GO:0033598	mammary gland epithelial cell proliferation	1	345	10	16164	0.207772	0.409626	4.68522	2.26693
GO:2000114	regulation of establishment of cell polarity	1	345	10	16164	0.207772	0.409626	4.68522	2.26693
GO:0034698	response to gonadotropin	1	345	10	16164	0.207772	0.409626	4.68522	2.26693
GO:0032516	positive regulation of phosphoprotein phosphatase activity	1	345	10	16164	0.207772	0.409626	4.68522	2.26693
GO:0060993	kidney morphogenesis	1	345	10	16164	0.207772	0.409626	4.68522	2.26693
GO:0032863	activation of Rac GTPase activity	1	345	10	16164	0.207772	0.409626	4.68522	2.26693
GO:0008354	germ cell migration	1	345	10	16164	0.207772	0.409626	4.68522	2.26693
GO:0048339	paraxial mesoderm development	1	345	10	16164	0.207772	0.409626	4.68522	2.26693
GO:0035067	negative regulation of histone acetylation	1	345	10	16164	0.207772	0.409626	4.68522	2.26693
GO:0090009	primitive streak formation	1	345	10	16164	0.207772	0.409626	4.68522	2.26693
GO:0070208	protein heterotrimerization	1	345	10	16164	0.207772	0.409626	4.68522	2.26693
GO:0045948	positive regulation of translational initiation	1	345	10	16164	0.207772	0.409626	4.68522	2.26693
GO:0019048	modulation by virus of host morphology or physiology	10	345	342	16164	0.20968	0.412734	1.36995	2.25374
GO:0006446	regulation of translational initiation	2	345	39	16164	0.212153	0.416944	2.40268	2.23682
GO:0006511	ubiquitin-dependent protein catabolic process	6	345	185	16164	0.214555	0.421002	1.51953	2.22058
GO:0035023	regulation of Rho protein signal transduction	3	345	74	16164	0.219353	0.42293	1.89941	2.18867
GO:0001890	placenta development	2	345	40	16164	0.219863	0.42293	2.34261	2.18532
GO:0030208	dermatan sulfate biosynthetic process	1	345	11	16164	0.224363	0.42293	4.25929	2.15609
GO:0048856	anatomical structure development	1	345	11	16164	0.224363	0.42293	4.25929	2.15609
GO:0048853	forebrain morphogenesis	1	345	11	16164	0.224363	0.42293	4.25929	2.15609
GO:0031333	negative regulation of protein complex assembly	1	345	11	16164	0.224363	0.42293	4.25929	2.15609
GO:0046622	positive regulation of organ growth	1	345	11	16164	0.224363	0.42293	4.25929	2.15609
GO:0016064	immunoglobulin mediated immune response	1	345	11	16164	0.224363	0.42293	4.25929	2.15609
GO:0008037	cell recognition	1	345	11	16164	0.224363	0.42293	4.25929	2.15609
GO:0061077	chaperone-mediated protein folding	1	345	11	16164	0.224363	0.42293	4.25929	2.15609
GO:0032740	positive regulation of interleukin-17 production	1	345	11	16164	0.224363	0.42293	4.25929	2.15609
GO:0006342	chromatin silencing	1	345	11	16164	0.224363	0.42293	4.25929	2.15609
GO:0090399	replicative senescence	1	345	11	16164	0.224363	0.42293	4.25929	2.15609
GO:0050901	leukocyte tethering or rolling	1	345	11	16164	0.224363	0.42293	4.25929	2.15609
GO:0034453	microtubule anchoring	1	345	11	16164	0.224363	0.42293	4.25929	2.15609
GO:0050673	epithelial cell proliferation	1	345	11	16164	0.224363	0.42293	4.25929	2.15609
GO:0048712	negative regulation of astrocyte differentiation	1	345	11	16164	0.224363	0.42293	4.25929	2.15609
GO:0070935	3'-UTR-mediated mRNA stabilization	1	345	11	16164	0.224363	0.42293	4.25929	2.15609
GO:0009086	methionine biosynthetic process	1	345	11	16164	0.224363	0.42293	4.25929	2.15609
GO:0006195	purine nucleotide catabolic process	1	345	11	16164	0.224363	0.42293	4.25929	2.15609
GO:0032786	positive regulation of DNA-templated transcription, elongation	1	345	11	16164	0.224363	0.42293	4.25929	2.15609
GO:0071397	cellular response to cholesterol	1	345	11	16164	0.224363	0.42293	4.25929	2.15609
GO:0033197	response to vitamin E	1	345	11	16164	0.224363	0.42293	4.25929	2.15609
GO:0032862	activation of Rho GTPase activity	1	345	11	16164	0.224363	0.42293	4.25929	2.15609
GO:0043116	negative regulation of vascular permeability	1	345	11	16164	0.224363	0.42293	4.25929	2.15609
GO:0045995	regulation of embryonic development	1	345	11	16164	0.224363	0.42293	4.25929	2.15609
GO:0002479	antigen processing and presentation of exogenous peptide antigen via MHC class I, TAP-dependent	3	345	75	16164	0.224845	0.423198	1.87409	2.153
GO:0044237	cellular metabolic process	5	345	150	16164	0.227249	0.423893	1.56174	2.13766
GO:0006892	post-Golgi vesicle-mediated transport	2	345	41	16164	0.227596	0.423893	2.28547	2.13545
GO:0008542	visual learning	2	345	41	16164	0.227596	0.423893	2.28547	2.13545
GO:0070936	protein K48-linked ubiquitination	2	345	41	16164	0.227596	0.423893	2.28547	2.13545
GO:0003151	outflow tract morphogenesis	2	345	41	16164	0.227596	0.423893	2.28547	2.13545
GO:0019432	triglyceride biosynthetic process	2	345	41	16164	0.227596	0.423893	2.28547	2.13545
GO:0009408	response to heat	2	345	41	16164	0.227596	0.423893	2.28547	2.13545
GO:0007005	mitochondrion organization	2	345	42	16164	0.235346	0.430123	2.23106	2.08715
GO:0009636	response to toxic substance	3	345	77	16164	0.235905	0.430123	1.82541	2.08372
GO:0000082	G1/S transition of mitotic cell cycle	5	345	153	16164	0.238726	0.430123	1.53112	2.06657
GO:0008053	mitochondrial fusion	1	345	12	16164	0.240606	0.430123	3.90435	2.05525
GO:0042789	mRNA transcription from RNA polymerase II promoter	1	345	12	16164	0.240606	0.430123	3.90435	2.05525
GO:0048872	homeostasis of number of cells	1	345	12	16164	0.240606	0.430123	3.90435	2.05525
GO:0019079	viral genome replication	1	345	12	16164	0.240606	0.430123	3.90435	2.05525
GO:0097150	neuronal stem cell maintenance	1	345	12	16164	0.240606	0.430123	3.90435	2.05525
GO:0006069	ethanol oxidation	1	345	12	16164	0.240606	0.430123	3.90435	2.05525
GO:0010975	regulation of neuron projection development	1	345	12	16164	0.240606	0.430123	3.90435	2.05525
GO:0043568	positive regulation of insulin-like growth factor receptor signaling pathway	1	345	12	16164	0.240606	0.430123	3.90435	2.05525
GO:0042273	ribosomal large subunit biogenesis	1	345	12	16164	0.240606	0.430123	3.90435	2.05525
GO:0035136	forelimb morphogenesis	1	345	12	16164	0.240606	0.430123	3.90435	2.05525
GO:0006379	mRNA cleavage	1	345	12	16164	0.240606	0.430123	3.90435	2.05525
GO:0043249	erythrocyte maturation	1	345	12	16164	0.240606	0.430123	3.90435	2.05525
GO:0052695	cellular glucuronidation	1	345	12	16164	0.240606	0.430123	3.90435	2.05525
GO:2000145	regulation of cell motility	1	345	12	16164	0.240606	0.430123	3.90435	2.05525
GO:0030903	notochord development	1	345	12	16164	0.240606	0.430123	3.90435	2.05525
GO:0048703	embryonic viscerocranium morphogenesis	1	345	12	16164	0.240606	0.430123	3.90435	2.05525
GO:0043666	regulation of phosphoprotein phosphatase activity	1	345	12	16164	0.240606	0.430123	3.90435	2.05525
GO:0016050	vesicle organization	1	345	12	16164	0.240606	0.430123	3.90435	2.05525
GO:0002003	angiotensin maturation	1	345	12	16164	0.240606	0.430123	3.90435	2.05525
GO:0060315	negative regulation of ryanodine-sensitive calcium-release channel activity	1	345	12	16164	0.240606	0.430123	3.90435	2.05525
GO:0043922	negative regulation by host of viral transcription	1	345	12	16164	0.240606	0.430123	3.90435	2.05525
GO:0006911	phagocytosis, engulfment	1	345	12	16164	0.240606	0.430123	3.90435	2.05525
GO:0010510	regulation of acetyl-CoA biosynthetic process from pyruvate	1	345	12	16164	0.240606	0.430123	3.90435	2.05525
GO:0010569	regulation of double-strand break repair via homologous recombination	1	345	12	16164	0.240606	0.430123	3.90435	2.05525
GO:0045947	negative regulation of translational initiation	1	345	12	16164	0.240606	0.430123	3.90435	2.05525
GO:0042590	antigen processing and presentation of exogenous peptide antigen via MHC class I	3	345	78	16164	0.24147	0.431048	1.80201	2.05009
GO:0007017	microtubule-based process	2	345	43	16164	0.243109	0.432735	2.17917	2.04032
GO:0031124	mRNA 3'-end processing	2	345	43	16164	0.243109	0.432735	2.17917	2.04032
GO:0044255	cellular lipid metabolic process	5	345	155	16164	0.246462	0.438076	1.51136	2.02056
GO:0007126	meiosis	3	345	79	16164	0.247055	0.438505	1.7792	2.01709
GO:0006915	apoptotic process	20	345	781	16164	0.248834	0.439628	1.1998	2.00674
GO:0006414	translational elongation	4	345	117	16164	0.249412	0.439628	1.60178	2.0034
GO:0007010	cytoskeleton organization	4	345	117	16164	0.249412	0.439628	1.60178	2.0034
GO:0050434	positive regulation of viral transcription	2	345	44	16164	0.250882	0.439628	2.12964	1.99492
GO:0030900	forebrain development	3	345	80	16164	0.25266	0.439628	1.75696	1.98473
GO:0000184	nuclear-transcribed mRNA catabolic process, nonsense-mediated decay	4	345	118	16164	0.253963	0.439628	1.58821	1.97731
GO:0030207	chondroitin sulfate catabolic process	1	345	13	16164	0.256509	0.439628	3.60401	1.96292
GO:0050775	positive regulation of dendrite morphogenesis	1	345	13	16164	0.256509	0.439628	3.60401	1.96292
GO:0045778	positive regulation of ossification	1	345	13	16164	0.256509	0.439628	3.60401	1.96292
GO:0001510	RNA methylation	1	345	13	16164	0.256509	0.439628	3.60401	1.96292
GO:0048268	clathrin coat assembly	1	345	13	16164	0.256509	0.439628	3.60401	1.96292
GO:0001779	natural killer cell differentiation	1	345	13	16164	0.256509	0.439628	3.60401	1.96292
GO:0045807	positive regulation of endocytosis	1	345	13	16164	0.256509	0.439628	3.60401	1.96292
GO:0045086	positive regulation of interleukin-2 biosynthetic process	1	345	13	16164	0.256509	0.439628	3.60401	1.96292
GO:0046718	viral entry into host cell	1	345	13	16164	0.256509	0.439628	3.60401	1.96292
GO:0030330	DNA damage response, signal transduction by p53 class mediator	1	345	13	16164	0.256509	0.439628	3.60401	1.96292
GO:0007016	cytoskeletal anchoring at plasma membrane	1	345	13	16164	0.256509	0.439628	3.60401	1.96292
GO:0006996	organelle organization	1	345	13	16164	0.256509	0.439628	3.60401	1.96292
GO:0032465	regulation of cytokinesis	1	345	13	16164	0.256509	0.439628	3.60401	1.96292
GO:0071542	dopaminergic neuron differentiation	1	345	13	16164	0.256509	0.439628	3.60401	1.96292
GO:0031929	TOR signaling	1	345	13	16164	0.256509	0.439628	3.60401	1.96292
GO:0060134	prepulse inhibition	1	345	13	16164	0.256509	0.439628	3.60401	1.96292
GO:0070848	response to growth factor	1	345	13	16164	0.256509	0.439628	3.60401	1.96292
GO:0031954	positive regulation of protein autophosphorylation	1	345	13	16164	0.256509	0.439628	3.60401	1.96292
GO:0015804	neutral amino acid transport	1	345	13	16164	0.256509	0.439628	3.60401	1.96292
GO:0006869	lipid transport	3	345	81	16164	0.258282	0.44206	1.73527	1.95298
GO:0007179	transforming growth factor beta receptor signaling pathway	4	345	120	16164	0.263114	0.449713	1.56174	1.92624
GO:0008283	cell proliferation	10	345	364	16164	0.26358	0.449856	1.28715	1.92369
GO:0019083	viral transcription	3	345	82	16164	0.26392	0.449856	1.7141	1.92183
GO:0006120	mitochondrial electron transport, NADH to ubiquinone	2	345	46	16164	0.266442	0.452298	2.03705	1.90811
GO:0050885	neuromuscular process controlling balance	2	345	46	16164	0.266442	0.452298	2.03705	1.90811
GO:0017148	negative regulation of translation	2	345	46	16164	0.266442	0.452298	2.03705	1.90811
GO:0045332	phospholipid translocation	1	345	14	16164	0.272077	0.454848	3.34658	1.87791
GO:0006044	N-acetylglucosamine metabolic process	1	345	14	16164	0.272077	0.454848	3.34658	1.87791
GO:0051894	positive regulation of focal adhesion assembly	1	345	14	16164	0.272077	0.454848	3.34658	1.87791
GO:0009165	nucleotide biosynthetic process	1	345	14	16164	0.272077	0.454848	3.34658	1.87791
GO:0006119	oxidative phosphorylation	1	345	14	16164	0.272077	0.454848	3.34658	1.87791
GO:0031032	actomyosin structure organization	1	345	14	16164	0.272077	0.454848	3.34658	1.87791
GO:0048009	insulin-like growth factor receptor signaling pathway	1	345	14	16164	0.272077	0.454848	3.34658	1.87791
GO:0000266	mitochondrial fission	1	345	14	16164	0.272077	0.454848	3.34658	1.87791
GO:0005513	detection of calcium ion	1	345	14	16164	0.272077	0.454848	3.34658	1.87791
GO:0035815	positive regulation of renal sodium excretion	1	345	14	16164	0.272077	0.454848	3.34658	1.87791
GO:0090201	negative regulation of release of cytochrome c from mitochondria	1	345	14	16164	0.272077	0.454848	3.34658	1.87791
GO:0006464	cellular protein modification process	4	345	122	16164	0.272325	0.454848	1.53614	1.8766
GO:0007420	brain development	6	345	202	16164	0.272744	0.454939	1.39165	1.87438
GO:0043588	skin development	2	345	47	16164	0.274222	0.455574	1.99371	1.86659
GO:0006865	amino acid transport	2	345	47	16164	0.274222	0.455574	1.99371	1.86659
GO:0006369	termination of RNA polymerase II transcription	2	345	47	16164	0.274222	0.455574	1.99371	1.86659
GO:0005975	carbohydrate metabolic process	11	345	413	16164	0.280844	0.463728	1.24788	1.83216
GO:0030204	chondroitin sulfate metabolic process	2	345	48	16164	0.281996	0.463728	1.95217	1.82625
GO:0006283	transcription-coupled nucleotide-excision repair	2	345	48	16164	0.281996	0.463728	1.95217	1.82625
GO:0034613	cellular protein localization	2	345	48	16164	0.281996	0.463728	1.95217	1.82625
GO:0009887	organ morphogenesis	4	345	125	16164	0.286237	0.463728	1.49927	1.80472
GO:0048675	axon extension	1	345	15	16164	0.287318	0.463728	3.12348	1.79928
GO:0035307	positive regulation of protein dephosphorylation	1	345	15	16164	0.287318	0.463728	3.12348	1.79928
GO:0001101	response to acid	1	345	15	16164	0.287318	0.463728	3.12348	1.79928
GO:0015908	fatty acid transport	1	345	15	16164	0.287318	0.463728	3.12348	1.79928
GO:0035774	positive regulation of insulin secretion involved in cellular response to glucose stimulus	1	345	15	16164	0.287318	0.463728	3.12348	1.79928
GO:0070509	calcium ion import	1	345	15	16164	0.287318	0.463728	3.12348	1.79928
GO:0060216	definitive hemopoiesis	1	345	15	16164	0.287318	0.463728	3.12348	1.79928
GO:0036092	phosphatidylinositol-3-phosphate biosynthetic process	1	345	15	16164	0.287318	0.463728	3.12348	1.79928
GO:0045089	positive regulation of innate immune response	1	345	15	16164	0.287318	0.463728	3.12348	1.79928
GO:0070933	histone H4 deacetylation	1	345	15	16164	0.287318	0.463728	3.12348	1.79928
GO:0015693	magnesium ion transport	1	345	15	16164	0.287318	0.463728	3.12348	1.79928
GO:0007512	adult heart development	1	345	15	16164	0.287318	0.463728	3.12348	1.79928
GO:0051000	positive regulation of nitric-oxide synthase activity	1	345	15	16164	0.287318	0.463728	3.12348	1.79928
GO:0001655	urogenital system development	1	345	15	16164	0.287318	0.463728	3.12348	1.79928
GO:0070207	protein homotrimerization	1	345	15	16164	0.287318	0.463728	3.12348	1.79928
GO:0043981	histone H4-K5 acetylation	1	345	15	16164	0.287318	0.463728	3.12348	1.79928
GO:0043982	histone H4-K8 acetylation	1	345	15	16164	0.287318	0.463728	3.12348	1.79928
GO:0019221	cytokine-mediated signaling pathway	7	345	248	16164	0.289369	0.466434	1.32244	1.78902
GO:0006415	translational termination	3	345	88	16164	0.298	0.476094	1.59723	1.74662
GO:0042776	mitochondrial ATP synthesis coupled proton transport	1	345	16	16164	0.302239	0.476094	2.92826	1.72624
GO:0050768	negative regulation of neurogenesis	1	345	16	16164	0.302239	0.476094	2.92826	1.72624
GO:0010259	multicellular organismal aging	1	345	16	16164	0.302239	0.476094	2.92826	1.72624
GO:0006662	glycerol ether metabolic process	1	345	16	16164	0.302239	0.476094	2.92826	1.72624
GO:0070527	platelet aggregation	1	345	16	16164	0.302239	0.476094	2.92826	1.72624
GO:0006376	mRNA splice site selection	1	345	16	16164	0.302239	0.476094	2.92826	1.72624
GO:0032722	positive regulation of chemokine production	1	345	16	16164	0.302239	0.476094	2.92826	1.72624
GO:0001731	formation of translation preinitiation complex	1	345	16	16164	0.302239	0.476094	2.92826	1.72624
GO:0051568	histone H3-K4 methylation	1	345	16	16164	0.302239	0.476094	2.92826	1.72624
GO:0045445	myoblast differentiation	1	345	16	16164	0.302239	0.476094	2.92826	1.72624
GO:0030502	negative regulation of bone mineralization	1	345	16	16164	0.302239	0.476094	2.92826	1.72624
GO:0070932	histone H3 deacetylation	1	345	16	16164	0.302239	0.476094	2.92826	1.72624
GO:0009948	anterior/posterior axis specification	1	345	16	16164	0.302239	0.476094	2.92826	1.72624
GO:0051602	response to electrical stimulus	1	345	16	16164	0.302239	0.476094	2.92826	1.72624
GO:0042573	retinoic acid metabolic process	1	345	16	16164	0.302239	0.476094	2.92826	1.72624
GO:0030949	positive regulation of vascular endothelial growth factor receptor signaling pathway	1	345	16	16164	0.302239	0.476094	2.92826	1.72624
GO:0008589	regulation of smoothened signaling pathway	1	345	16	16164	0.302239	0.476094	2.92826	1.72624
GO:0010923	negative regulation of phosphatase activity	2	345	51	16164	0.30526	0.479639	1.83734	1.71189
GO:0060271	cilium morphogenesis	2	345	51	16164	0.30526	0.479639	1.83734	1.71189
GO:0051056	regulation of small GTPase mediated signal transduction	5	345	170	16164	0.306179	0.480478	1.37801	1.70755
GO:0009790	embryo development	4	345	131	16164	0.314324	0.486796	1.4306	1.66967
GO:0030224	monocyte differentiation	1	345	17	16164	0.316847	0.486796	2.75601	1.65814
GO:0035338	long-chain fatty-acyl-CoA biosynthetic process	1	345	17	16164	0.316847	0.486796	2.75601	1.65814
GO:0070536	protein K63-linked deubiquitination	1	345	17	16164	0.316847	0.486796	2.75601	1.65814
GO:0006337	nucleosome disassembly	1	345	17	16164	0.316847	0.486796	2.75601	1.65814
GO:2001243	negative regulation of intrinsic apoptotic signaling pathway	1	345	17	16164	0.316847	0.486796	2.75601	1.65814
GO:0006303	double-strand break repair via nonhomologous end joining	1	345	17	16164	0.316847	0.486796	2.75601	1.65814
GO:0032148	activation of protein kinase B activity	1	345	17	16164	0.316847	0.486796	2.75601	1.65814
GO:0044130	negative regulation of growth of symbiont in host	1	345	17	16164	0.316847	0.486796	2.75601	1.65814
GO:0046716	muscle cell cellular homeostasis	1	345	17	16164	0.316847	0.486796	2.75601	1.65814
GO:0006164	purine nucleotide biosynthetic process	1	345	17	16164	0.316847	0.486796	2.75601	1.65814
GO:0048596	embryonic camera-type eye morphogenesis	1	345	17	16164	0.316847	0.486796	2.75601	1.65814
GO:0071108	protein K48-linked deubiquitination	1	345	17	16164	0.316847	0.486796	2.75601	1.65814
GO:0032467	positive regulation of cytokinesis	1	345	17	16164	0.316847	0.486796	2.75601	1.65814
GO:0001829	trophectodermal cell differentiation	1	345	17	16164	0.316847	0.486796	2.75601	1.65814
GO:0071158	positive regulation of cell cycle arrest	1	345	17	16164	0.316847	0.486796	2.75601	1.65814
GO:0071345	cellular response to cytokine stimulus	1	345	17	16164	0.316847	0.486796	2.75601	1.65814
GO:0006914	autophagy	3	345	92	16164	0.320851	0.49234	1.52779	1.64002
GO:0001503	ossification	3	345	93	16164	0.326567	0.497121	1.51136	1.61455
GO:0016266	O-glycan processing	2	345	54	16164	0.328371	0.497121	1.73527	1.6066
GO:0032496	response to lipopolysaccharide	4	345	134	16164	0.328456	0.497121	1.39857	1.60623
GO:0070371	ERK1 and ERK2 cascade	1	345	18	16164	0.331148	0.497121	2.6029	1.59445
GO:0045773	positive regulation of axon extension	1	345	18	16164	0.331148	0.497121	2.6029	1.59445
GO:0030866	cortical actin cytoskeleton organization	1	345	18	16164	0.331148	0.497121	2.6029	1.59445
GO:0036148	phosphatidylglycerol acyl-chain remodeling	1	345	18	16164	0.331148	0.497121	2.6029	1.59445
GO:0006386	termination of RNA polymerase III transcription	1	345	18	16164	0.331148	0.497121	2.6029	1.59445
GO:0006385	transcription elongation from RNA polymerase III promoter	1	345	18	16164	0.331148	0.497121	2.6029	1.59445
GO:0010881	regulation of cardiac muscle contraction by regulation of the release of sequestered calcium ion	1	345	18	16164	0.331148	0.497121	2.6029	1.59445
GO:0042221	response to chemical	1	345	18	16164	0.331148	0.497121	2.6029	1.59445
GO:0009083	branched-chain amino acid catabolic process	1	345	18	16164	0.331148	0.497121	2.6029	1.59445
GO:0005978	glycogen biosynthetic process	1	345	18	16164	0.331148	0.497121	2.6029	1.59445
GO:0006541	glutamine metabolic process	1	345	18	16164	0.331148	0.497121	2.6029	1.59445
GO:0032781	positive regulation of ATPase activity	1	345	18	16164	0.331148	0.497121	2.6029	1.59445
GO:0048546	digestive tract morphogenesis	1	345	18	16164	0.331148	0.497121	2.6029	1.59445
GO:0002052	positive regulation of neuroblast proliferation	1	345	18	16164	0.331148	0.497121	2.6029	1.59445
GO:0001676	long-chain fatty acid metabolic process	1	345	18	16164	0.331148	0.497121	2.6029	1.59445
GO:0019058	viral life cycle	3	345	95	16164	0.337996	0.506791	1.47954	1.56492
GO:0097193	intrinsic apoptotic signaling pathway	2	345	56	16164	0.343661	0.50774	1.67329	1.54094
GO:0043085	positive regulation of catalytic activity	2	345	56	16164	0.343661	0.50774	1.67329	1.54094
GO:0006401	RNA catabolic process	1	345	19	16164	0.345149	0.50774	2.4659	1.53471
GO:0010506	regulation of autophagy	1	345	19	16164	0.345149	0.50774	2.4659	1.53471
GO:0021522	spinal cord motor neuron differentiation	1	345	19	16164	0.345149	0.50774	2.4659	1.53471
GO:0045859	regulation of protein kinase activity	1	345	19	16164	0.345149	0.50774	2.4659	1.53471
GO:0030500	regulation of bone mineralization	1	345	19	16164	0.345149	0.50774	2.4659	1.53471
GO:0045880	positive regulation of smoothened signaling pathway	1	345	19	16164	0.345149	0.50774	2.4659	1.53471
GO:0030539	male genitalia development	1	345	19	16164	0.345149	0.50774	2.4659	1.53471
GO:0060716	labyrinthine layer blood vessel development	1	345	19	16164	0.345149	0.50774	2.4659	1.53471
GO:0051693	actin filament capping	1	345	19	16164	0.345149	0.50774	2.4659	1.53471
GO:0048557	embryonic digestive tract morphogenesis	1	345	19	16164	0.345149	0.50774	2.4659	1.53471
GO:0070059	intrinsic apoptotic signaling pathway in response to endoplasmic reticulum stress	1	345	19	16164	0.345149	0.50774	2.4659	1.53471
GO:0032007	negative regulation of TOR signaling	1	345	19	16164	0.345149	0.50774	2.4659	1.53471
GO:0010575	positive regulation vascular endothelial growth factor production	1	345	19	16164	0.345149	0.50774	2.4659	1.53471
GO:0043984	histone H4-K16 acetylation	1	345	19	16164	0.345149	0.50774	2.4659	1.53471
GO:0046330	positive regulation of JNK cascade	2	345	57	16164	0.351262	0.516124	1.64394	1.50938
GO:0006310	DNA recombination	3	345	98	16164	0.35511	0.520549	1.43425	1.49366
GO:0051726	regulation of cell cycle	3	345	98	16164	0.35511	0.520549	1.43425	1.49366
GO:0001523	retinoid metabolic process	2	345	58	16164	0.358833	0.522354	1.61559	1.47862
GO:0000186	activation of MAPKK activity	2	345	58	16164	0.358833	0.522354	1.61559	1.47862
GO:0001708	cell fate specification	1	345	20	16164	0.358856	0.522354	2.34261	1.47852
GO:0005980	glycogen catabolic process	1	345	20	16164	0.358856	0.522354	2.34261	1.47852
GO:0009060	aerobic respiration	1	345	20	16164	0.358856	0.522354	2.34261	1.47852
GO:0048041	focal adhesion assembly	1	345	20	16164	0.358856	0.522354	2.34261	1.47852
GO:0006936	muscle contraction	3	345	99	16164	0.360802	0.524573	1.41976	1.47072
GO:0030324	lung development	3	345	100	16164	0.366485	0.532215	1.40557	1.44817
GO:0006928	cellular component movement	3	345	101	16164	0.37216	0.533167	1.39165	1.42601
GO:0009306	protein secretion	1	345	21	16164	0.372276	0.533167	2.23106	1.42556
GO:0008045	motor neuron axon guidance	1	345	21	16164	0.372276	0.533167	2.23106	1.42556
GO:0050772	positive regulation of axonogenesis	1	345	21	16164	0.372276	0.533167	2.23106	1.42556
GO:0032967	positive regulation of collagen biosynthetic process	1	345	21	16164	0.372276	0.533167	2.23106	1.42556
GO:0048265	response to pain	1	345	21	16164	0.372276	0.533167	2.23106	1.42556
GO:0035162	embryonic hemopoiesis	1	345	21	16164	0.372276	0.533167	2.23106	1.42556
GO:0043278	response to morphine	1	345	21	16164	0.372276	0.533167	2.23106	1.42556
GO:0045648	positive regulation of erythrocyte differentiation	1	345	21	16164	0.372276	0.533167	2.23106	1.42556
GO:0032201	telomere maintenance via semi-conservative replication	1	345	21	16164	0.372276	0.533167	2.23106	1.42556
GO:0030261	chromosome condensation	1	345	21	16164	0.372276	0.533167	2.23106	1.42556
GO:0051412	response to corticosterone	1	345	21	16164	0.372276	0.533167	2.23106	1.42556
GO:0045596	negative regulation of cell differentiation	2	345	60	16164	0.373872	0.534838	1.56174	1.41938
GO:0006367	transcription initiation from RNA polymerase II promoter	5	345	187	16164	0.375838	0.537035	1.25273	1.41182
GO:0001822	kidney development	3	345	102	16164	0.377824	0.539254	1.37801	1.40421
GO:0006366	transcription from RNA polymerase II promoter	9	345	363	16164	0.379039	0.539579	1.16162	1.39958
GO:0001568	blood vessel development	2	345	61	16164	0.381336	0.539579	1.53614	1.39086
GO:0015992	proton transport	2	345	61	16164	0.381336	0.539579	1.53614	1.39086
GO:0048873	homeostasis of number of cells within a tissue	1	345	22	16164	0.385414	0.539579	2.12964	1.37552
GO:0061025	membrane fusion	1	345	22	16164	0.385414	0.539579	2.12964	1.37552
GO:0000718	nucleotide-excision repair, DNA damage removal	1	345	22	16164	0.385414	0.539579	2.12964	1.37552
GO:0046847	filopodium assembly	1	345	22	16164	0.385414	0.539579	2.12964	1.37552
GO:0060612	adipose tissue development	1	345	22	16164	0.385414	0.539579	2.12964	1.37552
GO:0032147	activation of protein kinase activity	1	345	22	16164	0.385414	0.539579	2.12964	1.37552
GO:0001578	microtubule bundle formation	1	345	22	16164	0.385414	0.539579	2.12964	1.37552
GO:0042474	middle ear morphogenesis	1	345	22	16164	0.385414	0.539579	2.12964	1.37552
GO:0030301	cholesterol transport	1	345	22	16164	0.385414	0.539579	2.12964	1.37552
GO:0045879	negative regulation of smoothened signaling pathway	1	345	22	16164	0.385414	0.539579	2.12964	1.37552
GO:0048568	embryonic organ development	1	345	22	16164	0.385414	0.539579	2.12964	1.37552
GO:0008156	negative regulation of DNA replication	1	345	22	16164	0.385414	0.539579	2.12964	1.37552
GO:0003333	amino acid transmembrane transport	1	345	22	16164	0.385414	0.539579	2.12964	1.37552
GO:0042572	retinol metabolic process	1	345	22	16164	0.385414	0.539579	2.12964	1.37552
GO:0006805	xenobiotic metabolic process	4	345	148	16164	0.394504	0.548951	1.26627	1.34189
GO:0043065	positive regulation of apoptotic process	7	345	280	16164	0.396076	0.548951	1.1713	1.33615
GO:0006986	response to unfolded protein	2	345	63	16164	0.396147	0.548951	1.48737	1.33589
GO:0030512	negative regulation of transforming growth factor beta receptor signaling pathway	2	345	63	16164	0.396147	0.548951	1.48737	1.33589
GO:0043154	negative regulation of cysteine-type endopeptidase activity involved in apoptotic process	2	345	63	16164	0.396147	0.548951	1.48737	1.33589
GO:0000060	protein import into nucleus, translocation	1	345	23	16164	0.398275	0.548951	2.03705	1.32816
GO:0045739	positive regulation of DNA repair	1	345	23	16164	0.398275	0.548951	2.03705	1.32816
GO:0006325	chromatin organization	1	345	23	16164	0.398275	0.548951	2.03705	1.32816
GO:0001702	gastrulation with mouth forming second	1	345	23	16164	0.398275	0.548951	2.03705	1.32816
GO:0030325	adrenal gland development	1	345	23	16164	0.398275	0.548951	2.03705	1.32816
GO:0030316	osteoclast differentiation	1	345	23	16164	0.398275	0.548951	2.03705	1.32816
GO:0030513	positive regulation of BMP signaling pathway	1	345	23	16164	0.398275	0.548951	2.03705	1.32816
GO:0001824	blastocyst development	1	345	23	16164	0.398275	0.548951	2.03705	1.32816
GO:0030001	metal ion transport	1	345	23	16164	0.398275	0.548951	2.03705	1.32816
GO:0009653	anatomical structure morphogenesis	3	345	106	16164	0.400359	0.551212	1.326	1.32063
GO:0034166	toll-like receptor 10 signaling pathway	2	345	64	16164	0.403491	0.553689	1.46413	1.30939
GO:0034146	toll-like receptor 5 signaling pathway	2	345	64	16164	0.403491	0.553689	1.46413	1.30939
GO:0000910	cytokinesis	2	345	64	16164	0.403491	0.553689	1.46413	1.30939
GO:0008360	regulation of cell shape	3	345	107	16164	0.405957	0.55646	1.31361	1.3006
GO:0045216	cell-cell junction organization	2	345	65	16164	0.41079	0.558278	1.44161	1.28353
GO:0006656	phosphatidylcholine biosynthetic process	1	345	24	16164	0.410868	0.558278	1.95217	1.28325
GO:0036152	phosphatidylethanolamine acyl-chain remodeling	1	345	24	16164	0.410868	0.558278	1.95217	1.28325
GO:0015914	phospholipid transport	1	345	24	16164	0.410868	0.558278	1.95217	1.28325
GO:0043484	regulation of RNA splicing	1	345	24	16164	0.410868	0.558278	1.95217	1.28325
GO:1900740	positive regulation of protein insertion into mitochondrial membrane involved in apoptotic signaling pathway	1	345	24	16164	0.410868	0.558278	1.95217	1.28325
GO:0060397	JAK-STAT cascade involved in growth hormone signaling pathway	1	345	24	16164	0.410868	0.558278	1.95217	1.28325
GO:0007548	sex differentiation	1	345	24	16164	0.410868	0.558278	1.95217	1.28325
GO:0030206	chondroitin sulfate biosynthetic process	1	345	25	16164	0.423195	0.568213	1.87409	1.2406
GO:0031397	negative regulation of protein ubiquitination	1	345	25	16164	0.423195	0.568213	1.87409	1.2406
GO:0031572	G2 DNA damage checkpoint	1	345	25	16164	0.423195	0.568213	1.87409	1.2406
GO:0000045	autophagic vacuole assembly	1	345	25	16164	0.423195	0.568213	1.87409	1.2406
GO:0006611	protein export from nucleus	1	345	25	16164	0.423195	0.568213	1.87409	1.2406
GO:0008306	associative learning	1	345	25	16164	0.423195	0.568213	1.87409	1.2406
GO:0006829	zinc ion transport	1	345	25	16164	0.423195	0.568213	1.87409	1.2406
GO:0000381	regulation of alternative mRNA splicing, via spliceosome	1	345	25	16164	0.423195	0.568213	1.87409	1.2406
GO:0006487	protein N-linked glycosylation	1	345	25	16164	0.423195	0.568213	1.87409	1.2406
GO:0034605	cellular response to heat	1	345	25	16164	0.423195	0.568213	1.87409	1.2406
GO:0061418	regulation of transcription from RNA polymerase II promoter in response to hypoxia	1	345	25	16164	0.423195	0.568213	1.87409	1.2406
GO:0006368	transcription elongation from RNA polymerase II promoter	2	345	67	16164	0.425253	0.569748	1.39857	1.23361
GO:0042472	inner ear morphogenesis	2	345	67	16164	0.425253	0.569748	1.39857	1.23361
GO:0097190	apoptotic signaling pathway	3	345	111	16164	0.42818	0.573053	1.26627	1.22371
GO:0006139	nucleobase-containing compound metabolic process	2	345	68	16164	0.432414	0.574512	1.37801	1.20952
GO:0043392	negative regulation of DNA binding	1	345	26	16164	0.435264	0.574512	1.80201	1.20004
GO:0048863	stem cell differentiation	1	345	26	16164	0.435264	0.574512	1.80201	1.20004
GO:0034504	protein localization to nucleus	1	345	26	16164	0.435264	0.574512	1.80201	1.20004
GO:0006090	pyruvate metabolic process	1	345	26	16164	0.435264	0.574512	1.80201	1.20004
GO:0071479	cellular response to ionizing radiation	1	345	26	16164	0.435264	0.574512	1.80201	1.20004
GO:0036151	phosphatidylcholine acyl-chain remodeling	1	345	26	16164	0.435264	0.574512	1.80201	1.20004
GO:0006027	glycosaminoglycan catabolic process	1	345	26	16164	0.435264	0.574512	1.80201	1.20004
GO:2001244	positive regulation of intrinsic apoptotic signaling pathway	1	345	26	16164	0.435264	0.574512	1.80201	1.20004
GO:0007616	long-term memory	1	345	26	16164	0.435264	0.574512	1.80201	1.20004
GO:0010862	positive regulation of pathway-restricted SMAD protein phosphorylation	1	345	26	16164	0.435264	0.574512	1.80201	1.20004
GO:0070979	protein K11-linked ubiquitination	1	345	26	16164	0.435264	0.574512	1.80201	1.20004
GO:0048514	blood vessel morphogenesis	1	345	26	16164	0.435264	0.574512	1.80201	1.20004
GO:0050900	leukocyte migration	3	345	113	16164	0.439178	0.577689	1.24386	1.18712
GO:0006633	fatty acid biosynthetic process	2	345	69	16164	0.439526	0.577689	1.35803	1.18598
GO:0030307	positive regulation of cell growth	2	345	69	16164	0.439526	0.577689	1.35803	1.18598
GO:0045666	positive regulation of neuron differentiation	2	345	69	16164	0.439526	0.577689	1.35803	1.18598
GO:0006644	phospholipid metabolic process	4	345	158	16164	0.441064	0.578491	1.18613	1.18094
GO:0030036	actin cytoskeleton organization	4	345	158	16164	0.441064	0.578491	1.18613	1.18094
GO:0000209	protein polyubiquitination	3	345	114	16164	0.444646	0.580186	1.23295	1.16927
GO:0006006	glucose metabolic process	3	345	114	16164	0.444646	0.580186	1.23295	1.16927
GO:0055007	cardiac muscle cell differentiation	1	345	27	16164	0.44708	0.580186	1.73527	1.16139
GO:0007159	leukocyte cell-cell adhesion	1	345	27	16164	0.44708	0.580186	1.73527	1.16139
GO:0007163	establishment or maintenance of cell polarity	1	345	27	16164	0.44708	0.580186	1.73527	1.16139
GO:0006352	DNA-templated transcription, initiation	1	345	27	16164	0.44708	0.580186	1.73527	1.16139
GO:0045840	positive regulation of mitosis	1	345	27	16164	0.44708	0.580186	1.73527	1.16139
GO:0048008	platelet-derived growth factor receptor signaling pathway	1	345	27	16164	0.44708	0.580186	1.73527	1.16139
GO:0043124	negative regulation of I-kappaB kinase/NF-kappaB signaling	1	345	27	16164	0.44708	0.580186	1.73527	1.16139
GO:0035094	response to nicotine	1	345	27	16164	0.44708	0.580186	1.73527	1.16139
GO:0045944	positive regulation of transcription from RNA polymerase II promoter	17	345	753	16164	0.447479	0.580186	1.05775	1.16011
GO:0006950	response to stress	5	345	205	16164	0.449347	0.582003	1.14274	1.1541
GO:0034162	toll-like receptor 9 signaling pathway	2	345	71	16164	0.4536	0.585078	1.31978	1.14051
GO:0001558	regulation of cell growth	2	345	71	16164	0.4536	0.585078	1.31978	1.14051
GO:0038124	toll-like receptor TLR6:TLR2 signaling pathway	2	345	71	16164	0.4536	0.585078	1.31978	1.14051
GO:0038123	toll-like receptor TLR1:TLR2 signaling pathway	2	345	71	16164	0.4536	0.585078	1.31978	1.14051
GO:0034446	substrate adhesion-dependent cell spreading	1	345	28	16164	0.458648	0.588543	1.67329	1.12454
GO:0008625	extrinsic apoptotic signaling pathway via death domain receptors	1	345	28	16164	0.458648	0.588543	1.67329	1.12454
GO:0048701	embryonic cranial skeleton morphogenesis	1	345	28	16164	0.458648	0.588543	1.67329	1.12454
GO:0048565	digestive tract development	1	345	28	16164	0.458648	0.588543	1.67329	1.12454
GO:0017144	drug metabolic process	1	345	28	16164	0.458648	0.588543	1.67329	1.12454
GO:0006289	nucleotide-excision repair	2	345	72	16164	0.46056	0.589029	1.30145	1.11854
GO:0006469	negative regulation of protein kinase activity	2	345	72	16164	0.46056	0.589029	1.30145	1.11854
GO:0007584	response to nutrient	2	345	72	16164	0.46056	0.589029	1.30145	1.11854
GO:0006979	response to oxidative stress	3	345	117	16164	0.460918	0.589029	1.20134	1.11742
GO:0034134	toll-like receptor 2 signaling pathway	2	345	73	16164	0.467467	0.592699	1.28362	1.09706
GO:0006897	endocytosis	4	345	164	16164	0.468478	0.592699	1.14274	1.09395
GO:0048663	neuron fate commitment	1	345	29	16164	0.469973	0.592699	1.61559	1.08935
GO:0070555	response to interleukin-1	1	345	29	16164	0.469973	0.592699	1.61559	1.08935
GO:0050715	positive regulation of cytokine secretion	1	345	29	16164	0.469973	0.592699	1.61559	1.08935
GO:0015991	ATP hydrolysis coupled proton transport	1	345	29	16164	0.469973	0.592699	1.61559	1.08935
GO:0006754	ATP biosynthetic process	1	345	29	16164	0.469973	0.592699	1.61559	1.08935
GO:0007093	mitotic cell cycle checkpoint	1	345	29	16164	0.469973	0.592699	1.61559	1.08935
GO:0021983	pituitary gland development	1	345	29	16164	0.469973	0.592699	1.61559	1.08935
GO:0002027	regulation of heart rate	1	345	29	16164	0.469973	0.592699	1.61559	1.08935
GO:0042594	response to starvation	1	345	29	16164	0.469973	0.592699	1.61559	1.08935
GO:0051603	proteolysis involved in cellular protein catabolic process	1	345	29	16164	0.469973	0.592699	1.61559	1.08935
GO:0051276	chromosome organization	1	345	29	16164	0.469973	0.592699	1.61559	1.08935
GO:0030030	cell projection organization	3	345	119	16164	0.471648	0.59421	1.18115	1.08422
GO:0000226	microtubule cytoskeleton organization	2	345	74	16164	0.47432	0.596973	1.26627	1.07607
GO:0006099	tricarboxylic acid cycle	1	345	30	16164	0.481061	0.598876	1.56174	1.05571
GO:0006271	DNA strand elongation involved in DNA replication	1	345	30	16164	0.481061	0.598876	1.56174	1.05571
GO:0035116	embryonic hindlimb morphogenesis	1	345	30	16164	0.481061	0.598876	1.56174	1.05571
GO:0010243	response to organonitrogen compound	1	345	30	16164	0.481061	0.598876	1.56174	1.05571
GO:0042130	negative regulation of T cell proliferation	1	345	30	16164	0.481061	0.598876	1.56174	1.05571
GO:0048589	developmental growth	1	345	30	16164	0.481061	0.598876	1.56174	1.05571
GO:0051496	positive regulation of stress fiber assembly	1	345	30	16164	0.481061	0.598876	1.56174	1.05571
GO:0060325	face morphogenesis	1	345	30	16164	0.481061	0.598876	1.56174	1.05571
GO:0043507	positive regulation of JUN kinase activity	1	345	30	16164	0.481061	0.598876	1.56174	1.05571
GO:0050853	B cell receptor signaling pathway	1	345	30	16164	0.481061	0.598876	1.56174	1.05571
GO:0034329	cell junction assembly	2	345	75	16164	0.481119	0.598876	1.24939	1.05553
GO:0035556	intracellular signal transduction	9	345	401	16164	0.489448	0.605659	1.05155	1.03077
GO:0006357	regulation of transcription from RNA polymerase II promoter	8	345	355	16164	0.491029	0.605659	1.05582	1.02612
GO:0009888	tissue development	1	345	31	16164	0.491916	0.605659	1.51136	1.02352
GO:0046854	phosphatidylinositol phosphorylation	1	345	31	16164	0.491916	0.605659	1.51136	1.02352
GO:0007157	heterophilic cell-cell adhesion	1	345	31	16164	0.491916	0.605659	1.51136	1.02352
GO:0001975	response to amphetamine	1	345	31	16164	0.491916	0.605659	1.51136	1.02352
GO:0070301	cellular response to hydrogen peroxide	1	345	31	16164	0.491916	0.605659	1.51136	1.02352
GO:0071347	cellular response to interleukin-1	1	345	31	16164	0.491916	0.605659	1.51136	1.02352
GO:0071333	cellular response to glucose stimulus	1	345	31	16164	0.491916	0.605659	1.51136	1.02352
GO:0018107	peptidyl-threonine phosphorylation	1	345	31	16164	0.491916	0.605659	1.51136	1.02352
GO:0009409	response to cold	1	345	31	16164	0.491916	0.605659	1.51136	1.02352
GO:0043547	positive regulation of GTPase activity	5	345	217	16164	0.49706	0.611389	1.07954	1.00851
GO:0035115	embryonic forelimb morphogenesis	1	345	32	16164	0.502543	0.61329	1.46413	0.99268
GO:0006488	dolichol-linked oligosaccharide biosynthetic process	1	345	32	16164	0.502543	0.61329	1.46413	0.99268
GO:0022400	regulation of rhodopsin mediated signaling pathway	1	345	32	16164	0.502543	0.61329	1.46413	0.99268
GO:0006370	7-methylguanosine mRNA capping	1	345	32	16164	0.502543	0.61329	1.46413	0.99268
GO:0030901	midbrain development	1	345	32	16164	0.502543	0.61329	1.46413	0.99268
GO:0048754	branching morphogenesis of an epithelial tube	1	345	32	16164	0.502543	0.61329	1.46413	0.99268
GO:0042147	retrograde transport, endosome to Golgi	1	345	32	16164	0.502543	0.61329	1.46413	0.99268
GO:0006913	nucleocytoplasmic transport	1	345	32	16164	0.502543	0.61329	1.46413	0.99268
GO:0030217	T cell differentiation	1	345	33	16164	0.512948	0.624763	1.41976	0.963116
GO:0007369	gastrulation	1	345	33	16164	0.512948	0.624763	1.41976	0.963116
GO:0002755	MyD88-dependent toll-like receptor signaling pathway	2	345	81	16164	0.520736	0.629175	1.15684	0.941376
GO:0045471	response to ethanol	2	345	81	16164	0.520736	0.629175	1.15684	0.941376
GO:0090090	negative regulation of canonical Wnt signaling pathway	2	345	81	16164	0.520736	0.629175	1.15684	0.941376
GO:0051865	protein autoubiquitination	1	345	34	16164	0.523134	0.629175	1.37801	0.934748
GO:0045599	negative regulation of fat cell differentiation	1	345	34	16164	0.523134	0.629175	1.37801	0.934748
GO:0032760	positive regulation of tumor necrosis factor production	1	345	34	16164	0.523134	0.629175	1.37801	0.934748
GO:0016573	histone acetylation	1	345	34	16164	0.523134	0.629175	1.37801	0.934748
GO:0043407	negative regulation of MAP kinase activity	1	345	34	16164	0.523134	0.629175	1.37801	0.934748
GO:0016358	dendrite development	1	345	34	16164	0.523134	0.629175	1.37801	0.934748
GO:0001944	vasculature development	1	345	34	16164	0.523134	0.629175	1.37801	0.934748
GO:0005977	glycogen metabolic process	1	345	34	16164	0.523134	0.629175	1.37801	0.934748
GO:0070830	tight junction assembly	1	345	34	16164	0.523134	0.629175	1.37801	0.934748
GO:0051258	protein polymerization	1	345	34	16164	0.523134	0.629175	1.37801	0.934748
GO:0006810	transport	39	345	1829	16164	0.527631	0.633971	0.999035	0.922399
GO:0030838	positive regulation of actin filament polymerization	1	345	35	16164	0.533106	0.636865	1.33863	0.907505
GO:0043280	positive regulation of cysteine-type endopeptidase activity involved in apoptotic process	1	345	35	16164	0.533106	0.636865	1.33863	0.907505
GO:0007498	mesoderm development	1	345	35	16164	0.533106	0.636865	1.33863	0.907505
GO:0016056	rhodopsin mediated signaling pathway	1	345	35	16164	0.533106	0.636865	1.33863	0.907505
GO:0035019	somatic stem cell maintenance	1	345	35	16164	0.533106	0.636865	1.33863	0.907505
GO:0032024	positive regulation of insulin secretion	1	345	35	16164	0.533106	0.636865	1.33863	0.907505
GO:0002576	platelet degranulation	2	345	84	16164	0.539763	0.643593	1.11553	0.889602
GO:0048011	neurotrophin TRK receptor signaling pathway	6	345	276	16164	0.54007	0.643593	1.01853	0.888781
GO:0034976	response to endoplasmic reticulum stress	1	345	36	16164	0.54287	0.643593	1.30145	0.881322
GO:0030433	ER-associated ubiquitin-dependent protein catabolic process	1	345	36	16164	0.54287	0.643593	1.30145	0.881322
GO:0032321	positive regulation of Rho GTPase activity	1	345	36	16164	0.54287	0.643593	1.30145	0.881322
GO:0001755	neural crest cell migration	1	345	36	16164	0.54287	0.643593	1.30145	0.881322
GO:0009566	fertilization	1	345	36	16164	0.54287	0.643593	1.30145	0.881322
GO:0034332	adherens junction organization	1	345	36	16164	0.54287	0.643593	1.30145	0.881322
GO:0007050	cell cycle arrest	3	345	133	16164	0.543723	0.643991	1.05682	0.879056
GO:0008584	male gonad development	2	345	85	16164	0.545987	0.646059	1.1024	0.873061
GO:0022008	neurogenesis	1	345	37	16164	0.552428	0.650592	1.26627	0.85614
GO:0030593	neutrophil chemotaxis	1	345	37	16164	0.552428	0.650592	1.26627	0.85614
GO:0071407	cellular response to organic cyclic compound	1	345	37	16164	0.552428	0.650592	1.26627	0.85614
GO:0007631	feeding behavior	1	345	37	16164	0.552428	0.650592	1.26627	0.85614
GO:0002062	chondrocyte differentiation	1	345	37	16164	0.552428	0.650592	1.26627	0.85614
GO:0006887	exocytosis	2	345	87	16164	0.558256	0.656834	1.07706	0.841
GO:0007595	lactation	1	345	38	16164	0.561787	0.657882	1.23295	0.831906
GO:0045595	regulation of cell differentiation	1	345	38	16164	0.561787	0.657882	1.23295	0.831906
GO:0032755	positive regulation of interleukin-6 production	1	345	38	16164	0.561787	0.657882	1.23295	0.831906
GO:0021915	neural tube development	1	345	38	16164	0.561787	0.657882	1.23295	0.831906
GO:0008630	intrinsic apoptotic signaling pathway in response to DNA damage	1	345	38	16164	0.561787	0.657882	1.23295	0.831906
GO:0043687	post-translational protein modification	4	345	187	16164	0.568036	0.663003	1.00219	0.815947
GO:0000165	MAPK cascade	2	345	89	16164	0.570285	0.663003	1.05286	0.810245
GO:0006635	fatty acid beta-oxidation	1	345	39	16164	0.570949	0.663003	1.20134	0.808567
GO:0045740	positive regulation of DNA replication	1	345	39	16164	0.570949	0.663003	1.20134	0.808567
GO:0045732	positive regulation of protein catabolic process	1	345	39	16164	0.570949	0.663003	1.20134	0.808567
GO:0051084	'de novo' posttranslational protein folding	1	345	39	16164	0.570949	0.663003	1.20134	0.808567
GO:0048706	embryonic skeletal system development	1	345	39	16164	0.570949	0.663003	1.20134	0.808567
GO:0006909	phagocytosis	1	345	39	16164	0.570949	0.663003	1.20134	0.808567
GO:0038032	termination of G-protein coupled receptor signaling pathway	1	345	39	16164	0.570949	0.663003	1.20134	0.808567
GO:0001933	negative regulation of protein phosphorylation	1	345	40	16164	0.579919	0.670918	1.1713	0.786078
GO:0006259	DNA metabolic process	1	345	40	16164	0.579919	0.670918	1.1713	0.786078
GO:0050830	defense response to Gram-positive bacterium	1	345	40	16164	0.579919	0.670918	1.1713	0.786078
GO:0001656	metanephros development	1	345	40	16164	0.579919	0.670918	1.1713	0.786078
GO:0045892	negative regulation of transcription, DNA-templated	10	345	483	16164	0.582197	0.672928	0.970024	0.780422
GO:0006184	GTP catabolic process	5	345	240	16164	0.583415	0.673712	0.976087	0.777406
GO:0007603	phototransduction, visible light	2	345	92	16164	0.587876	0.67668	1.01853	0.766417
GO:0018279	protein N-linked glycosylation via asparagine	2	345	92	16164	0.587876	0.67668	1.01853	0.766417
GO:0001942	hair follicle development	1	345	41	16164	0.5887	0.67668	1.14274	0.764394
GO:0035872	nucleotide-binding domain, leucine rich repeat containing receptor signaling pathway	1	345	41	16164	0.5887	0.67668	1.14274	0.764394
GO:0043966	histone H3 acetylation	1	345	41	16164	0.5887	0.67668	1.14274	0.764394
GO:0031532	actin cytoskeleton reorganization	1	345	42	16164	0.597298	0.685298	1.11553	0.743477
GO:0031100	organ regeneration	1	345	42	16164	0.597298	0.685298	1.11553	0.743477
GO:0007601	visual perception	4	345	195	16164	0.600119	0.687901	0.96107	0.73668
GO:0007264	small GTPase mediated signal transduction	7	345	345	16164	0.604831	0.692405	0.950624	0.725395
GO:0051090	regulation of sequence-specific DNA binding transcription factor activity	1	345	43	16164	0.605716	0.692405	1.08959	0.723287
GO:0050727	regulation of inflammatory response	1	345	43	16164	0.605716	0.692405	1.08959	0.723287
GO:0034142	toll-like receptor 4 signaling pathway	2	345	96	16164	0.610482	0.697214	0.976087	0.711979
GO:0008286	insulin receptor signaling pathway	3	345	148	16164	0.614137	0.700746	0.949706	0.703368
GO:0070588	calcium ion transmembrane transport	2	345	98	16164	0.621423	0.707802	0.956167	0.686352
GO:0008277	regulation of G-protein coupled receptor protein signaling pathway	1	345	45	16164	0.622025	0.707802	1.04116	0.684955
GO:0021987	cerebral cortex development	1	345	45	16164	0.622025	0.707802	1.04116	0.684955
GO:0006631	fatty acid metabolic process	3	345	150	16164	0.622946	0.708204	0.937043	0.68282
GO:0010212	response to ionizing radiation	1	345	46	16164	0.629924	0.712237	1.01853	0.66675
GO:0003007	heart morphogenesis	1	345	46	16164	0.629924	0.712237	1.01853	0.66675
GO:0043647	inositol phosphate metabolic process	1	345	46	16164	0.629924	0.712237	1.01853	0.66675
GO:0007610	behavior	1	345	46	16164	0.629924	0.712237	1.01853	0.66675
GO:0007612	learning	1	345	46	16164	0.629924	0.712237	1.01853	0.66675
GO:0007266	Rho protein signal transduction	1	345	46	16164	0.629924	0.712237	1.01853	0.66675
GO:0006812	cation transport	2	345	100	16164	0.632123	0.714076	0.937043	0.661722
GO:0008344	adult locomotory behavior	1	345	47	16164	0.637658	0.719675	0.996855	0.649145
GO:0007568	aging	2	345	102	16164	0.642584	0.724579	0.91867	0.638043
GO:0051781	positive regulation of cell division	1	345	48	16164	0.645229	0.726247	0.976087	0.632116
GO:0032526	response to retinoic acid	1	345	48	16164	0.645229	0.726247	0.976087	0.632116
GO:0007409	axonogenesis	2	345	103	16164	0.647725	0.727741	0.909751	0.626547
GO:0009952	anterior/posterior pattern specification	2	345	103	16164	0.647725	0.727741	0.909751	0.626547
GO:0006486	protein glycosylation	3	345	156	16164	0.648532	0.727992	0.901003	0.62475
GO:0006626	protein targeting to mitochondrion	1	345	49	16164	0.652642	0.72885	0.956167	0.615635
GO:0050680	negative regulation of epithelial cell proliferation	1	345	49	16164	0.652642	0.72885	0.956167	0.615635
GO:0009968	negative regulation of signal transduction	1	345	49	16164	0.652642	0.72885	0.956167	0.615635
GO:0001658	branching involved in ureteric bud morphogenesis	1	345	49	16164	0.652642	0.72885	0.956167	0.615635
GO:0035335	peptidyl-tyrosine dephosphorylation	2	345	104	16164	0.652806	0.72885	0.901003	0.615273
GO:0016042	lipid catabolic process	2	345	104	16164	0.652806	0.72885	0.901003	0.615273
GO:0031047	gene silencing by RNA	1	345	50	16164	0.6599	0.734139	0.937043	0.599681
GO:0007623	circadian rhythm	1	345	50	16164	0.6599	0.734139	0.937043	0.599681
GO:0009058	biosynthetic process	1	345	50	16164	0.6599	0.734139	0.937043	0.599681
GO:0009953	dorsal/ventral pattern formation	1	345	50	16164	0.6599	0.734139	0.937043	0.599681
GO:0030183	B cell differentiation	1	345	51	16164	0.667006	0.740061	0.91867	0.584229
GO:0001947	heart looping	1	345	51	16164	0.667006	0.740061	0.91867	0.584229
GO:0008654	phospholipid biosynthetic process	1	345	51	16164	0.667006	0.740061	0.91867	0.584229
GO:0007399	nervous system development	9	345	469	16164	0.668324	0.740865	0.899082	0.58138
GO:0016310	phosphorylation	15	345	771	16164	0.672337	0.744651	0.911521	0.572743
GO:0051592	response to calcium ion	1	345	52	16164	0.673962	0.745126	0.901003	0.56926
GO:0033138	positive regulation of peptidyl-serine phosphorylation	1	345	52	16164	0.673962	0.745126	0.901003	0.56926
GO:0002224	toll-like receptor signaling pathway	2	345	109	16164	0.677334	0.74819	0.859673	0.56206
GO:0016525	negative regulation of angiogenesis	1	345	53	16164	0.680773	0.750658	0.884003	0.554754
GO:0051403	stress-activated MAPK cascade	1	345	53	16164	0.680773	0.750658	0.884003	0.554754
GO:0090263	positive regulation of canonical Wnt signaling pathway	1	345	54	16164	0.687441	0.75734	0.867633	0.540692
GO:0016567	protein ubiquitination	8	345	428	16164	0.691351	0.760974	0.875742	0.53251
GO:0006888	ER to Golgi vesicle-mediated transport	1	345	55	16164	0.69397	0.76251	0.851858	0.527055
GO:0007519	skeletal muscle tissue development	1	345	55	16164	0.69397	0.76251	0.851858	0.527055
GO:0038096	Fc-gamma receptor signaling pathway involved in phagocytosis	2	345	113	16164	0.695918	0.763977	0.829242	0.523011
GO:0007411	axon guidance	6	345	327	16164	0.696725	0.764189	0.859673	0.521339
GO:0042632	cholesterol homeostasis	1	345	56	16164	0.700362	0.767503	0.836646	0.513828
GO:0030203	glycosaminoglycan metabolic process	2	345	115	16164	0.70487	0.771765	0.81482	0.504571
GO:0006661	phosphatidylinositol biosynthetic process	1	345	57	16164	0.70662	0.772323	0.821968	0.500994
GO:0032851	positive regulation of Rab GTPase activity	1	345	57	16164	0.70662	0.772323	0.821968	0.500994
GO:0030216	keratinocyte differentiation	1	345	58	16164	0.712746	0.774941	0.807796	0.488539
GO:0000079	regulation of cyclin-dependent protein serine/threonine kinase activity	1	345	58	16164	0.712746	0.774941	0.807796	0.488539
GO:0071260	cellular response to mechanical stimulus	1	345	58	16164	0.712746	0.774941	0.807796	0.488539
GO:0001938	positive regulation of endothelial cell proliferation	1	345	58	16164	0.712746	0.774941	0.807796	0.488539
GO:0045669	positive regulation of osteoblast differentiation	1	345	58	16164	0.712746	0.774941	0.807796	0.488539
GO:0016049	cell growth	1	345	58	16164	0.712746	0.774941	0.807796	0.488539
GO:0043627	response to estrogen	1	345	60	16164	0.724618	0.786475	0.78087	0.464708
GO:0000902	cell morphogenesis	1	345	60	16164	0.724618	0.786475	0.78087	0.464708
GO:0006417	regulation of translation	2	345	120	16164	0.726286	0.786915	0.78087	0.46139
GO:0030308	negative regulation of cell growth	2	345	120	16164	0.726286	0.786915	0.78087	0.46139
GO:0007202	activation of phospholipase C activity	1	345	61	16164	0.730368	0.790006	0.768068	0.453305
GO:0010468	regulation of gene expression	2	345	121	16164	0.730407	0.790006	0.774416	0.453228
GO:0006468	protein phosphorylation	11	345	601	16164	0.731141	0.790114	0.857527	0.451779
GO:0001570	vasculogenesis	1	345	63	16164	0.741509	0.799931	0.743685	0.431464
GO:0018105	peptidyl-serine phosphorylation	1	345	63	16164	0.741509	0.799931	0.743685	0.431464
GO:0008284	positive regulation of cell proliferation	8	345	452	16164	0.744788	0.802773	0.829242	0.425098
GO:0060021	palate development	1	345	64	16164	0.746905	0.80436	0.732065	0.421003
GO:0030182	neuron differentiation	2	345	126	16164	0.750222	0.807234	0.743685	0.41461
GO:0001701	in utero embryonic development	4	345	240	16164	0.751474	0.807258	0.78087	0.412206
GO:0006879	cellular iron ion homeostasis	1	345	65	16164	0.752189	0.807258	0.720803	0.410834
GO:0008104	protein localization	1	345	65	16164	0.752189	0.807258	0.720803	0.410834
GO:0007417	central nervous system development	2	345	127	16164	0.754031	0.808539	0.73783	0.407305
GO:0045165	cell fate commitment	1	345	66	16164	0.757361	0.811412	0.709881	0.400946
GO:0051897	positive regulation of protein kinase B signaling	1	345	68	16164	0.767384	0.820739	0.689003	0.381979
GO:0008217	regulation of blood pressure	1	345	68	16164	0.767384	0.820739	0.689003	0.381979
GO:0016055	Wnt signaling pathway	3	345	191	16164	0.772752	0.825771	0.735898	0.371923
GO:0007173	epidermal growth factor receptor signaling pathway	3	345	192	16164	0.775697	0.827647	0.732065	0.366435
GO:0034220	ion transmembrane transport	2	345	133	16164	0.775836	0.827647	0.704544	0.366176
GO:0007596	blood coagulation	8	345	476	16164	0.791359	0.843484	0.787431	0.337596
GO:0006821	chloride transport	1	345	75	16164	0.799306	0.8505	0.624696	0.32318
GO:0035666	TRIF-dependent toll-like receptor signaling pathway	1	345	75	16164	0.799306	0.8505	0.624696	0.32318
GO:0030336	negative regulation of cell migration	1	345	76	16164	0.803493	0.854225	0.616476	0.315643
GO:0051091	positive regulation of sequence-specific DNA binding transcription factor activity	1	345	77	16164	0.807592	0.855663	0.60847	0.308302
GO:0002756	MyD88-independent toll-like receptor signaling pathway	1	345	77	16164	0.807592	0.855663	0.60847	0.308302
GO:0010033	response to organic substance	1	345	77	16164	0.807592	0.855663	0.60847	0.308302
GO:0051216	cartilage development	1	345	77	16164	0.807592	0.855663	0.60847	0.308302
GO:0055086	nucleobase-containing small molecule metabolic process	1	345	78	16164	0.811605	0.857	0.600669	0.30115
GO:0010951	negative regulation of endopeptidase activity	1	345	78	16164	0.811605	0.857	0.600669	0.30115
GO:0007160	cell-matrix adhesion	1	345	78	16164	0.811605	0.857	0.600669	0.30115
GO:0060070	canonical Wnt signaling pathway	1	345	78	16164	0.811605	0.857	0.600669	0.30115
GO:0043123	positive regulation of I-kappaB kinase/NF-kappaB signaling	2	345	145	16164	0.81439	0.859213	0.646237	0.296208
GO:0034138	toll-like receptor 3 signaling pathway	1	345	79	16164	0.815535	0.859692	0.593065	0.294182
GO:0050796	regulation of insulin secretion	1	345	80	16164	0.819382	0.862289	0.585652	0.287392
GO:0042593	glucose homeostasis	1	345	80	16164	0.819382	0.862289	0.585652	0.287392
GO:0006816	calcium ion transport	2	345	148	16164	0.823049	0.865154	0.633137	0.28095
GO:0030168	platelet activation	3	345	210	16164	0.823493	0.865154	0.669317	0.280172
GO:0071456	cellular response to hypoxia	1	345	82	16164	0.826836	0.867204	0.571368	0.274326
GO:0042384	cilium assembly	1	345	82	16164	0.826836	0.867204	0.571368	0.274326
GO:0051607	defense response to virus	2	345	151	16164	0.831341	0.871195	0.620559	0.266487
GO:0008033	tRNA processing	1	345	86	16164	0.840833	0.880402	0.544793	0.250109
GO:0051260	protein homooligomerization	2	345	156	16164	0.844381	0.883374	0.600669	0.244034
GO:0045766	positive regulation of angiogenesis	1	345	88	16164	0.8474	0.885789	0.532411	0.238885
GO:0000122	negative regulation of transcription from RNA polymerase II promoter	9	345	570	16164	0.851837	0.88968	0.739771	0.231351
GO:0050852	T cell receptor signaling pathway	1	345	90	16164	0.853695	0.890875	0.52058	0.228207
GO:0008543	fibroblast growth factor receptor signaling pathway	2	345	166	16164	0.867734	0.904767	0.564484	0.204674
GO:0055085	transmembrane transport	11	345	695	16164	0.868663	0.904978	0.741545	0.203131
GO:0007229	integrin-mediated signaling pathway	1	345	96	16164	0.871061	0.906719	0.488043	0.199154
GO:0070374	positive regulation of ERK1 and ERK2 cascade	1	345	98	16164	0.876378	0.911492	0.478083	0.190375
GO:0000187	activation of MAPK activity	1	345	100	16164	0.881475	0.916028	0.468522	0.182009
GO:0007218	neuropeptide signaling pathway	1	345	104	16164	0.891045	0.925202	0.450502	0.16643
GO:0007204	positive regulation of cytosolic calcium ion concentration	1	345	105	16164	0.893314	0.925238	0.446211	0.162761
GO:0014070	response to organic cyclic compound	1	345	106	16164	0.895536	0.925238	0.442002	0.159177
GO:0090305	nucleic acid phosphodiester bond hydrolysis	1	345	106	16164	0.895536	0.925238	0.442002	0.159177
GO:0016337	cell-cell adhesion	1	345	106	16164	0.895536	0.925238	0.442002	0.159177
GO:0001764	neuron migration	1	345	106	16164	0.895536	0.925238	0.442002	0.159177
GO:0001934	positive regulation of protein phosphorylation	1	345	106	16164	0.895536	0.925238	0.442002	0.159177
GO:0007154	cell communication	1	345	107	16164	0.897711	0.926717	0.437871	0.155678
GO:0051092	positive regulation of NF-kappaB transcription factor activity	1	345	113	16164	0.90984	0.938461	0.414621	0.136314
GO:0007219	Notch signaling pathway	1	345	118	16164	0.918839	0.946347	0.397052	0.122115
GO:0008285	negative regulation of cell proliferation	5	345	394	16164	0.919005	0.946347	0.594571	0.121855
GO:0032259	methylation	2	345	200	16164	0.924981	0.951346	0.468522	0.112505
GO:0007605	sensory perception of sound	1	345	122	16164	0.925386	0.951346	0.384034	0.111873
GO:0030335	positive regulation of cell migration	1	345	124	16164	0.928458	0.953635	0.37784	0.107092
GO:0007268	synaptic transmission	5	345	405	16164	0.929292	0.953635	0.578422	0.105796
GO:0008219	cell death	2	345	204	16164	0.929909	0.953635	0.459335	0.104838
[truncated: 31 more rows]
