# Supplementary material for: Long non-coding RNA GAS5 controls human embryonic stem cell self-renewal by maintaining NODAL signalling
Source: Nat Commun. 2016 Nov 4;7:13287. doi: 10.1038/ncomms13287 (PMC5097163; doi:10.1038/ncomms13287)
Supplement: Supplementary Data 3 — Mass Spectrum results of GAS5-pull down protein fragments [file ncomms13287-s4.xlsx]

## Sheet: Mass Spectrum
Supplementary Data 3: Mass Spectrum results of GAS5-pull down protein fragments
Sequence	AA number	Molecular Weight	Protein Entry	P-value	Score
AAAAAAALQAK	11	955.54508	P36578;H3BM89;H3BU31	9.7728E-05	150.08
AACLLPK	7	771.4313	P02768;B7WNR0;D6RHD5;H0YA55	0.0031927	132.72
AAFTECCQAADK	12	1370.5595	P02768;B7WNR0;D6RHD5;H0YA55	7.4032E-16	231.67
AAGVEAAAEVAATEIK	16	1499.7831	P52272;P52272-2;M0R2T0;M0R019;M0R0N3;M0QYQ7;M0R0Y6	1.1879E-08	185.27
AALSCLLDSVR	11	1203.6282	Q14990	0.030269	97.163
AALVLEDGSVLR	12	1241.698	P27708;F8VPD4	0.01412	101.71
ACGLNFADLMAR	12	1337.622	Q99536;K7ERT7	0.039231	77.185
ADDKETCFAEEGKK	14	1626.7196	P02768;B7WNR0;D6RHD5;H0YA55;C9JKR2;P02768-2	2.0678E-09	190.03
ADEWLMK	7	891.41604	P35580-4;F8W6L6;P35580-2;P35580-5;P35580-3;P35580;P35579;P35579-2	2.9517E-07	185.42
ADFCIIHYAGK	11	1293.6176	P35580-4;F8W6L6;P35580-2;P35580-5;P35580-3;P35580;P35579;P35579-2	3.8593E-08	185.08
ADKPDMGEIASFDK	14	1522.6974	P63313	0.010257	98.943
ADLEMQIESLTEELAYLK	18	2095.0395	P13645	1.8646E-13	223.06
ADLEMQIESLTEELAYLKK	19	2223.1345	P13645	0.00043253	110.56
ADLINNLGTIAK	12	1241.698	P08238;Q58FF8;P07900-2;P07900;Q14568	1.9326E-08	182.71
ADLTGISPSPNLYLSK	16	1674.8829	Q3SYB4;Q96P63	3.4951E-05	150.59
ADMEDLMSSK	10	1125.4682	P35580-4;F8W6L6;P35580-2;P35580-5;P35580-3;P35580	2.137E-05	157.78
ADMEDLMSSKDDVGK	15	1639.7069	P35580-4;F8W6L6;P35580-2;P35580-5;P35580-3;P35580	1.413E-08	187.16
ADQLTEEQIAEFK	13	1520.7359	H0Y7A7;P62158;G3V479;M0QZ52;F8WBR5	8.4392E-09	181.71
ADTLTDEINFLR	12	1406.7042	P02538;P04259	1.743E-08	184.55
AEAESWYQTK	10	1211.5459	P02538;P04259	0.0030546	122.69
AEASGGLGGLTR	12	1087.5622	Q9BW92;U3KQG0;Q9BW92-2	0.025134	101.93
AEGPEVDVNLPK	12	1266.6456	Q09666	0.0038295	110.08
AEQEEYVQEGIR	12	1449.6736	Q12965;H0YLE5;O00160;M0QXU2	0.0034757	112.08
AETECQNTEYQQLLDIK	17	2081.9575	P13645	7.354E-09	179.81
AFVNCDENSR	10	1210.5037	P01833	0.0004992	139.86
AGELTPEEEAQYKK	14	1591.773	Q9NZT1	1.7075E-06	172.76
AGEVQEPELR	10	1126.5619	P25311	0.00070377	133.89
AGFAGDDAPR	10	975.44101	P60709;E7EVS6;G5E9R0;C9JZR7;C9JUM1;C9JTX5;A5A3E0;Q6S8J3;P0CG38;P0CG39;F8WCH0;P62736;P68032;P68133;P63267;Q5T8M7;A6NL76;Q5T8M8;P63267-2;F6QUT6;F6UVQ4;C9JFL5;B8ZZJ2;F8WB63;P63261;I3L1U9;I3L3I0;I3L4N8;J3KT65;I3L3R2;K7EM38	0.0002849	146.11
AGLQFPVGR	9	943.52395	P16104;Q96QV6;P04908;P0C0S8;P20671;Q6FI13;Q7L7L0;Q93077;Q8IUE6;Q16777;Q9BTM1;Q96KK5;Q99878;Q9BTM1-2;P0C0S5;Q71UI9;C9J0D1;Q71UI9-2;Q71UI9-5	0.0089407	109.11
AGQVAYLEK	9	977.5182	Q9NQX4;Q9ULV0;F8W6H6;Q9Y4I1-3;Q9Y4I1;G3V394;F8WE88;Q9Y4I1-2	0.00085644	139.43
AGVLAHLEEER	11	1222.6306	P35580-4;F8W6L6;P35580-2;P35580-5;P35580-3;P35580;P35579;P35579-2	3.6134E-05	152.7
AIANECQANFISIK	14	1577.7872	P55072	0.00044451	125.22
AIGGGLSSVGGGSSTIK	17	1446.7678	P02538	6.4252E-07	172.91
AILVDLEPGTMDSVR	15	1614.8287	P07437;Q5JP53;Q13509;E9PBJ4;G3V2N6;G3V3R4;G3V2R8;G3V5W4;Q13885;Q9BVA1	0.00013802	138.55
AKFENLCK	8	1008.5063	P08238;Q58FF8	0.024954	123.98
AKLQELEGAVK	11	1184.6765	P35580-4;F8W6L6;P35580-2;P35580-5;P35580-3;P35580	6.4897E-08	194.17
AKQTLENERGELANEVK	17	1927.9963	P35579	0.00068886	101.78
ALAYDKLEK	9	1049.5757	P35580-4;F8W6L6;P35580-2;P35580-5;P35580-3;P35580	5.4827E-07	193.38
ALCDYKQDQK	10	1267.5867	P15924;P15924-3;P15924-2	0.049529	102.52
ALDVNVALR	9	969.56073	P09455-3;P09455-2;H0YAK8;P09455	0.02226	105.52
ALEAQNEIHTK	11	1252.6412	Q9NQX4	0.043555	77.744
ALEEALEAK	9	972.51278	P35580-4;F8W6L6;P35580-2;P35580-5;P35580-3;P35580	3.4249E-07	182.39
ALEEALEAKEEFER	14	1662.8101	P35580-4;F8W6L6;P35580-2;P35580-5;P35580-3;P35580	0.00026231	143.05
ALEEAMEQKAELER	14	1645.7981	P35579;P35579-2	2.5165E-17	245.4
ALEEANADLEVK	12	1300.6511	P02533;CON__EC-Q6IFX2;P08779	2.2196E-08	179.93
ALEEANTELEVK	12	1344.6773	Q04695;K7EPJ9	9.7208E-12	210.15
ALEEETKNHEAQIQDMR	17	2040.9535	P35580-4;F8W6L6;P35580-2;P35580-5;P35580-3;P35580	0.0027708	112.5
ALEESNYELEGK	12	1380.6409	P13645	5.8661E-16	235.31
ALELDSNLYR	10	1192.6088	P35579;P35579-2	6.6857E-08	188.99
ALEQQVEEMK	10	1203.5805	P35579;P35579-2	1.6904E-11	221.32
ALEQQVEEMR	10	1231.5867	P35580-4;F8W6L6;P35580-2;P35580-5;P35580-3;P35580	0.0039737	119.74
ALGQNPTNAEVLK	13	1353.7252	B7Z6Z4;P14649;F8W1I5;G3V1V0;G8JLA2;J3KND3;P60660;P60660-2;F8W1R7;F8VPF3	6.8363E-07	170.95
ALIAAQYSGAQVR	13	1346.7306	B4DTG2;P26641	1.8263E-09	193.28
ALILVGLER	9	982.61752	P12111;E9PCV6;E7ENL6;P12111-2;P12111-4	0.02784	94.114
ALLEVVQSGGK	11	1099.6237	Q8TAA3;Q8TAA3-5;O14818;Q8TAA3-2;O14818-2	0.013156	99.752
ALMGSPQLVAAVVR	14	1410.8017	P14923;C9JKY1;C9JK18;C9J826;C9JTX4	0.0012587	115.06
ALNSIIDVYHK	11	1271.6874	P05109	5.8687E-06	167.18
ALPAPIEK	8	837.496	P01860;P01857	0.055246	80.438
ALQATVGNSYK	11	1150.5982	P11279;B4DWL3	0.0010729	127.87
ALQVELVPTGEIIR	14	1536.8875	O00159	0.018894	82.102
ALTVPELTQQMFDSK	15	1706.8549	Q13885;Q9BVA1	0.0051118	93.478
ALTVPELTQQVFDAK	15	1658.8879	P07437;Q5JP53;Q5ST81	0.00082923	119.62
AMDSDWFAENYMGR	14	1691.6708	P55084;F5GZQ3;P55084-2;B5MD38	3.8592E-05	138.21
AMGIMNSFVNDIFER	15	1742.812	B4DR52;U3KQK0;Q5QNW6-2;O60814;P06899;P23527;P33778;P57053;P58876;P62807;Q16778;Q5QNW6;Q8N257;Q93079;Q99877;Q99879;Q99880	5.8425E-07	168.1
AMSIMNSFVTDIFER	15	1759.8273	Q96A08	0.0025222	88.311
AMVNKDDIQK	10	1160.586	P35580-4;F8W6L6;P35580-2;P35580-5;E7ERA5;P35580-3;P35580	5.2892E-05	164.64
ANLPQSFQVDTSK	13	1433.7151	P21333;P21333-2;Q5HY54	0.050284	68.171
ANLQIDQINTDLNLER	16	1868.9592	P35579;P35579-2	4.299E-37	305.29
APESLFLLEEMR	12	1433.7225	Q12965;H0YNQ8	0.0036452	111.12
APGIIPR	7	722.44391	P25705;P25705-2;K7EK77;K7ERX7;K7EJP1;P25705-3;K7ENJ4	0.030652	102.98
APILIATDVASR	12	1225.703	H3BLZ8;Q92841;C9JMU5;Q92841-2;Q92841-3;Q92841-1;J3KTA4;P17844;B4DLW8	5.7567E-06	155.99
APSTYGGGLSVSSR	14	1337.6575	P08779	3.4184E-07	173.25
APSTYGGGLSVSSSR	15	1424.6896	P02533	0.0070879	86.378
AQAELENVSGALNEAESK	18	1858.8909	G8JLL9;Q7Z406-2;F2Z2U8;Q7Z406-6;Q7Z406;Q7Z406-5	1.363E-09	195.96
AQMASAGQGKEEAVK	15	1503.7351	G8JLL9;Q7Z406-2;F2Z2U8;Q7Z406-6;Q7Z406;Q7Z406-4	0.0017397	125.73
AQQAADKYLYVDKNFINNPLAQADWAAK	28	3165.5883	P35579;Q5BKV1;B1AH99	4.3553E-09	139.22
AQVTELEDELTAAEDAK	17	1831.8687	G8JLL9;Q7Z406-2;F2Z2U8;Q7Z406-6;Q7Z406;Q7Z406-4	1.4552E-12	210.12
AQYDDVASR	9	1023.4621	P78386;F5GYI5	0.0042715	121.9
AQYEEIAQR	9	1106.5356	P35908;Q01546;P02538;P04259	3.7175E-05	163.38
ASGADSKGDDLSTAILK	17	1647.8315	P55072	0.011259	103.01
ASGVAVSDGVIK	12	1101.603	P23528;E9PP50;E9PS23	0.016971	99.5
ASLENSLEETK	11	1219.5932	P02533;P08779;K7ENW6	1.2576E-08	196.11
ASLENSLEETKGR	13	1432.7158	P02533;P08779;K7ENW6	1.4456E-08	184.34
ASLSLAPVNIFK	12	1258.7285	P78371;F5GWF6;F8VQ14	0.0036141	121.08
ASRDEIFAQSK	11	1250.6255	P35580-4;F8W6L6;P35580-2;P35580-5;P35580-3;P35580	0.0011839	140.91
ASREEILAQAK	11	1214.6619	P35579;P35579-2	0.00021727	151.79
ASREEILAQAKENEK	15	1714.885	P35579;P35579-2	0.0025395	110.55
ASTSTTIR	8	835.43995	P02538;P04259	0.061382	95.358
ATAENEFVALKK	12	1319.7085	O43790;Q14533;P78385;A6NCN2	0.0019102	127.17
ATAGDTHLGGEDFDNR	16	1674.7234	P08107;P08107-2;P34931;E7EP94;V9GZ37;P17066;P48741	6.9282E-09	183.41
ATAVMPDGQFK	11	1163.5645	Q06830	0.0018784	125.74
ATIGLIR	7	742.47012	P14923	0.039637	97.602
ATISALEAK	9	902.5073	P35580-4;F8W6L6;P35580-2;P35580-5;P35580-3;P35580	8.5673E-05	153.24
ATMQNLNDR	9	1061.4924	Q04695;K7EPJ9	0.0044162	121.5
ATSFLLALEPELEAR	15	1658.8879	P04843;F8WF32	0.0029622	101.2
ATVQQLEGR	9	1000.5302	Q01469	4.5094E-14	236.35
ATWPSWQGEEK	11	1317.599	Q12965;H0YNQ8	0.0060227	108.9
AVAELYTQYNR	11	1326.6568	Q9NQX4;Q6P1W8;H0YMK3;H0YM96	0.0036474	124.67
AVASEIFK	8	863.47527	O00159;O00159-3;F5H6E2;O00159-2	0.036296	92.439
AVFPSIVGR	9	944.54435	P60709;E7EVS6;G5E9R0;C9JZR7;C9JUM1;C9JTX5;A5A3E0;Q6S8J3;P0CG38;Q9BYX7;F8WCH0;P62736;P68032;P68133;P63267;Q5T8M7;A6NL76;Q5T8M8;P63267-2;F6QUT6;F6UVQ4;C9JFL5;B8ZZJ2;F8WB63;P63261;I3L1U9;I3L3I0;I3L4N8;J3KT65;I3L3R2;K7EM38	0.0098573	106.6
AVFVDLEPTVVDEVR	15	1686.8829	Q13748;Q6PEY2;Q13748-2	1.0543E-12	204.35
AVIYNPATQADWTAK	15	1647.8257	P35580-4;F8W6L6;P35580-2;P35580-5;E7ERA5;P35580-3;P35580	1.888E-09	194.23
AVIYNPATQADWTAKK	16	1775.9206	P35580-4;F8W6L6;P35580-2;P35580-5;E7ERA5;P35580-3;P35580	0.00040707	136.39
AVMDDFAAFVEK	12	1341.6275	P02768;B7WNR0;D6RHD5;H0YA55;C9JKR2;P02768-2	0.00029422	136.7
AYLEEECPATLR	12	1450.6762	P25311;C9JEV0	1.5291E-11	201.46
AYVALSDK	8	865.45453	Q8NAJ2	0.0081479	121.29
CCAAADPHECYAK	13	1551.5905	P02768;B7WNR0;D6RHD5;H0YA55;C9JKR2;P02768-2	6.4924E-10	198.55
CCITAAPYR	9	1110.495	O43790;Q14533;P78385;U3KPR1	0.01266	104.2
CDSSPDSAEDVRK	13	1464.6151	P02765	0.0014239	125.82
CEMEQQNQEYK	11	1485.5864	P02533;Q04695	2.2529E-16	247.3
CIIPNHEKK	9	1137.5965	P35579;P35579-2	0.0066546	125.82
CKDISSALR	9	1048.5335	P13489;E9PIM9;E9PLZ3;E9PMJ3;E9PIK5;E9PMN0;E9PMA9	0.0014818	147.75
CLAYDFYPGK	10	1232.5536	P25311	0.0054628	114.97
CLYLIGR	7	893.47931	Q12965;H0YNQ8;H0YLJ4	0.035498	92.692
CMLQDREDQSILCTGESGAGK	21	2354.0301	P35580-4;F8W6L6;P35580-2;P35580-5;E7ERA5;P35580-3;P35580	2.674E-11	200.67
CNGVLEGIR	9	1016.5073	P35580-4;F8W6L6;P35580-2;P35580-5;A7E2Y1;Q9UKX2;P11055;P12882;P13533;Q9Y623;Q9UKX3;P13535;P12883;P35580-3;P35580;P35579;P35579-2;G8JLL9;Q7Z406-2;F2Z2U8;Q7Z406-6;Q7Z406;Q7Z406-4;Q7Z406-5;M0QY43	0.0026597	126.31
CNLLAEK	7	846.42694	P02765;C9JV77	0.0016582	143.12
CPEPCPPPK	9	1080.4732	Q9BYE4;P22531;P22532;P35325;P35326;Q96RM1	3.7758E-07	180.44
CPVEIPPIR	9	1079.5798	Q5T749	0.059604	86.67
CTDQMSLQK	9	1109.4845	O95969	0.0027854	125.97
DAASLESQLQDTQELLQEETR	21	2403.1401	P35580-4;F8W6L6;P35580-2;P35580-5;P35580-3;P35580	1.4954E-24	271.91
DAEAWFNEK	9	1108.4825	P13645;Q7Z3Y7;Q7Z3Y8;Q7Z3Z0	2.0548E-07	190.02
DAETWFLSK	9	1095.5237	P08779;K7ENW6	1.7412E-10	213.53
DAGTIAGLNVLR	12	1198.667	P11142;E9PKE3;P11142-2;E9PLF4;E9PK54;E9PQK7;E9PQQ4;E9PN89;E9PI65	2.124E-06	169.65
DAGTIAGLNVMR	12	1216.6234	P11021	0.0040694	108.72
DAGTITGLNVLR	12	1228.6776	P54652	2.7762E-06	167.2
DALNIETAIK	10	1086.5921	P07355-2;P07355;H0YN42;H0YMU9;H0YMD0;H0YKS4;A6NMY6;H0YMM1;H0YMW4;H0YKX9;H0YMT9;H0YLV6;H0YKZ7;H0YKL9;H0YKV8;H0YMD9;H0YKN4;H0YNB8	0.0054959	114.86
DASGVTFTWTPSSGK	15	1539.7205	P01876	3.2381E-06	157.35
DAVEDLESVGK	11	1160.5561	P81605-2;P81605	6.4502E-06	166.14
DDDIAALVVDNGSGMCK	17	1778.7815	P60709;E7EVS6;G5E9R0;C9JZR7;C9JUM1;C9JTX5	6.4273E-23	268.12
DDNPNLPR	8	939.44101	P02768;H7C013	0.047726	84.476
DEIFAQSK	8	936.45526	P35580-4;F8W6L6;P35580-2;P35580-5;P35580-3;P35580	0.0026893	134.26
DELADEIANSSGK	13	1347.6154	P35579;P35579-2	9.1169E-22	263.7
DELADEITNSASGK	14	1448.6631	P35580-4;F8W6L6;P35580-2;P35580-5;P35580-3;P35580	6.6584E-18	245.4
DFSALESQLQDTQELLQEENR	21	2492.1667	P35579	4.0544E-37	306.82
DGAGDVAFIR	10	1019.5036	P02788;E7ER44;E7EQB2;P02788-2	0.00020086	148.56
DGTIDFTPGSELLITK	16	1705.8774	O00159;O00159-3;F5H6E2;O00159-2	1.6785E-06	169.4
DHNIPGELER	10	1178.568	P35580-3;P35580	0.00035851	143.96
DHNIPQESPKPVK	13	1487.7732	P35580-4;F8W6L6;P35580-2	0.0029436	124.12
DIENQYETQITQIEHEVSSSGQEVQSSAK	29	3263.5066	P35527;K7EQQ3	4.9313E-05	92.198
DIISDTSGDFR	11	1224.5622	P07355-2;P07355;H0YN42;H0YMU9;H0YMD0;H0YKS4;A6NMY6;H0YM50;H0YNP5;H0YL33;H0YN28;H0YNA0;H0YN52	1.2153E-05	155.97
DIISDTSGDFRK	12	1352.6572	P07355-2;P07355;H0YN42;H0YMU9;H0YMD0;H0YKS4;A6NMY6;H0YM50;H0YNP5;H0YL33;H0YN28;H0YNA0;H0YN52	0.022521	98.407
DIVENYFMR	9	1185.5488	Q13263;M0R2I3	0.031098	94.692
DIVMTQSPDSLAVSLGER	18	1916.9513	P01625	0.0059349	87.24
DKADFCIIHYAGK	13	1536.7395	P35580-4;F8W6L6;P35580-2;P35580-5;P35580-3;P35580;P35579;P35579-2	2.5829E-06	170.95
DLCGIVASK	9	961.49027	P13489;H0YCR7	0.0005653	144.65
DLEGLSQRHEEK	12	1439.7005	P35579	1.1693E-20	263.57
DLGEELEALK	10	1115.571	P35579	1.772E-05	161.17
DLGEENFK	8	950.43453	P02768;B7WNR0;C9JKR2;P02768-2;H7C013	0.0066027	123.98
DLNMDCIIAEIK	12	1433.6894	O43790;Q14533;P78386;F5GYI5	0.0010053	126.1
DLQGRDEAGEER	12	1373.6171	G8JLL9;Q7Z406-2;F2Z2U8;Q7Z406-6;Q7Z406;Q7Z406-4	0.01051	116.03
DLSEELEALK	10	1145.5816	P35580-4;F8W6L6;P35580-2;P35580-5;P35580-3;P35580	1.3811E-06	176.38
DLSQAMWK	8	977.46405	O43795;E9PDF6;O43795-2	0.00012206	157.91
DLSSVQTLLTK	11	1203.6711	A6NG51;Q13813-2;Q13813;Q13813-3	0.0038856	117.09
DLTDYLMK	8	997.47903	P60709;Q562R1;P62736;P68032;P68133;P63267;Q5T8M7;P63267-2;P63261;I3L1U9;I3L3I0;I3L4N8	0.0037108	130.22
DLYANTVLSGGTTMYPGIADR	21	2214.0627	P60709;P63261	4.3166E-19	247.66
DMFQETMEAMR	11	1387.557	P35579;P35579-2	5.1792E-12	221.6
DMTSEQLDDILK	12	1406.6599	P05023;P05023-4;P05023-3	0.005023	107.09
DNAELENLIR	10	1185.599	Q14525;Q15323	5.8571E-08	190.53
DNIQGITKPAIR	12	1324.7463	P62805	1.5227E-05	162.49
DNSTMGYMMAK	11	1247.4985	P08238;Q58FF7	0.0016334	125.72
DNYPQSVPR	9	1074.5094	O00159;O00159-3;F5H6E2;O00159-2	0.0010559	135.86
DNYQAFCK	8	1044.4335	P15924;P15924-3;P15924-2	0.015143	109.11
DPAITSILEK	10	1085.5968	Q9UI42;Q9UI42-2;B7Z5J4	0.017329	99.568
DPTAEQFQEELEK	13	1562.71	P31944	0.0049701	100.54
DQAVMISGESGAGK	14	1348.6293	O00159;O00159-3;F5H6E2;O00159-2;I3L204;I3L501;I3L3Y6;I3L4D4;I3L3F5;I3L168	5.1382E-07	171.08
DQIVDLTVGNNK	12	1314.6779	P35527	2.9301E-06	166.62
DQLLLGPTYATPK	13	1415.766	P55084;F5GZQ3;P55084-2;B5MD38	0.010901	87.083
DQVANSAFVER	11	1234.5942	P07900-2;P07900;Q86U12	0.00011336	149.41
DRELALR	7	871.48756	E7EW20;Q9UM54-6;Q9UM54;Q9UM54-1;Q9UM54-4;Q9UM54-2;Q9UM54-5;Q5JVM0	0.0018371	117.4
DSLENTLTESEAR	13	1463.674	Q15323;Q14532	1.6939E-27	279.77
DSNNLCLHFNPR	12	1485.6783	P09382	0.001433	123.67
DSPIQCIQAIAENR	14	1613.7832	P02788;E7ER44;E7EQB2;P02788-2;C9JCF5;C9J0S5	0.00020581	128.96
DSYVGDEAQSK	11	1197.515	P60709;E7EVS6;G5E9R0;C9JZR7;C9JUM1;C9JTX5;P62736;P68032;P68133;P63267;Q5T8M7;A6NL76;Q5T8M8;F6QUT6;F6UVQ4;C9JFL5;B8ZZJ2;F8WB63;P63261;I3L1U9;I3L3I0;I3L4N8;J3KT65;I3L3R2;K7EM38	1.3827E-15	237.53
DSYVGDEAQSKR	12	1353.6161	P60709;E7EVS6;G5E9R0;C9JZR7;C9JUM1;C9JTX5;P62736;P68032;P68133;P63267;Q5T8M7;A6NL76;Q5T8M8;F6QUT6;F6UVQ4;C9JFL5;B8ZZJ2;F8WB63;P63261;I3L1U9;I3L3I0;I3L4N8;J3KT65;I3L3R2;K7EM38	2.6009E-13	225.15
DTGDIFCTR	9	1083.4655	Q08554;Q08554-2	0.0027854	125.97
DTLMISR	7	834.42694	P01860;P01861;P01859;P01857	0.0022815	138.9
DVDAAYMNK	9	1025.4488	P13647;F8W0C6;H0YIN9;P02538;B4DXK4;P04259	1.4216E-05	172.23
DVDAAYMNKVELEAK	15	1694.8185	P13647;H0YIN9	0.00012493	150.37
DVDAAYMNKVELQAK	15	1693.8345	P02538;B4DXK4;P04259	8.439E-09	126.16
DVDAAYVSK	9	966.46583	Q7Z794;F5GY66	0.04326	83.869
DVDNAYMIK	9	1067.4957	P35908	4.4428E-05	160.59
DVDPGEHYILK	11	1284.635	P05089-2;P05089;P05089-3	0.0013757	126.71
DYQELMNVK	9	1138.5329	P35908;Q01546;H0YID6	1.6513E-07	192.26
EAADAELGQLR	11	1171.5833	Q08378;Q08378-2;Q08378-4	0.0029037	110.08
EAECVEADSGR	11	1221.4932	O43790;Q14533;P78385;P78386	4.748E-08	181.31
EAQAALAEAQEDLESER	17	1858.8545	G8JLL9;Q7Z406-2;F2Z2U8;Q7Z406-6;Q7Z406;Q7Z406-4;Q7Z406-5	5.8311E-13	219.23
EATTEFSVDAR	11	1224.5622	P21333;P21333-2;Q5HY54	0.028947	84.479
EDAALSISR	9	960.48762	Q8WWZ4;Q8WWZ4-2;E5RFN6	0.0046037	120.99
EDKYEEEIK	9	1181.5452	Q5TCU8;J3KN67;P06753;P07951;P07951-2;P67936-2;Q5TCU3;P06753-2;P06753-5;P06753-6;P07951-3;P67936;P06753-3;P06753-4;Q5VU59;Q5VU61;P06753-7;U3KQK2;K7EPB9;K7EMU5	0.020541	118.71
EDPSGWWTGR	10	1189.5152	Q12965	0.038635	84.658
EDQSILCTGESGAGK	15	1550.6883	P35580-4;F8W6L6;P35580-2;P35580-5;E7ERA5;P35580-3;P35580;P35579;P35579-2;Q5BKV1;G8JLL9;Q7Z406-2;F2Z2U8;Q7Z406-6;Q7Z406;Q7Z406-4;Q7Z406-5;M0QY43	3.2323E-09	189.1
EEAEALYHSK	10	1175.5459	P35908	0.0061668	112.71
EEAENTLQSFR	11	1322.6103	P08670;B0YJC4;B0YJC5;Q5JVS8	7.2689E-12	220.1
EEEIAALVIDNGSGMCK	17	1834.8441	P63261;I3L1U9;I3L3I0;I3L4N8;J3KT65;I3L3R2;K7EM38	1.6944E-18	248.25
EEELQGALAR	10	1114.5619	P35580-4;F8W6L6;P35580-2;P35580-5;P35580-3;P35580	0.00051377	139.43
EEILAQAK	8	900.49165	P35579;P35579-2	0.00060625	150.17
EFQGQEAILR	10	1189.6091	Q8NB25;Q8NB25-3;Q8NB25-2;Q8NB25-4;H7BY63;E7EQ67	0.023109	95.523
EIETYHNLLEGGQEDFESSGAGK	23	2509.1245	P35527;K7EQQ3	7.1317E-16	219.06
EIFMQVEDER	10	1294.5864	P35580-4;F8W6L6;P35580-2;P35580-5;P35580-3;P35580	8.3075E-06	169.93
EIFMQVEDERR	11	1450.6875	P35580-4;F8W6L6;P35580-2;P35580-5;P35580-3;P35580	2.3399E-05	159.83
EITALAPSTMK	11	1160.6111	P60709;P62736;P68032;P68133;P63267;Q5T8M7;A6NL76;Q5T8M8;P63267-2;P63261	0.0043512	117.52
EKLEATINELV	11	1257.6816	P10599;P10599-2	0.016465	115.29
ELAQQIQK	8	956.5291	Q14240-2;Q14240;P60842;E7EQG2;P60842-2;J3KT12;J3QL43;J3KTB5;J3QR64;J3KS25;J3QLN6;J3QKZ9;J3KSN7	0.0028391	133.12
ELDDATEANEGLSR	14	1518.6798	P35580-4;F8W6L6;P35580-2;P35580-5;P35580-3;P35580	1.1009E-09	190.24
ELDESLQVAER	11	1287.6307	P10909-2;P10909-5;P10909;P10909-4;H0YC35;P10909-3;H0YAS8	0.023828	89.43
ELEAELEDER	10	1231.5568	P35580-4;F8W6L6;P35580-2;P35580-5;P35580-3;P35580	0.0064336	111.86
ELEDATETADAMNR	14	1564.6675	P35579;P35579-2	2.0396E-29	295.78
ELEDVTESAESMNR	14	1608.6937	G8JLL9;Q7Z406-2;F2Z2U8;Q7Z406-6;Q7Z406;Q7Z406-4	6.5905E-13	201.48
ELEEIVQPIISK	12	1396.7813	P11021	0.0019324	120.84
ELESQISELQEDLESER	17	2032.9437	P35579	2.1655E-13	223.06
ELGICPDDAAVIPIK	15	1609.8385	P12273	9.6287E-05	143.25
ELGVGIALR	9	926.55492	Q01469	0.035616	88.948
ELISNASDALDK	12	1274.6354	P08238;Q58FF8;Q58FF7;Q5T9W8;F8W026;P14625	5.7567E-06	155.99
ELISNSSDALDK	12	1290.6303	P07900-2;P07900;Q14568;G3V2J8	0.0054426	104.59
ELSLAGNELGDEGAR	15	1529.7322	P13489;H0YCR7	9.4563E-23	249.41
ELSTTLNADEAVTR	14	1518.7526	P34932	0.022105	77.068
ELTTEIDNNIEQISSYK	17	1995.9637	P13645	7.1939E-30	292.66
ELTVSNNDINEAGVR	15	1629.7958	P13489;E9PIM9;E9PLZ3;E9PMJ3	9.8545E-36	297.72
EMEAELEDER	10	1249.5132	P35579;P35579-2	0.00073373	135.86
EMEAELEDERK	11	1377.6082	P35579;P35579-2	3.069E-05	157.38
EMEAELEDERKQR	13	1661.7679	P35579;P35579-2	0.00023913	138.99
EMQDLGGGER	10	1090.4713	Q02413	0.00028898	145.99
ENAGEDPGLAR	11	1127.5207	P81605-2;P81605	8.1453E-06	163.12
ENGLPLEYQEK	11	1318.6405	O75223;M0QZK8;O75223-3	0.014805	98.156
ENLPISGHK	9	993.52434	P20930	0.0041319	122.28
ENQCVIISGESGAGK	15	1547.725	Q12965;O00160	1.2142E-09	196.8
ENWGPWSAGGSR	12	1302.5741	Q12965	0.053675	70.089
EQADFALEALAK	12	1304.6612	G8JLL9;Q7Z406-2;F2Z2U8;Q7Z406-6;Q7Z406;Q7Z406-4;Q7Z406-5;M0QY43	0.00034517	130.56
EQADFAVEALAK	12	1290.6456	P35580-4;F8W6L6;P35580-2;P35580-5;P35580-3;P35580	3.4109E-06	164.81
EQEVNILKK	9	1099.6237	P35579	0.0010571	146.69
EQLEEEAAAR	10	1144.536	G8JLL9;Q7Z406-2;F2Z2U8;Q7Z406-6;Q7Z406;Q7Z406-5	0.053134	73.887
EQLLQSNPVLEAFGNAK	17	1856.9632	O43795;E9PDF6;O43795-2;Q9UBC5;E7EQD9;C9JYW1	2.543E-18	248.25
EQVANSAFVER	11	1248.6099	P08238;Q58FF7	0.013156	99.752
ERNTDQASMPDNTAAQK	17	1875.8381	P35579;P35579-2	1.2844E-08	191.44
ESSNVVVTER	10	1118.5568	Q02413;B7Z845	0.0054959	114.86
ESTLHLVLR	9	1066.6135	P0CG48;F5H041;Q96C32;P0CG47;J3QKN0;F5GXK7;F5H747;P62979;F5H388;B4DV12;F5H265;F5H2Z3;F5GYU3;P62987;F5H6Q2;J3QTR3;J3QS39;J3QRK5;J3QLP7;M0R2S1;M0R1M6;K7EMA8;J3KSM4	0.06217	76.827
ETVSEESNVLCLSK	14	1593.7556	P13639	0.0015588	107.74
ETYGEMADCCAK	12	1433.5261	P02768;H7C013	0.00033765	134.13
EVDEQMLNVQNK	12	1445.682	P07437;Q5JP53;Q5ST81;E9PBJ4;P68371;Q13885;Q9BVA1	4.594E-12	218.15
EVEQWFATQTEELNK	15	1850.8687	Q14525;O76011	1.0924E-17	240.2
EVEQWFTTQTEELNK	15	1880.8792	Q15323	5.7752E-13	213.83
EVFEDAAEIR	10	1177.5615	P19338;H7BY16	0.0002849	146.11
EVFTSSSSSSSR	12	1259.563	P08779	0.0024787	105.03
EYQELMNVK	9	1152.5485	P02538;P05787-2;P05787;P04259	0.00098469	137.14
EYQEVMNSK	9	1126.4965	O43790;Q14533;P78385;A6NCN2;Q9NSB4;P78386;F5GYI5	0.001299	131.5
FASFIDK	7	826.4225	P35908;Q01546;Q9NSB2;P08729;F8VRG4;H0YHD9;P13647;F8W0C6;F8W1U3;F8VUG2;P02538;P05787-2;P05787;P04259;Q7Z794;F8VS61	0.00045286	151.29
FASFIDKVR	9	1081.592	P35908;Q01546;Q9NSB2;P08729;F8VRG4;P13647;F8W0C6;F8W1U3;F8VUG2;P02538;P05787-2;P05787;P04259;Q7Z794	0.016372	121.73
FDEVLIR	7	890.48617	O00159;O00159-3;F5H6E2;O00159-2	0.033485	101.28
FDEYFSQSCAPGSDPR	16	1861.7577	P02788;E7ER44;E7EQB2;P02788-2	8.2003E-09	180.1
FDQLLAEEK	9	1091.5499	P35580-4;F8W6L6;P35580-2;P35580-5;P35580-3;P35580;P35579;P35579-2;G8JLL9;Q7Z406-2;F2Z2U8;Q7Z406-6;Q7Z406	1.0562E-05	173.64
FEMEQNLR	8	1065.4913	P35527;K7EQQ3	0.0044806	127.68
FFSASCVPGADK	12	1284.5809	P02788;E7ER44;E7EQB2;P02788-2	0.013768	92.247
FGDSNTVMR	9	1025.46	P15924;P15924-3;P15924-2	4.7027E-05	159.58
FGNEVIPVTVTVK	13	1401.7868	P24752	0.0035195	103.83
FGQGAHHAAGQAGNEAGR	18	1734.7935	Q6UWP8	4.6321E-05	136.26
FGQGVHHAAGQAGNEAGR	18	1762.8248	Q6UWP8	0.0068468	74.428
FKATISALEAK	11	1177.6707	P35580-4;F8W6L6;P35580-2;P35580-5;P35580-3;P35580	0.00030685	127.87
FLDQNLQK	8	1004.5291	P15924;P15924-3;P15924-2	2.1768E-05	174.16
FLQPGSPR	8	900.48175	P08263;P09210;Q16772;Q5JW85	0.062111	77.732
FLSNGYIPIPGQQDK	15	1675.857	P35580-4;F8W6L6;P35580-2;P35580-5;P35580-3;P35580	0.0007381	121.13
FLTNGPSSSPGQER	14	1475.7005	G8JLL9;Q7Z406-2;F2Z2U8;Q7Z406-6;Q7Z406;Q7Z406-4;Q7Z406-5;M0QY43	0.0040735	98.942
FNTANDDNVTQVR	13	1492.6906	P04040	1.7595E-06	160.48
FNVWDTAGQEK	11	1293.599	J3KQE5;B5MDF5;P62826;F5H018;H0YFC6	0.01978	93.345
FQNALLVR	8	959.55525	P02768;B7WNR0;D6RHD5;H0YA55;C9JKR2;P02768-2	0.0032183	130.22
FQQAIDSR	8	963.47739	P31944	0.0060637	124.92
FSNSSSSNEFSK	12	1319.563	Q5D862	4.1701E-10	201.04
FSNTLELK	8	950.5073	Q12965	2.9302E-05	172.94
FSSSSGYGGGSSR	13	1234.5214	P35527	0.00814	93.348
FTQAGSEVSALLGR	14	1434.7467	P06576;H0YH81;F8W0P7	1.3614E-17	241.42
FVAELWK	7	891.48544	P35580-4;F8W6L6;P35580-2;P35580-5;P35580-3;P35580	0.045217	94.262
FVSELWK	7	907.48035	P35579;P35579-2	0.0086396	124.37
FYTIEILKVE	10	1253.6907	P12273	1.8922E-10	211.64
GAGSIAGASASPK	13	1072.5513	P15924;P15924-3;P15924-2	0.011866	84.892
GALALEEK	8	829.45453	P35579;P35579-2;REV__Q9UKV3;REV__Q9UKV3-5;REV__E7EQT4;REV__S4R3H4	6.3235E-06	176.66
GALALEEKR	9	985.55564	P35579;P35579-2	0.00012984	156.35
GALQNIIPASTGAAK	15	1410.7831	P04406;P04406-2;E7EUT5	0.019565	77.192
GAQGGLLR	8	770.43989	Q6NS38;Q6NS38-2;F5H5X2;F5GZZ0	0.023087	101.64
GDEVMVELAENGKK	14	1517.7396	P35580-4;F8W6L6;P35580-2;P35580-5;E7ERA5;P35580-3;P35580	2.9839E-09	188.48
GDLPFVVPR	9	998.55492	P35579;P35579-2	5.137E-05	157.91
GEELLSPLNLEQAAYAR	17	1872.9581	O00159;O00159-3;F5H6E2;O00159-2	1.53E-05	151.48
GELANEVK	8	858.4447	P35579	0.014796	109.71
GFSSGSAVVSGGSR	14	1253.6	P35908	1.7178E-09	183.96
GGGFGGGSSFGGGSGFSGGGFGGGGFGGGR	30	2398.0111	P35908	0.023761	24.665
GGPISFSSSR	10	993.48796	P35580-4;F8W6L6;P35580-2;P35580-5;P35580-3;P35580	0.0006807	134.57
GGSFQLNELQGLK	13	1389.7252	P02788;E7ER44;E7EQB2;P02788-2;C9JCF5;C9J0S5	0.002485	107.17
GGSGGGGSISGGGYGSGGGSGGR	23	1740.7412	P35908	0.0088457	79.942
GGSGGSHGGGSGFGGESGGSYGGGEEASGSGGGYGGGSGK	40	3222.2743	P35527;K7EQQ3	6.8853E-06	97.845
GGSGGSYGGGGSGGGYGGGSGSR	23	1790.7204	P35527;K7EQQ3	3.1808E-10	158.33
GGSISGGGYGSGGGK	15	1196.5422	P35908	6.9319E-07	173.25
GGVEEGPTVLR	11	1112.5826	P05089-2;P05089;P05089-3	1.2695E-05	155
GGVSCGGLSYSTTPGR	16	1554.7097	P78386;F5GYI5	0.00072673	120.66
GHFMEHQKIHTGEK	14	1677.8046	Q99676	0.042404	82.543
GISLANWMCLAK	12	1362.6788	P61626;F8VV32	0.0032474	113.38
GLGVGFGSGGGSSSSVK	17	1438.7052	P13647	7.341E-05	140.96
GNFHAVYR	8	962.47225	P05109	0.0032117	130.27
GNPTVEVDLFTSK	13	1405.7089	P06733;K7EM90	0.0096186	89.992
GPSSVEDIK	9	930.46583	P06748;P06748-2;P06748-3	0.001208	133.13
GPSVFPLAPCSR	12	1286.6441	P01860;P01861;P01859	0.027634	79.492
GPSVFPLAPSSK	12	1185.6394	P01857	0.008877	99.5
GPYESGSGHSSGLGHQESR	19	1927.8409	Q86YZ3	9.9776E-06	144.17
GPYESGSGHSSGLGHR	16	1583.7077	Q86YZ3	1.4231E-29	278.16
GQTGGDVNVEMDAAPGVDLSR	21	2086.9589	P08779;K7ENW6	2.1434E-23	258.37
GQVGGDVNVEMDAAPGVDLSR	21	2084.9797	P02533;CON__EC-Q6IFX2	3.4321E-12	201.12
GRLDSELR	8	944.50394	P13647;F8W0C6;P02538;P04259	0.042169	116.05
GSDFDCELR	9	1097.4448	P61978-2;P61978;P61978-3;Q5T6W5;Q5T6W2;Q5T6W1	0.0080291	111.61
GSGSGQSPSSGQHGTGFGR	19	1746.767	Q86YZ3	6.1907E-07	157.47
GSLGGGFSSGGFSGGSFSR	19	1706.7649	P13645	1.299E-05	141.07
GSSGGGCFGGSSGGYGGLGGFGGGSFR	27	2341.9771	P13645	1.268E-10	153.27
GSSSGGGYSSGSSSYGSGGR	20	1739.6983	P35908	8.4653E-07	144.72
GSYGDLGGPIITTQVTIPK	19	1916.0255	P61978-2;P61978;P61978-3;Q5T6W5;Q5T6W2;S4R359	0.0027412	95.409
GTNYLADVFEK	11	1255.6085	P31151	0.015179	89.189
GVDEVTIVNILTNR	14	1541.8413	P07355-2;P07355;H0YN42;H0YMU9;H0YMD0;H0YKS4;H0YMM1;H0YMW4;H0YKX9;H0YMT9;H0YLV6;H0YKZ7;H0YKL9;H0YKV8;H0YMD9	0.0094973	83.729
GVGIISEGNETVEDIAAR	18	1828.9167	P05023;P05023-4;P05023-3;P13637-3;P13637-2;P50993;P13637;B1AKY9;M0R116;H0Y7C1	0.0021294	99.044
GVSVQYR	7	807.4239	Q9NPB8	0.008163	124.89
GVVDSDDLPLNVSR	14	1484.7471	P14625	3.6526E-13	212.11
GVVDSEDLPLNISR	14	1512.7784	P08238;Q58FF7;P07900-2;P07900;Q86U12	1.2135E-09	189.09
GYSFVTTAER	10	1129.5404	P62736;P68032;P68133;P63267;Q5T8M7;P63267-2	0.00022875	147.74
GYSPTHREEEYGK	13	1551.6954	P20930	0.0090768	107.99
HADQYKEQMEK	11	1405.6296	P35580-4;F8W6L6;P35580-2;P35580-5;P35580-3;P35580	3.6922E-05	160.22
HAEQERDELADEITNSASGK	20	2199.004	P35580-4;F8W6L6;P35580-2;P35580-5;P35580-3;P35580	0.0001813	117.26
HANSGVATDFMGTEMAK	17	1765.7764	B7ZM01	0.0613	33.301
HATALEELSEQLEQAK	16	1795.8952	P35580-4;F8W6L6;P35580-2;P35580-5;P35580-3;P35580	3.0263E-06	162.81
HEAMITDLEER	11	1342.6187	P35579	1.3172E-05	154.15
HEMPPHIYAITDTAYR	16	1913.9094	P35579;P35579-2;Q5BKV1	0.021854	75.764
HGFEAASIKEER	12	1372.6735	P35580-4;F8W6L6;P35580-2;P35580-5;E7ERA5;P35580-3;P35580	5.7254E-08	186.76
HGGGGGGFGGGGFGSR	16	1319.5755	P35908	0.0001235	141.54
HGSGSGQSSSYGPYR	15	1525.6546	Q86YZ3	0.0010667	115.68
HGVQELEIELQSQLSK	16	1836.9581	P35527;K7EQQ3	0.00011006	142.91
HGVQELEIELQSQLSKK	17	1965.0531	P35527;K7EQQ3	0.0012171	116.51
HMMFIQIFK	9	1193.6089	P57679;E9PCN4	0.038986	64.265
HPEAEMAQNSVR	12	1367.6252	P14923	0.0543	69.864
HQEEESETEEDEEDTPGHK	19	2253.8782	Q5D862	2.0128E-09	182.17
HQGVMVGMGQK	11	1170.5638	P60709;E7EVS6;G5E9R0;C9JZR7;C9JUM1;C9JTX5;Q562R1;P62736;P68032;P68133;P63267;Q5T8M7;A6NL76;Q5T8M8;F6QUT6;F6UVQ4;C9JFL5;B8ZZJ2;F8WB63;P63261;I3L1U9;I3L3I0;J3KT65;I3L3R2;K7EM38	0.029694	87.568
HQQLLEEK	8	1023.5349	P35580-4;F8W6L6;P35580-2;P35580-5;P35580-3;P35580	0.031901	95.502
HSGVDDMVLLSK	12	1299.6493	Q12965;H0YN00	3.0843E-06	166.04
HSQAVEELAEQLEQTK	16	1838.901	P35579	0.00053451	124.25
HTYLPLEVCNIVAGQR	16	1811.94	Q9UKV8;Q9UL18;Q9H9G7;Q9HCK5	0.00035952	43.297
HVAAGTQQPYTDGVR	15	1598.7801	P14923	3.2335E-09	189.09
IAAYLQSDQFCK	12	1442.6864	P21266	1.7965E-08	184.03
IAECSSQLAEEEEK	14	1621.7141	P35580-4;F8W6L6;P35580-2;P35580-5;P35580-3;P35580	1.8174E-28	284.68
IAECSSQLAEEEEKAK	16	1820.8462	P35580-4;F8W6L6;P35580-2;P35580-5;P35580-3;P35580	3.0289E-22	251.05
IAEFTTNLTEEEEK	14	1652.7781	P35579	1.8174E-28	284.68
IAEFTTNLTEEEEKSK	16	1867.9051	P35579	8.1545E-17	237.46
IAQLEEELEEEQGNTELINDR	21	2471.1664	P35579;P35579-2	3.6787E-08	153.83
IAQLEEELEEEQSNMELLNDR	21	2531.1697	P35580-4;F8W6L6;P35580-2;P35580-5;P35580-3;P35580	4.2878E-18	233.89
IAQLEEQLDNETK	13	1529.7573	P35579;P35579-2	8.7459E-43	338.77
IAQLEEQLDNETKER	15	1814.901	P35579;P35579-2	2.2196E-17	244.36
ICDDELILIK	10	1230.653	P17987;E7ERF2;E7EQR6;F5H282;F5GZ03	0.0071934	109.42
IDFADTVTK	9	1008.5128	Q12965;H0YNQ8	0.019452	99.688
IDSLSAQLSQLQK	13	1429.7777	P02545;P02545-3;P02545-6;P02545-2;P02545-4;P02545-5;Q5TCI8	9.1414E-10	197.36
IEEELGSK	8	903.45493	P06733;P06733-2	0.016584	106.6
IESVLSSSGK	10	1005.5342	P17900	0.024296	94.692
IFLLTNNNLLLADQK	15	1728.9774	O43795;E9PDF6;O43795-2;E7EPB4;H7C2Y7	9.3965E-13	206.63
IFVGGLNPEATEEK	14	1502.7617	Q99729-2;D6RBZ0;Q99729-3;D6RD18;D6R9P3	0.0090328	84.566
IFVGGLSPDTPEEK	14	1487.7508	Q14103;Q14103-2;Q14103-3;B4DTC3;Q14103-4;H0Y8G5;D6RAF8;H0YA96;F5H6R6;D6RF44	3.9634E-05	147.73
IGAEVYHNLK	10	1142.6084	P06733;P06733-2;K7EM90	0.0061668	112.71
IGGIGTVPVGR	11	1024.6029	P68104;Q5VTE0;Q05639	1.495E-06	174.98
IGLFGGAGVGK	11	974.55492	P06576;H0YH81;F8VPV9;F8W079	0.01471	98.249
IGLGGRGGSGGSYGR	15	1349.68	P35527;K7EQQ3	0.00981	102.52
IGQLEEQLEQEAK	13	1513.7624	P35580-4;F8W6L6;P35580-2;P35580-5;P35580-3;P35580	2.3338E-42	328.81
IGQLEEQLEQEAKER	15	1798.9061	P35580-4;F8W6L6;P35580-2;P35580-5;P35580-3;P35580	0.012042	100.4
IHEAAVQELR	10	1164.6251	G8JLL9;Q7Z406-2;F2Z2U8;Q7Z406-6;Q7Z406;Q7Z406-4;Q7Z406-5	0.0005987	136.96
IHSDCAANQQVTYR	14	1661.758	Q02413	1.273E-06	161.48
IIAATIENAQPILQIDNAR	19	2063.1375	P08779	2.4903E-09	177.6
IICDLVEEK	9	1117.5689	O00159;O00159-3;F5H6E2;O00159-2	0.0013463	130.66
IIGAVDQIQLTQAQLEER	18	2024.0902	Q6NZI2;Q6NZI2-2	0.00011931	125.51
IIGLDQVAGMSETALPGAFK	20	2017.0554	P35579;P35579-2	2.1217E-13	206.11
IIIAEVVNK	9	997.61718	O43795;E9PDF6;O43795-2;E7EPB4;H7C2Y7	0.0010164	136.57
IILEAALQAAK	11	1139.6914	Q08378;Q08378-2;Q08378-4	0.041281	78.548
IINEPTAAAIAYGLDKR	17	1814.989	P11021	0.0010324	119.23
IINEPTAAAIAYGLDR	16	1686.8941	P08107;P08107-2;E7EP94;P17066	4.8825E-06	153.75
IISNASCTTNCLAPLAK	17	1832.9125	P04406;P04406-2;E7EUT5	5.495E-05	144.3
IISSIEQK	8	916.52295	P62258;P62258-2;K7EIT4;I3L3T1;B4DJF2	0.030481	96.492
IKEWYEK	7	994.51238	P13645	1.6114E-06	178.3
IKFEMEQNLR	10	1306.6704	P35527;K7EQQ3	0.026873	112.71
ILDELTLCK	9	1103.5896	Q15323;O76013;O76013-2;O76011	4.9177E-05	158.76
ILDELTLCR	9	1131.5958	Q14525	4.9177E-05	158.76
ILKEEQELYQK	11	1419.7609	E7EW20;Q9UM54-6;Q9UM54;Q9UM54-1;Q9UM54-4;Q9UM54-2;Q9UM54-5	0.0013863	138.63
ILNEMRDQYEK	11	1437.6922	P02533;CON__EC-Q6IFX2;K7ESE1;Q04695;K7EPJ9	5.8161E-06	174.9
ILQQIPDHPK	10	1187.6663	Q08554;Q08554-2	0.010927	104.05
ILTATVDNANVLLQIDNAR	19	2053.1168	P02533	1.7772E-17	236.43
ILVATNLFGR	10	1102.6499	F8VQ10;Q13838-2;Q13838;O00148;Q5STU3;B4DP52;H0Y400	0.0033937	121.6
IMGIPEEEQMGLLR	14	1614.8109	P35579;P35579-2	0.0017904	97.273
IMNTFSVMPSPK	12	1350.6676	Q13885;Q9BVA1;Q9BUF5;K7ESM5;K7ES63	0.0024693	117.79
IMNTFSVVPSPK	12	1318.6955	P07437;Q5JP53;Q5ST81;Q13509;P04350;Q13509-2;G3V2A3;M0QYM7;M0R2D3;M0R042;P68371	6.1905E-06	154.36
INVYYNEATGGK	12	1327.6408	P68371	0.012122	94.688
IPACIAGER	9	985.5015	P59665;P59666	0.001299	131.5
IQDKEGIPPDQQR	13	1522.774	P0CG48;F5H041;Q96C32;P0CG47;J3QKN0;F5GXK7;F5H747;P62979;F5H388;B4DV12;F5H265;F5H2Z3;F5GYU3;P62987;F5H6Q2;J3QTR3;J3QS39;J3QRK5;J3QLP7;M0R2S1;M0R1M6;M0R1V7;F5GZ39;K7EMA8;J3QSA3	0.00035043	143.25
IQDWYDK	7	966.4447	P35527	0.003561	130.22
IQDWYDKK	8	1094.5397	P35527	0.059485	94.85
IQLVEEELDR	10	1242.6456	Q5TCU8;J3KN67;P06753;P07951;P07951-2;P67936-2;Q5TCU3;P06753-2;P06753-5;P06753-6;P07951-3;P67936;P06753-3;P06753-4;Q5VU59;Q6ZN40;P09493;P09493-10;P09493-3;P09493-4;P09493-6;P09493-7;P09493-8;P09493-9;B7Z596;H0YL52;H0YK48;H7BYY1;F5H7S3;P09493-5;P09493-2;H0YNC7;K7ENT6;K7ERG3;H0YKP3;H0YKX5;K7EP68;D6R904;H0YL80	0.00035361	144.1
IQMSNLMNQAR	11	1304.6329	P36543;P36543-2;C9J8H1;P36543-3	0.053891	50.194
IQSQFTDAQK	10	1164.5775	P15924;P15924-3;P15924-2	0.0052093	115.78
IREEYPDR	8	1076.5251	P07437;Q5JP53;Q5ST81;A6NNZ2;Q3ZCM7;I3L2F9;Q5SQY0;F5H0I4;CON__EC-ENSBTAP00000025008;Q9H4B7;P68371;Q13885;Q9BVA1	0.024418	124.23
IRELESQISELQEDLESER	19	2302.1288	P35579	2.6846E-06	154.49
IRLENEIQTYR	11	1433.7627	P13645	0.015223	116.55
ISEQFTAMFR	10	1228.591	P07437;Q5JP53;Q5ST81;Q13509;P04350;E9PBJ4;Q13509-2;P68371;Q13885;Q9BVA1	6.4278E-05	152.54
ISGLIYEETR	10	1179.6136	P62805	0.00031341	145.28
ISIGGGSCAISGGYGSR	17	1597.7519	P02538;P04259	2.9572E-06	156
ISISTSGGSFR	11	1110.5669	P13647;F8VV57	0.00046838	134.3
ISSVLAGGSCR	11	1105.555	P02533;K7ENV3;P08779	0.0002381	144.1
ITCAELRR	8	1017.5389	Q9Y5P8	0.015836	125.25
ITESEEVVSR	10	1147.5721	P02545;P02545-3;P02545-6;P02545-2	1.1471E-12	225.01
ITNLTQQLEQASIVK	15	1684.9359	P15924	4.6786E-13	216.01
ITPSYVAFTPEGER	14	1565.7726	P11021	0.0081646	87.083
IVEANPLLEAFGNAK	15	1584.8512	E7EW20;Q9UM54-6;Q9UM54;Q9UM54-1;Q9UM54-4;Q9UM54-2;Q9UM54-5	0.00039735	126.77
IVGLDQVTGMTETAFGSAYK	20	2087.0245	P35580-4;F8W6L6;P35580-2;P35580-5;P35580-3;P35580	9.0843E-08	154.75
IYEFTLQR	8	1068.5604	O43795;E9PDF6;O43795-2;E7EPB4	6.0383E-10	203.93
KANLQIDQINTDLNLER	17	1997.0542	P35579;P35579-2	1.3914E-16	227
KDAEAWFNEK	10	1236.5775	P13645;Q7Z3Y7	3.3137E-08	198.81
KDHNIPGELER	11	1306.663	P35580-3;P35580	0.049801	91.914
KDHNIPQESPKPVK	14	1615.8682	P35580-4;F8W6L6;P35580-2	0.011075	93.348
KDLYANTVLSGGTTMYPGIADR	22	2342.1576	P60709;P63261	1.7621E-09	154.65
KDVDNAYMIK	10	1195.5907	P35908	9.4821E-06	174.4
KEEELQAALAR	11	1256.6725	P35579;G8JLL9;Q7Z406-2;F2Z2U8;Q7Z406-6;Q7Z406;Q7Z406-4;Q7Z406-5	1.0928E-07	181.66
KEEELQGALAR	11	1242.6568	P35580-4;F8W6L6;P35580-2;P35580-5;P35580-3;P35580	7.3868E-11	202.65
KFLQPGSPR	9	1028.5767	P08263;P09210;Q16772;Q5JW85	0.045566	99.688
KHQQLLEEK	9	1151.6299	P35580-4;F8W6L6;P35580-2;P35580-5;P35580-3;P35580	5.048E-05	169.41
KIVQLKPR	8	980.64948	P15924;P15924-3;P15924-2	0.026138	110.81
KKLDAQVQELHAK	13	1506.8518	P35580-4;F8W6L6;P35580-2;P35580-5;P35580-3;P35580	0.0046936	106.58
KKLEMDLK	8	1003.5736	P35579;P35579-2	0.0042667	137.14
KKVDDDLGTIESLEEAK	17	1888.963	P35580-4;F8W6L6;P35580-2;P35580-5;P35580-3;P35580	2.1894E-12	212.92
KKVEAQLQELQVK	13	1539.8984	P35579	3.0876E-21	255.85
KLDAQVQELHAK	12	1378.7569	P35580-4;F8W6L6;P35580-2;P35580-5;P35580-3;P35580	7.2859E-16	241.84
KLEEEQIILEDQNCK	15	1887.9248	P35579	5.6489E-44	341.73
KLEMDLK	7	875.47864	P35579;P35579-2	0.0001611	161.68
KLKDAIEEK	9	1072.6128	O43795;E9PDF6;O43795-2;E7EPB4;H7C2Y7	0.041778	97.565
KLLEGEECR	9	1132.5547	P35908;Q01546;P12036;P12036-2;P13647;H0YI76;P02538;P04259	4.8969E-05	169.65
KLVWVPSDK	9	1070.6124	P35579;Q5BKV1;B1AH99	0.063179	94.692
KMEDSVGCLETAEEVK	16	1823.8281	P35579	0.00021729	144.68
KMEDSVGCLETAEEVKR	17	1979.9292	P35579	1.0137E-08	185.28
KMEEEILLLEDQNSK	15	1817.9081	P35580-4;F8W6L6;P35580-2;P35580-5;P35580-3;P35580	2.7964E-12	201.57
KQELEEICHDLEAR	14	1768.8414	P35579;P35579-2	0.0027868	113.53
KRPETVATQFK	11	1303.7248	O00159;O00159-3;F5H6E2;O00159-2	0.048763	86.911
KSDIDEIVLVGGSTR	15	1587.8468	P11021	0.0062277	102.29
KTNPEIQSTLR	11	1285.699	P31944	0.0012146	132.17
KVDDDLGTIESLEEAK	16	1760.868	P35580-4;F8W6L6;P35580-2;P35580-5;P35580-3;P35580	6.054E-06	164.97
KVDDDLGTIESLEEAKK	17	1888.963	P35580-4;F8W6L6;P35580-2;P35580-5;P35580-3;P35580	0.004981	98.508
KYEDEINKR	9	1193.6041	P35908;Q01546	7.8213E-14	226.09
LAAAFAVSR	9	904.51305	P55084;F5GZQ3;P55084-2	0.042743	84.213
LAADDFR	7	806.39227	P02533;CON__EC-Q6IFX2;O76015;P05783;F8VZY9;P08779;P13645;Q7Z3Y7;Q2M2I5;Q14525;Q92764;O76014;C4AM86;Q15323;Q14532;O76013;O76013-2;Q04695;K7EPJ9;P08727;C9JM50	0.048692	91.065
LAADDFRLK	9	1047.5713	P13645;Q7Z3Y7;Q2M2I5	0.051566	103.55
LADALQELR	9	1027.5662	P02545;P02545-3;P02545-6;P02545-2;P02545-4;P02545-5;Q5TCI8;H0YAB0	0.015183	102.52
LAELEEALQK	10	1142.6183	P13647;H0YI76	8.9101E-06	169.37
LAELEGALQK	10	1070.5972	O43790;Q14533;P78385;A6NCN2;P78386;F5GYI5	1.4659E-08	198.72
LALDVEIATYR	11	1262.6871	P35908;Q01546;H0YID6;P13647;H0YI76;P02538;P04259	1.1696E-07	177.44
LALGTAEQR	9	957.52434	Q8IV04	0.0055141	118.5
LAQAYYESTR	10	1200.5775	P20930	0.0221	96.229
LAQLEAALQQAK	12	1282.7245	Q6KB66-3;Q6KB66;Q6KB66-2	0.0040908	108.59
LASDDFR	7	822.38718	O76011	0.018547	113.7
LASYLDK	7	808.43307	P02533;Q99456;P08779;P13645;P35527;Q04695;K7EPJ9;P08727;C9JM50	4.9445E-05	166.17
LASYLDKVQALEEANNDLENK	21	2376.1809	P35527	3.0378E-10	192.62
LASYLDKVR	9	1063.6026	P02533;Q99456;P08779;P13645;Q04695;K7EPJ9;P08727;C9JM50	0.0017055	146.69
LASYLEK	7	822.44872	Q14525;Q6A162;G3V1C2;K7EQH6;Q15323;O76011	0.011499	121.29
LAVNMVPFPR	10	1142.627	P07437;Q5JP53;Q5ST81;Q13509;P04350;Q13509-2;A6NNZ2;Q3ZCM7;I3L2F9;Q5SQY0;F5H0I4;CON__EC-ENSBTAP00000025008;Q9H4B7;P68371;Q13885;Q9BVA1;Q9BUF5;K7ESM5	0.00061208	136.57
LCEGVGSVNVCVSSSR	16	1708.7873	O43790;P78386;F5GYI5	0.04956	23.991
LDAQVQELHAK	11	1250.6619	P35580-4;F8W6L6;P35580-2;P35580-5;P35580-3;P35580	1.9219E-26	290.61
LDDCGLTEAR	10	1148.5132	P13489;E9PIM9;E9PLZ3;E9PMJ3;E9PIK5;E9PMN0;E9PMA9	1.5151E-08	198.62
LDELRDEGK	9	1073.5353	P02768;B7WNR0;D6RHD5;H0YA55	0.00016845	160.53
LDPHLVLDQLR	11	1317.7405	P35580-4;F8W6L6;P35580-2;P35580-5;P35580-3;P35580;P35579;P35579-2	0.028761	84.658
LDTSEVVFNSK	11	1237.619	P47929	0.0029767	120.57
LEAAVAQSEQQGEAALSDAR	20	2042.9869	O43790;Q14533;P78385;A6NCN2	1.0144E-05	127.59
LEDLATLIQK	10	1142.6547	O43795;E9PDF6;O43795-2	0.00028898	145.99
LEEEQIILEDQNCK	14	1759.8298	P35579	2.3397E-09	177.63
LEQEIATYR	9	1121.5717	P02533;CON__EC-Q6IFX2;A8MT21;B3KRA2;Q8N1A0;Q8N1A0-2;P08779;Q04695;P08727	1.63E-07	192.38
LEVNLQAMK	9	1044.5638	P35579;P35579-2	7.5158E-08	197.27
LEVNMQAMK	9	1062.5202	P35580-4;F8W6L6;P35580-2;P35580-5;P35580-3;P35580	4.5011E-05	160.36
LFSWLVNR	8	1033.5709	O43795;E9PDF6;O43795-2	0.00012557	157.34
LGHGVNNAAGQVGK	14	1320.6898	Q6UWP8	0.00038817	126.1
LGHPDTLNQGEFK	13	1454.7154	P06702	0.0062879	97.551
LGIHEDSTNR	10	1140.5523	P08238	0.00060974	136.63
LGKDAVEDLESVGK	14	1458.7566	P81605-2;P81605	5.227E-09	187.37
LGTDEISPR	9	986.50327	O00159;O00159-3;F5H6E2;O00159-2	3.7752E-05	163.16
LGVIEDHSNR	10	1138.5731	P14625;Q58FF3	0.00076013	132.25
LIAPVAEEEATVPNNK	16	1693.8887	P07195;A8MW50;C9J7H8;F5H793	0.00063759	122.33
LISWYDNEFGYSNR	14	1762.7951	P04406;P04406-2;E7EUT5	0.00034966	126.71
LKAEFQEEAK	10	1191.6136	P15924;P15924-3	0.0027461	133.23
LKDVLLQVDDERR	13	1597.8788	P35579;P35579-2	0.007195	102.97
LKECCEKPLLEK	12	1545.7895	P02768;B7WNR0;D6RHD5;H0YA55;C9JKR2;P02768-2	2.9095E-08	186.16
LKQVEDEKNSFR	12	1491.7682	P35579	6.9575E-12	219.43
LKQVLLHQQAK	11	1304.7929	P02788;E7ER44;E7EQB2;P02788-2	0.014753	117.02
LLEAQIATGGIIDPK	15	1537.8716	P15924;P15924-3;P15924-2	2.0091E-09	193.77
LLEGEDAHLSSSQFSSGSQSSR	22	2308.0567	P02533	2.6763E-10	168.27
LLEGEECR	8	1004.4597	P35908;Q01546;P12036;P12036-2;P13647;H0YI76;P02538;P04259	8.1189E-07	178.83
LLEGEEQR	8	972.48762	O43790;Q14533;P78385	0.00063616	149.94
LLETECPQYIR	11	1420.7021	P05109	1.4602E-11	214.82
LLGLGVTDFSR	11	1176.6503	G8JLL9;Q7Z406-2;F2Z2U8;Q7Z406-6;Q7Z406;Q7Z406-4;Q7Z406-5;M0QY43	0.02736	86.014
LLKDAEALSQR	11	1242.6932	P35580-4;F8W6L6;P35580-2;P35580-5;P35580-3;P35580	2.5857E-08	198.55
LLLFSDGNSQGATPAAIEK	19	1931	P12109	0.0010034	93.753
LLLQVQHASK	10	1135.6713	P05141;P12235;P12236;V9GYG0;I7HJJ0	0.0020322	125.97
LLNDEDPVVVTK	12	1340.7187	P14923;C9JKY1;C9JK18;C9J826;C9JTX4	2.3613E-06	168.76
LLQFYAETCPAPER	14	1693.8134	O00159;O00159-3;F5H6E2;O00159-2;I3L204;I3L501;I3L3Y6;I3L4D4;I3L3F5;I3L168	1.3239E-09	187.97
LLQLQEQMR	9	1157.6227	P15924;P15924-3;P15924-2	0.0013025	131.44
LLQSNPVLEAFGNAK	15	1599.8621	O00159;O00159-3;F5H6E2;O00159-2;I3L204;I3L501;I3L3Y6;I3L4D4	0.0010127	116.58
LLSVEGSTLR	10	1073.6081	O00159;O00159-3;F5H6E2;O00159-2	0.0077021	107.79
LLVESDINSIR	11	1257.6929	O76011	0.021236	91.937
LLVVYPWTQR	10	1273.7183	P68871;F8W6P5;P02042;P02100;P69891;P69892;E9PFT6;E9PBW4;E9PEW8;A8MUF7	0.030102	90.629
LMAKVEDMQRSMLSK	15	1765.8889	Q08378;Q08378-2;Q08378-4	0.031912	65.895
LMATLSNTNPSFVR	14	1549.7923	G8JLL9;Q7Z406-2;F2Z2U8;Q7Z406-6;Q7Z406;Q7Z406-4;Q7Z406-5;M0QY43	3.453E-13	212.83
LNDLEEALQQAK	12	1370.7042	P35908	3.1103E-16	241.84
LNQPQPDFTK	10	1186.5982	O94832;K7EIG7	0.031249	89.827
LNQVCATHQHFESR	14	1725.8005	O43795;E9PDF6;O43795-2	0.007189	89.911
LPEYTVTQESGPAHR	15	1683.82	Q15633;Q15633-2;O75569-3;O75569-2;O75569;P38432;Q6EMK4	0.029448	91.087
LPLQDVYK	8	974.54368	P68104;Q5VTE0;Q05639	0.055938	80.165
LPLSLLK	7	782.52658	V9GZ56;Q9Y4Z0;M0QXB0	0.021409	110.61
LPVEEAYKR	9	1103.5975	P15924;P15924-3;P15924-2	0.023242	106.42
LQEELAASDR	10	1130.5568	G8JLL9;Q7Z406-2;F2Z2U8;Q7Z406-6;Q7Z406;Q7Z406-4	2.3478E-08	197.07
LQELEGAVK	9	985.54441	P35580-4;F8W6L6;P35580-2;P35580-5;P35580-3;P35580	0.0013599	130.41
LQEMEGTVK	9	1033.5114	P35579;P35579-2	0.00071347	142
LQGEIAHVK	9	993.56073	P35908	0.0013463	130.66
LQGEIAHVKK	10	1121.6557	P35908	0.014871	112.13
LQLWDTAGQER	11	1315.6521	Q14964;P20340;P20340-2;Q9NRW1;H0YGL6;Q9NRW1-2;P20340-4;H7BYW1;J3KR73;C9JU14;C9JB90	0.0010345	128.01
LQNELDNVSTLLEEAEK	17	1943.9688	P35580-4;F8W6L6;P35580-2;P35580-5;P35580-3;P35580	2.8581E-06	156.73
LQNELDNVSTLLEEAEKK	18	2072.0637	P35580-4;F8W6L6;P35580-2;P35580-5;P35580-3;P35580	0.0035153	101.5
LQQELDDLLVDLDHQR	16	1948.9854	P35579	7.3702E-23	252.82
LQQELDDLTVDLDHQR	16	1936.949	P35580-4;F8W6L6;P35580-2;P35580-5;P35580-3;P35580	1.5108E-29	277
LQVELDNVTGLLSQSDSK	18	1945.0004	P35579	8.7809E-07	166.48
LRAEIDNVK	9	1056.5928	P13647;H0YI76	0.019835	119.22
LRSEIDHVK	9	1095.6037	P02538;P04259	0.0049092	131.5
LRVELAEK	8	956.56548	P35580-4;F8W6L6;P35580-2;P35580-5;P35580-3;P35580	0.026318	123.35
LSFISVGNK	9	963.53893	E7EW20;Q9UM54-6;Q9UM54;Q9UM54-1;Q9UM54-4;Q9UM54-2;Q9UM54-5	0.032396	91.087
LSKEEIER	8	1002.5346	P08107;P08107-2;P34931;E7EP94;V9GZ37	0.025464	123.75
LTAEVENAK	9	973.50803	O43790;Q14533;P78385;A6NCN2	3.7078E-08	170.47
LTEMETLQSQLMAEK	15	1750.8481	P35579;P35579-2	6.0391E-29	280.62
LTWASHEK	8	970.48723	P06702	0.013633	111.74
LVAASQAALGL	11	1012.5917	P02768;B7WNR0;D6RHD5;H0YA55;C9JKR2;P02768-2	5.3153E-12	221.5
LVDYLDVGFDTTR	13	1512.746	P12111;E9PCV6;E7ENL6;P12111-2;P12111-4;P12111-5;P12111-3	0.012128	84.297
LVINGNPITIFQER	14	1612.8937	P04406;P04406-2	0.00077942	119.96
LVMSYVAAVCGK	12	1296.657	O43795;E9PDF6;O43795-2;Q9UBC5;E7EQD9;C9JYW1;C9JUP5	2.0391E-08	181.68
LVNEVTEFAK	10	1148.6077	P02768;H7C013	2.4352E-05	155
LVQLLVK	7	811.55312	P14923	0.052883	89.673
LVVECVMNNVTCTR	14	1693.795	Q01469;I6L8B7	0.00013999	134.88
LVVNIDNAK	9	984.5604	O76011	0.028541	93.649
LVVQIDNAK	9	998.57605	Q14525;Q15323	0.00024716	150.35
LVWVPSDK	8	942.51747	P35579;Q5BKV1;B1AH99	0.04417	86.953
LYEEEIR	7	950.47091	O43790;P78385;A6NCN2;P78386;F5GYI5	0.0027318	135.84
LYNTHLNK	8	1001.5294	F8W6H6;Q9Y4I1-3;Q9Y4I1;G3V394;F8WE88;Q9Y4I1-2	0.029464	103.83
LYTLVLTDPDAPSR	14	1559.8195	P30086	8.0854E-24	272.5
MAEAELVQEGK	11	1203.5805	P31944	1.8403E-11	212.09
MAELKCRTPPMSSVK	15	1733.8627	Q9HBW1	0.023921	59.294
MAQVATGMGSNQITFGR	17	1767.8396	O95208;O95208-2;I3L2B2;O95208-3;E9PBC1;F6PQP6	0.04848	46.156
MDESKEGSIQGLEEMQVER	19	2193.9882	Q9P1Z9-2;Q9P1Z9;F5H149	0.04287	44.468
MDKNELVQK	9	1103.5645	E7EX29;P63104;E7ESK7;E7EVZ2;E9PD24;E5RIR4;E5RGE1	0.017196	114.89
MEDSVGCLETAEEVK	15	1695.7332	P35579	4.3299E-29	283.45
MEDSVGCLETAEEVKR	16	1851.8343	P35579	8.1193E-23	263.56
MEEEILLLEDQNSK	14	1689.8131	P35580-4;F8W6L6;P35580-2;P35580-5;P35580-3;P35580	1.9776E-22	258.6
MELITILEK	9	1088.6151	Q14974;J3QR48	0.0029179	121.6
MLDMGFEPQIR	11	1335.6315	H3BLZ8;Q92841;C9JMU5;Q92841-2;Q92841-3;Q92841-1;J3KTA4;P17844;B4DLW8;O00571;O15523;O15523-2;O00571-2;J3KRZ1;J3QSF1	0.0086713	90.697
MLSMGYATKYTSRSR	15	1750.8495	M0R2V0;Q92839;G3V1S7	0.033545	78.814
MLSMICSR	8	996.45548	O43147-3	0.055029	45.081
MLTELEK	7	862.447	P05109	0.0039672	131.04
MMPTPVILLK	10	1141.6603	Q99832;F8WBP8	0.029408	70.1
MNSLSEANTK	10	1093.5074	P29508;P48594;F8W9L1;P29508-2;C9JZ65	0.056894	67.704
MPSLSPIDK	9	986.51067	O43795;E9PDF6;O43795-2;E7EPB4	0.0083396	110.76
MQAHIQDLEEQLDEEEGAR	19	2240.0015	P35580-4;F8W6L6;P35580-2;P35580-5;P35580-3;P35580	2.7479E-30	295.37
MQQNIQELEEQLEEEESAR	19	2332.0489	P35579;P35579-2	1.0386E-22	250.86
MSVQPTVSLGGFEITPPVVLR	21	2226.2082	P06748;P06748-2;P06748-3;E5RI98	6.4937E-09	174.04
MTDQEAIQDLWQWR	14	1818.8359	P06748;P06748-2	0.00065412	123.29
MTGFELTEGVK	11	1210.5904	Q02413;B7Z845	0.00060721	131.83
MTLDDFR	7	896.4062	P35527;K7EQQ3	0.017679	117.16
MYVDPSEINPSMPQR	15	1762.8018	P16885	0.033927	51.546
NAEQYKDQADKASTR	15	1723.8125	P35579;P35579-2	1.0812E-22	258.41
NCAAYLK	7	838.40072	P35580-4;F8W6L6;P35580-2;P35580-5;P35580-3;P35580;P35579;P35579-2;G8JLL9;Q7Z406-2;F2Z2U8;Q7Z406-6;Q7Z406;Q7Z406-4;Q7Z406-5;M0QY43	0.00010145	154.09
NEGTATYAAAVLFR	14	1482.7467	P14923	2.3514E-05	150.26
NELEIPGQYDGR	12	1389.6525	P78527;P78527-2;E7EUY0	0.018921	84.605
NFINNPLAQADWAAK	15	1671.8369	P35579;Q5BKV1;B1AH99	1.9593E-06	165.34
NFSSCSAVAPK	11	1166.539	P78386	0.0049968	112.83
NGHLAVVAPR	10	1032.5829	O00159;O00159-3;F5H6E2;O00159-2	0.0013148	128.27
NHEAQIQDMR	10	1240.5619	P35580-4;F8W6L6;P35580-2;P35580-5;P35580-3;P35580	5.006E-11	211.64
NHEEEMKDLR	10	1299.5877	P13645	3.4893E-07	184.24
NHEEEMLALR	10	1240.587	P08779;K7ENW6	0.025577	96.171
NHEEEMNALR	10	1241.5459	P02533;CON__EC-Q6IFX2;K7ESE1;Q04695;K7EPJ9	2.6401E-11	218.11
NHEEEVNTLR	10	1239.5844	O76011	3.3164E-08	195.27
NHYNEEMSNLR	11	1405.6045	P15924;P15924-3	0.062589	73.951
NILAEQLQAETELFAEAEEMR	21	2434.1686	P35580-4;F8W6L6;P35580-2;P35580-5;P35580-3;P35580	1.9122E-14	221.51
NKDDELTGF	9	1037.4666	P01040	0.0050881	130.66
NKHEAMITDLEER	13	1584.7566	P35579	1.8421E-08	179.65
NKLNDLEEALQQAK	14	1612.842	P35908	8.0935E-09	179.65
NKQEVMISDLEER	13	1589.7719	P35580-4;F8W6L6;P35580-2;P35580-5;P35580-3;P35580	2.0126E-08	177.63
NKQGLETDNKELACEVK	17	1974.9681	P35580-4;F8W6L6;P35580-2;P35580-5;P35580-3;P35580	1.0352E-06	173.51
NLDLDSIIAEVK	12	1328.7187	P35908;P13647;H0YI76;H0YIN9;P02538;P04259	6.1471E-21	254.18
NLHSEISGKR	10	1139.6047	P15924;P15924-3;P15924-2	0.0063826	123.75
NLLFNDNTECLAR	13	1578.746	P02788;E7ER44;E7EQB2;P02788-2	3.3763E-12	203.39
NLPIYSEEIVEMYK	14	1726.8488	P35579;Q5BKV1	2.1203E-05	151.07
NLPIYSENIIEMYR	14	1753.8709	P35580-4;F8W6L6;P35580-2;P35580-5;E7ERA5;P35580-3;P35580	1.9514E-09	181.58
NLSEAQLR	8	929.49304	Q9NZT1	0.0086276	120.46
NLSVEDAAR	9	973.48287	P04040	0.040458	85.731
NMDPLNDNVATLLHQSSDR	19	2139.0015	P35580-4;F8W6L6;P35580-2;P35580-5;P35580-3;P35580	2.1106E-05	132.74
NMQDLVEDFK	10	1237.5649	P13647;F8W0C6	4.8032E-08	192.5
NMSVIAHVDHGK	12	1306.6452	P13639	0.021729	84.718
NNLEALEDFEK	11	1320.6198	P31025	1.8089E-06	174.42
NPDDITNEEYGEFYK	15	1832.7741	P07900-2;P07900;Q86U12	9.4934E-13	206.43
NPDDITQEEYGEFYK	15	1846.7897	P08238	2.2676E-09	192.78
NPIMSQCFDR	10	1266.5485	O00159;O00159-3;F5H6E2;O00159-2	2.517E-05	154.24
NPQSYLYLVK	10	1223.655	O00159;O00159-3;F5H6E2;O00159-2;I3L204	0.00063074	136.02
NQCTQVVQER	10	1260.5881	P15924;P15924-3;P15924-2	1.4324E-05	164.33
NQILNLTTDNANILLQIDNAR	21	2366.2554	P13645	1.8894E-18	242.45
NQLTSNPENTVFDAK	15	1676.8006	P11021	0.0026585	102.29
NQVAMNPTNTVFDAK	15	1648.7879	P11142;E9PKE3;P11142-2;E9PLF4;E9PK54;E9PQK7;E9PQQ4;E9PNE6;E9PPY6;E9PN25	4.1433E-29	285.75
NQVSLTCLVK	10	1160.6223	P01860;P01861;P01859;P01857	0.008135	106.4
NSLESYAFNMK	11	1302.5914	P11142;E9PKE3;E9PNE6;A8K7Q2;E9PS65;E9PM13	8.297E-06	164.81
NSLQEQQEEEEEAR	14	1717.7391	P35580-4;F8W6L6;P35580-2;P35580-5;P35580-3;P35580	1.2408E-61	374.23
NSLQEQQEEEEEARK	15	1845.8341	P35580-4;F8W6L6;P35580-2;P35580-5;P35580-3;P35580	1.199E-35	308.84
NSSYFVEWIPNNVK	14	1695.8257	P07437;Q5JP53;Q5ST81;Q13509;P04350;E9PBJ4;Q13509-2;P68371;Q13885;Q9BVA1;Q9BUF5;K7ESM5	0.0076046	88.706
NTDQASMPDNTAAQK	15	1590.6944	P35579;P35579-2	2.0055E-29	290.71
NTDQASMPENTVAQK	15	1632.7413	P35580-4;F8W6L6;P35580-2;P35580-5;P35580-3;P35580	8.7094E-23	254.18
NTKHEISEMNR	11	1357.6408	P13647;H0YI76	0.001421	138.24
NTKQEIAEINR	11	1314.6892	P02538;P04259	3.9891E-09	201
NTNPNFVR	8	960.47773	P35580-4;F8W6L6;P35580-2;P35580-5;P35580-3;P35580;P35579;P35579-2	0.00012411	157.58
NTTQNTGYSSGTQNANYPVR	20	2171.9832	Q12965	3.898E-14	221.79
NVQALEIELQSQLALK	16	1796.0044	P13645	1.3659E-09	197.88
NVQDAIADAEQR	12	1328.6321	P35908	1.0921E-11	208.28
NVSTGDVNVEMNAAPGVDLTQLLNNMR	27	2871.3855	P13645	6.9027E-13	169.05
NYSPYYNTIDDLKDQIVDLTVGNNK	25	2901.4032	P35527	6.7682E-05	106.86
PLLQVSR	7	811.49159	P35579;P35579-2	0.0022198	139.31
PSFQLPAMATSTMASFSHK	19	2037.9652	J3QS89	0.012803	51.495
PSQPKERPR	9	1093.5992	Q12802-2;Q12802;Q12802-4;A8MYJ1	0.031045	101.43
QACVLMIK	8	961.50889	P35579;P35579-2	0.0067713	123.69
QANDLVSTLMK	11	1218.6278	Q12965;H0YNQ8	0.0021683	123.67
QAQQERDELADEIANSSGK	19	2087.972	P35579;P35579-2	2.1551E-36	312.09
QCANLQNAIADAEQR	15	1700.79	P13647;H0YI76	0.0070879	86.378
QDIAFAYQR	9	1110.5458	P07355-2;P07355;H0YN42;H0YMU9;H0YMD0;H0YKS4;H0YM50;H0YMM1;H0YMW4;H0YKX9;H0YMT9;H0YLV6;H0YKZ7;H0YKL9;H0YKV8	1.5255E-08	200.6
QDMACLIR	8	1005.4736	O43790;Q14533;P78385;A6NCN2	0.026247	99.442
QDVDNASLAR	10	1087.5258	P08670;B0YJC4;B0YJC5;Q5JVS8	0.00014991	150.04
QEEEMMAKEEELVK	14	1721.7852	P35579;P35579-2	6.6354E-09	185.95
QEIECQNQEYSLLLSIK	17	2094.0303	P35527;K7EQQ3	5.757E-05	143.83
QENGMPEK	8	931.40693	O96013-2	0.023392	101.43
QEPSDSPMFIINR	13	1532.7293	Q02413	0.008705	94.688
QEPSQGTTTFAVTSILR	17	1834.9425	P01876;P01877	4.9276E-05	145.33
QEVMISDLEER	11	1347.634	P35580-4;F8W6L6;P35580-2;P35580-5;P35580-3;P35580	7.6293E-06	164.04
QEYDESGPSIVHR	13	1515.6954	P60709;A5A3E0;Q6S8J3;P0CG38;Q9BYX7;P0CG39;P63261	4.5338E-07	173.19
QEYEQLIAK	9	1120.5764	P35527;K7EQQ3	0.0028408	125.82
QFSSSYLSR	9	1073.5142	P35527	0.032396	91.087
QGLETDNKELACEVK	15	1732.8302	P35580-4;F8W6L6;P35580-2;P35580-5;P35580-3;P35580	0.033432	61.167
QGVDADINGLR	11	1156.5836	P35527;K7EQQ3	1.1363E-05	157.38
QIATLHAQVADMK	13	1424.7446	P35579	3.3439E-09	188.48
QIATLHAQVADMKK	14	1552.8395	P35579	2.7962E-06	162.48
QITVNDLPVGR	11	1210.667	Q06830;P32119	0.030288	83.182
QLDNIVGER	9	1042.5407	P04259	0.061808	76.943
QLDSIVGER	9	1015.5298	P13647;F8W0C6;P02538	0.0026597	126.31
QLEEAEEEAQR	11	1330.6001	P35579;P35579-2	5.4513E-41	333.38
QLEEAEEEATR	11	1303.5892	P35580-4;F8W6L6;P35580-2;P35580-5;P35580-3;P35580	2.7487E-11	205.56
QLHLEGASLELSDDDTESK	19	2085.9702	P35580-4;F8W6L6;P35580-2;P35580-5;P35580-3;P35580	1.0667E-05	143.46
QLLQANPILEAFGNAK	16	1725.9414	P35579;P35579-2;G8JLL9;Q7Z406-2;F2Z2U8;Q7Z406-6;Q7Z406;Q7Z406-4;Q7Z406-5;M0QY43	1.4431E-12	207.52
QLLQEQESVK	10	1200.635	P15924	0.01389	101.97
QLQNIIQATSR	11	1270.6993	P15924;P15924-3;P15924-2	0.022604	90.614
QNCELFEQLGEYK	13	1656.7454	P02768;B7WNR0;D6RHD5;H0YA55;C9JKR2;P02768-2	5.0946E-17	245.15
QNEASYLRDHK	11	1359.6531	Q8NFW9;Q8NFW9-2;Q8NFW9-6;Q8NFW9-3;Q8NFW9-4;Q8NFW9-5	0.00050423	148.56
QNHEQEVNTLR	11	1366.6589	Q14525	0.020275	92.866
QNQEYQVLLDVR	12	1503.7682	Q14525;Q92764;C4AM86;Q15323;Q14532;O76011	2.9078E-06	166.7
QPCQPPPVCPTPK	13	1504.7167	Q9BYE4;P22531;P22532;P35325;P35326	7.4842E-05	145.31
QPTPQPPVDCVK	12	1364.6758	P23490	0.00033683	131.13
QQIQNDLNQWK	11	1413.7001	P15924;P15924-3;P15924-2	0.027018	86.344
QQQLSALK	8	914.51853	P35580-4;F8W6L6;P35580-2;P35580-5;P35580-3;P35580	0.030166	96.711
QQQLTAMK	8	946.4906	P35579;P35579-2	0.049836	83.005
QRYEILTPNAIPK	13	1541.8566	P35580-4;F8W6L6;P35580-2;P35580-5;P35580-3;P35580;G8JLL9;Q7Z406-2;F2Z2U8;Q7Z406-6;Q7Z406;Q7Z406-4;Q7Z406-5;M0QY43	6.6888E-06	160.38
QRYEILTPNSIPK	13	1557.8515	P35579;P35579-2	0.021448	98.942
QSLEASLAETEGR	13	1389.6736	P13645	4.7734E-10	199.31
QSSGENCDVVVNTLGK	16	1705.7941	P01833	0.043735	66.436
QSSSYGPHGYGSGR	14	1438.6226	Q86YZ3	0.00088927	118.24
QSVEADINGLR	11	1200.6099	P13645;Q7Z3Y8;Q2M2I5	7.4628E-06	164.33
QSVEADINGLRR	12	1356.711	P13645;Q7Z3Y8	0.00030307	145.28
QTKVEGELEEMER	13	1576.7403	P35580-4;F8W6L6;P35580-2;P35580-5;P35580-3;P35580	0.0029631	124.07
QTVAVGVIK	9	913.55967	P68104;Q5VTE0;Q05639	0.0064066	116.05
QTVEADVNGLR	11	1200.6099	P08779	0.018622	94.465
QTVEADVNGLRR	12	1356.711	P08779	0.00069414	133.89
QVEDEKNSFR	10	1250.5891	P35579	4.7991E-07	177.78
QVLALQSQLADTK	13	1413.7827	P35580-4;F8W6L6;P35580-2;P35580-5;P35580-3;P35580	2.263E-34	302.28
QVLALQSQLADTKK	14	1541.8777	P35580-4;F8W6L6;P35580-2;P35580-5;P35580-3;P35580	5.5117E-22	255.85
QVLDNLTMEK	10	1189.6013	P35527;K7EQQ3	0.0006807	134.57
QVQSLTCEVDALK	13	1489.7446	P08670;B0YJC4;B0YJC5;Q5JVS8	0.0001961	131.32
QYVQGCGV	8	909.40145	P61626	0.010521	117.16
REQEVNILKK	10	1255.7248	P35579	0.012713	110.39
RGDLPFVVPR	10	1154.656	P35579;P35579-2	0.051963	96.171
RGGPISFSSSR	11	1149.5891	P35580-4;F8W6L6;P35580-2;P35580-5;P35580-3;P35580	2.8442E-05	155.99
RLDQCPESPLQR	12	1497.7358	Q5T749	0.0035202	123.28
RPCFSALEVDETYVPK	16	1909.9244	P02768;B7WNR0;D6RHD5;H0YA55;C9JKR2;P02768-2	0.0018296	119.65
RPPTAGSQFK	10	1087.5774	O43795;E9PDF6;O43795-2	0.019057	106.4
RQLDSIVGER	10	1171.6309	P13647;F8W0C6;P02538	0.061717	93.258
RQLEEAEEEAQR	12	1486.7012	P35579;P35579-2	3.9142E-08	185.25
RSTSSFSCLSR	11	1286.6037	P35908	2.1233E-05	161.48
RVEEDIQQQK	10	1271.647	P15924	1.1728E-07	192.12
RVLDELTLTK	10	1186.6921	P13645	0.0042211	126.71
SAEYGSSLQSSR	12	1270.579	Q6KB66-3;Q6KB66;Q6KB66-2	3.4994E-06	164.48
SALLDEK	7	774.41233	P35580-4;F8W6L6;P35580-2;P35580-5;P35580-3;P35580	0.053514	89.296
SAVTALWGK	9	931.51272	P68871;F8W6P5	0.0080844	111.46
SCDTPPPCPR	10	1185.4907	P01860	0.019507	98.044
SCHLAMAPNHAVVSR	15	1648.7926	P02788;E7ER44;E7EQB2;P02788-2	0.060342	63.185
SCQISCK	7	881.37352	P35908	0.0021934	146.58
SCQISCKSR	9	1124.5067	P35908	0.0095955	130.98
SDAAVDTSSEITTK	14	1423.6678	P06454;P06454-2;B8ZZQ6	7.504E-11	171.26
SDIDEIVLVGGSTR	14	1459.7518	P11021	4.693E-05	146.59
SDLEMQYETLQEELMALKK	19	2298.1123	P35527;K7EQQ3	0.0078807	87.148
SDLLLEGFNNYR	12	1439.7045	P35580-4;F8W6L6;P35580-2;P35580-5;P35580-3;P35580	2.2978E-07	176.78
SEISELRR	8	988.53016	P02533;Q04695	0.02021	120.46
SEITELR	7	846.4447	P13645	0.018368	113.89
SEITELRR	8	1002.5458	P13645	0.025706	116.37
SEPIPESNDGPVK	13	1367.6569	P30101;G5EA52	0.010452	88.101
SESPKEPEQLRK	12	1426.7416	P09651;P09651-2;F8W6I7;P09651-3;F8W646;F8VTQ5	0.03122	87.568
SEVPLVDVTK	10	1085.5968	O43795;E9PDF6;O43795-2;E7EPB4;H7C2Y7	0.0083326	105.86
SEVTELRR	8	988.53016	P08779;K7ENW6	0.02021	120.46
SFSTASAITPSVSR	14	1409.7151	P13647;F8VV57;F8VU69	2.1561E-09	179.5
SFYLDLPAGK	10	1109.5757	Q8NFT6;Q8NFT6-2;Q8NFT6-4;B4E099	0.030787	90.15
SGEGEVSGLMR	11	1120.5183	Q13263;Q13263-2;M0R0K9	0.01516	97.813
SGFEPASLK	9	934.476	P35579;Q5BKV1;B1AH99	0.01926	99.815
SGFSSISVSR	10	1025.5142	P04259	0.00053677	138.76
SGFSSVSVSR	10	1011.4985	P02538	9.881E-08	183.03
SGGGGGGGGCGGGGGVSSLR	20	1548.6699	P13645	7.9447E-08	154.55
SGGGGGGGLGSGGSIR	16	1231.5905	P35527	0.00016015	137.79
SGQSSYGQHSSGSSQSSGYGQHGSR	25	2499.0395	Q5D862	1.1284E-11	164.27
SGTSEFLNK	9	981.47673	P14625	0.05495	79.148
SHSMETMVGGQK	12	1290.5697	Q684P5;Q684P5-2;Q684P5-3	0.062791	44.299
SILLTEQALAK	11	1185.6969	Q9GZZ8	0.0034122	118.9
SISISVAGGGGGFGAAGGFGGR	22	1837.9071	P35908	0.035305	53.037
SIYYITGESK	10	1159.5761	P08238;Q58FF8	0.03093	90.05
SKEEAEALYHSK	12	1390.6729	P35908	2.1513E-12	224.43
SKELTTEIDNNIEQISSYK	19	2211.0907	P13645	2.5744E-12	207.43
SLCNLGSCGPR	11	1219.5438	P78386	0.0002381	144.1
SLEAEILQLQEELASSER	18	2044.0324	P35580-4;F8W6L6;P35580-2;P35580-5;P35580-3;P35580	1.0555E-29	291.7
SLEEAEAYSR	10	1153.5251	Q6KB66-3;Q6KB66;Q6KB66-2	1.1471E-07	180.07
SLFPEGNPAK	10	1058.5397	O43795;E9PDF6;O43795-2	0.018222	98.943
SLFPENLQADKK	12	1388.73	Q12965;H0YNQ8	0.038427	88.338
SLLEGEGSSGGGGR	14	1261.5899	P13645	4.1317E-13	210.38
SLPGQNEDLVLTGYQVDK	18	1974.9898	P01040	0.00021247	118.48
SLSEEIKR	8	960.52401	P15924	0.024324	117.4
SLVGLGGTK	9	830.48617	P35908	0.040755	85.533
SLYNLGGSK	9	937.4869	P13647;F8VV57	0.03528	89.171
SLYNLGGSR	9	965.49304	Q7Z794;F8VS61	0.026971	94.692
SMEAEMIQLQEELAAAER	18	2047.9554	P35579;P35579-2	1.475E-09	196.3
SMMQDREDQSILCTGESGAGK	21	2298.9879	P35579;P35579-2;Q5BKV1	2.9805E-08	172.57
SNHEQEVNTLR	11	1325.6324	Q15323	1.2281E-08	196.24
SPNQNVQQAAAGALR	15	1523.7805	Q13835;Q13835-2	1.5515E-06	167.89
SQIFSTASDNQPTVTIK	17	1835.9265	P11021	0.0005067	116.96
SQLQISNNR	9	1058.5469	P15924	3.1323E-08	172.27
SQYEALVETNRR	12	1464.7321	Q15323	0.036744	89.403
SQYEQLAEQNR	11	1364.6321	P13645	3.0348E-26	286.93
SQYEQLAEQNRK	12	1492.727	P13645	2.4548E-08	191.29
SRAEAESWYQTK	12	1454.679	P02538;P04259	2.4003E-05	153.75
SRTEAESWYQTK	12	1484.6896	P13647;H0YI76;H0YIN9	0.00098654	136.3
SSALVIQSYIR	11	1235.6874	O43795;E9PDF6;O43795-2;E7EPB4	2.2441E-11	209.19
STAGDTHLGGEDFDNR	16	1690.7183	P11142;E9PKE3;P11142-2;E9PN89;P54652	4.2393E-09	190.41
STMQELNSR	9	1064.4921	P35527	5.877E-05	155.06
SVGMIAGGTGITPMLQVIR	19	1900.0274	P00387-3;P00387;P00387-2	9.2228E-10	178.51
SVIPSDGPSVACVK	14	1414.7126	P02787;F8WCI6;F8WEK9;C9JB55	0.020359	77.776
SVTDYAQQNPAAQIPAR	17	1828.9068	E7EW20;Q9UM54-6	6.1429E-17	226.24
SVTEQGAELSNEER	14	1547.7063	E7EX29;P63104;E7ESK7;E7EVZ2;E9PD24;E5RIR4;E5RGE1	2.2614E-22	256.52
SVVTVIDVFYK	11	1268.7016	Q5D862	4.8293E-08	180.97
SYELPDGQVITIGNER	16	1789.8846	P60709;A5A3E0;Q6S8J3;Q562R1;Q9BYX7;P62736;P68032;P68133;P63267;Q5T8M7;A6NL76;Q5T8M8;P63267-2;P63261	0.00084423	118.47
SYSCQVTHEGSTVEK	15	1710.7519	B9A064;P0CF74;P0CG04;P0CG05;P0CG06	5.0855E-09	182.02
TAAENDFVTLK	11	1207.6085	P35908	4.1175E-08	183.99
TATPQQAQEVHEK	13	1465.7161	P60174;P60174-1;P60174-4;U3KPZ0	0.0039296	102.9
TAVCDIPPR	9	1027.5121	P07437;Q5JP53;Q5ST81;P04350;E9PBJ4;A6NNZ2;Q3ZCM7;I3L2F9;Q5SQY0;F5H0I4;P68371;Q13885;Q9BVA1	0.01926	99.815
TCVADESAENCDK	13	1497.5712	P02768;H7C013	3.0715E-22	269.93
TCVDINECLLEPR	13	1617.7491	P35555;H0YND0	0.016165	78.814
TDLLLEPYNK	10	1204.634	P35579;P35579-2	0.00033485	144.65
TDLLLEPYNKYR	12	1523.7984	P35579;P35579-2	0.054414	91.313
TEELNKEVASNSELVQSSR	19	2119.0393	P08779;K7ENW6	0.00013911	127.97
TELEDTLDSTAAQQELR	17	1918.912	P35579	4.2098E-54	354.73
TELEDTLDTTAAQQELR	17	1932.9276	P35580-4;F8W6L6;P35580-2;P35580-5;P35580-3;P35580	3.9604E-45	333.07
TEMEDLMSSK	10	1169.4944	P35579;P35579-2	0.0002849	146.11
TEMEDLMSSKDDVGK	15	1683.7332	P35579;P35579-2	2.0652E-12	214.45
TFAPEEISAMVLTK	14	1535.7905	P11021	0.0046493	97.273
TFTCTAAYPESK	12	1374.6126	P01876	7.2783E-07	174.9
TGAIVDVPVGEELLGR	16	1623.8832	P25705;P25705-2;K7EK77;K7ERX7;K7EJP1;K7EQH4	0.00094572	116.58
TGQEVVFVAEPDNK	14	1531.7518	P04844;P04844-2	0.0055948	94.532
TGSENDFVVLK	11	1207.6085	Q7Z794;F5GY66	0.041583	65.842
THEAQIQEMR	10	1241.5823	P35579	6.1352E-11	208.56
TIDDLKNQILNLTTDNANILLQIDNAR	27	3051.62	P13645	2.8217E-06	121.56
TIEELQNK	8	973.50803	Q04695;K7EPJ9	0.009754	118.5
TIEELQQK	8	987.52368	Q14525;O76014;Q15323;Q14532;O76011	6.7902E-07	182.53
TIISCGIKAMER	12	1377.7108	C9J3N5	0.05869	51.252
TITLEVEPSDTIENVK	16	1786.92	P0CG48;F5H041;Q96C32;P0CG47;J3QKN0;F5GXK7;F5H747;P62979;F5H388;B4DV12;F5H265;F5H2Z3;F5GYU3;P62987;F5H6Q2;J3QTR3;J3QS39;J3QRK5;J3QLP7;M0R1V7;F5GZ39;J3QSA3	4.7445E-09	189.09
TKEEINELNR	10	1244.6361	O43790;Q14533;P78385;A6NCN2;P78386;F5GYI5	1.6557E-07	193.28
TKFETEQALR	10	1221.6354	Q04695;P08727;C9JM50	0.00055871	150.1
TKYQTEQSLR	10	1252.6412	Q14525	0.023992	112.13
TLEEEAKTHEAQIQEMR	17	2041.9739	P35579	0.022681	85.493
TLFATEDALEVR	12	1363.6983	O00159;O00159-3;F5H6E2;O00159-2	1.4676E-13	191.29
TLLDIDNTR	9	1059.556	P35527	2.5832E-10	207.83
TLLQQNQQLK	10	1212.6826	Q08378;Q08378-2	0.014359	101.65
TLNDMRQEYEQLIAK	15	1850.9196	P35527;K7EQQ3	0.00027641	145.86
TLSDYNIQK	9	1080.5451	P0CG48;F5H041;Q96C32;P0CG47;J3QKN0;F5GXK7;F5H747;P62979;F5H388;B4DV12;F5H265;F5H2Z3;F5GYU3;P62987;F5H6Q2;J3QTR3;J3QS39;M0R2S1;M0R1M6;M0R1V7	0.0011673	133.86
TLTLVDTGIGMTK	13	1348.7272	P08238;Q58FF8	1.8438E-19	217.88
TMFENVTR	8	996.46987	Q96QA5;J3KRG2	0.00017475	162.88
TMQNLEIELQSQLSMK	16	1891.9383	P02533	0.001581	108.63
TMQNTSDLDTAR	12	1351.6038	P14923;C9JKY1;C9JK18;C9J826;C9JTX4	5.0417E-07	175.74
TNEAQAIETAR	11	1202.5891	Q5JXB2;P61088;F8VQQ8	0.00068789	129.34
TNPEIQSTLR	10	1157.6041	P31944	0.024189	94.767
TNQELQEINR	10	1243.6157	P07355-2;P07355;H0YN42;H0YMU9;H0YMD0;H0YKS4;A6NMY6;H0YM50;H0YMM1;H0YNP5;H0YL33;H0YN28;H0YNA0;H0YN52;H0YLE2	2.8724E-32	297.64
TNVGILK	7	743.45414	Q02413	0.0282	104.45
TPLTATLSK	9	930.5386	P01876	0.0072624	113.71
TQLAVCQQR	9	1102.5553	Q02790;H0YFG2	0.014082	103.26
TQLEELEDELQATEDAK	17	1960.9113	P35580-4;F8W6L6;P35580-2;P35580-5;P35580-3;P35580;P35579;P35579-2	3.8586E-23	267.39
TQVVAGTNYYIK	12	1355.7085	P01040;C9J0E4	9.4883E-16	226.73
TSDVNETQPPQSE	13	1430.6161	P35580-4;F8W6L6;P35580-2;P35580-5;P35580-3;P35580	1.2787E-16	239.03
TSFTSVSR	8	883.43995	P13647;F8VV57;F8VU69	5.8147E-05	168.27
TSQNSELNNMQDLVEDYK	18	2126.9426	P35908	3.9543E-07	172.6
TSQNSELNNMQDLVEDYKK	19	2255.0376	P35908	3.0344E-05	142.88
TTAENEFVMLK	11	1281.6275	P13647;F8W0C6;H0YIN9	1.0971E-05	160.67
TTAENEFVMLKK	12	1409.7225	P13647;F8W0C6;H0YIN9	9.3149E-06	162.68
TTEMETIYDLGTK	13	1500.7018	Q9Y230;B3KQ59;M0R0Y3;X6R2L4	0.0029336	106.58
TTLQVDTLNAELAAER	16	1743.9003	P35580-4;F8W6L6;P35580-2;P35580-5;P35580-3;P35580	3.3335E-17	231.06
TTPSYVAFTDTER	13	1486.694	P08107;P08107-2;P34931;P11142;E9PKE3;P11142-2;E9PLF4;E9PK54;E9PQK7;E9PQQ4;E9PNE6;E9PI65;E9PPY6;E9PN25;P54652;P17066;P48741	0.047132	69.345
TTQFSCTLGEK	11	1270.5864	Q01469;I6L8B7	0.020275	92.866
TVAAPSVFIFPPSDEQLK	18	1945.0197	P01834	0.0025238	97.502
TVGQLYK	7	807.44905	P35580-4;F8W6L6;P35580-2;P35580-5;P35580-3;P35580;P35579;P35579-2;G8JLL9;Q7Z406-2;F2Z2U8;Q7Z406-6;Q7Z406;Q7Z406-4;Q7Z406-5;M0QY43	1.6007E-05	173.93
TVGQLYKEQLAK	12	1376.7664	P35579;P35579-2	1.5933E-08	197.36
TVIAQHHVAPR	11	1227.6836	Q6ZVX7	0.0016281	125.74
TVQIAAVVDVIR	12	1282.7609	P12273	0.00020223	140.31
TVTNAVVTVPAYFNDSQR	18	1980.9905	P11142;P11142-2;E9PLF4;E9PK54;E9PQK7;E9PQQ4;E9PN89;E9PI65	0.00034882	108.18
TYETTLEK	8	983.48114	P02768;B7WNR0;D6RHD5;H0YA55;C9JKR2;P02768-2	0.057692	79.474
TYLISSIPLQGAFNYK	16	1813.9614	P12273	0.010435	80.632
UPPIVPPSQQPAEQR	15	1711.7796	H7C586	0.0014442	120.84
VAAEDWK	7	817.39702	P01876;P01877	0.019922	102.71
VAAGVLCELAQDK	13	1372.7021	P14923;P35222;B4DGU4;P35222-2	0.00023351	129.54
VAAYDKLEK	9	1035.5601	P35579	0.00021441	155.84
VAEQAANDLR	10	1085.5465	G8JLL9;Q7Z406-2;F2Z2U8;Q7Z406-6;Q7Z406;Q7Z406-4	8.7335E-11	201.46
VAGMDVELTVEER	13	1446.7024	P62258;P62258-2;K7EIT4;I3L3T1;B4DJF2	4.2501E-05	149.69
VALTGLTVAEYFR	13	1438.782	P06576;H0YH81;F8VPV9;F8W0P7	0.00076041	124.3
VAPEEHPVLLTEAPLNPK	18	1953.0571	P60709;E7EVS6;G5E9R0;P63261;I3L1U9;I3L3I0;I3L4N8;J3KT65;I3L3R2;K7EM38	3.559E-05	140.46
VAVLGASGGIGQPLSLLLK	19	1792.0822	P40926;P40926-2	1.8617E-05	135.29
VDALMDEINFMK	12	1424.668	P13647;H0YIN9	1.4975E-06	172.76
VDATAETDLAK	11	1132.5612	P13667	0.00025842	143.24
VDATEESDLAQQYGVR	16	1779.8275	P07237;H7BZ94;F5H8J2;I3L3U6;I3NI03	0.00029576	128.71
VDCDQHSDIAQR	12	1442.6208	Q9BS26	0.0056329	91.858
VDDDLGTIESLEEAK	15	1632.773	P35580-4;F8W6L6;P35580-2;P35580-5;P35580-3;P35580	4.0301E-09	186.05
VDIIENQVMDFR	12	1477.7235	P21266	0.027928	82.069
VDLLNQEIEFLK	12	1459.7922	P35908	5.6917E-16	235.73
VDNALQSGNSQESVTEQDSK	20	2134.9614	P01834	1.705E-29	283.49
VDPEIQNVK	9	1040.5502	P35908	0.004332	121.73
VDTLTGEVNFLK	12	1334.7082	Q7Z794;F5GY66	0.00055076	128.68
VDYKADEWLMK	11	1396.6697	P35580-4;F8W6L6;P35580-2;P35580-5;P35580-3;P35580;P35579;P35579-2	0.042519	101.6
VEAQLQELQVK	11	1283.7085	P35579	9.3209E-12	218.62
VEDMAELTCLNEASVLHNLK	20	2285.1032	P35580-4;F8W6L6;P35580-2;P35580-5;E7ERA5;P35580-3;P35580;P35579;Q5BKV1;B1AH99	0.0030718	93.152
VEEEAAQKNMALKK	14	1587.829	P35579	0.0066021	100.38
VEEEEERCQHLQAEK	15	1912.8585	P35579;P35579-2	0.015757	96.866
VEEEEERNQILQNEK	15	1885.9017	P35580-4;F8W6L6;P35580-2;P35580-5;P35580-3;P35580	0.00030517	145
VEEEEERNQILQNEKK	16	2013.9967	P35580-4;F8W6L6;P35580-2;P35580-5;P35580-3;P35580	5.4104E-06	163.27
VEGELEEMER	10	1219.5391	P35580-4;F8W6L6;P35580-2;P35580-5;P35580-3;P35580	2.6401E-11	218.11
VEGELEEMERK	11	1347.634	P35580-4;F8W6L6;P35580-2;P35580-5;P35580-3;P35580	2.946E-08	196.11
VEILANDQGNR	11	1227.6208	P17066;P48741	7.1451E-06	164.9
VETGVLKPGMVVTFAPVNVTTEVK	24	2514.3767	P68104;Q5VTE0	0.0022802	99.569
VEVERDNLAEDIMR	14	1687.8199	P08670;B0YJC4	0.024998	94.122
VFDEFKPLVEEPQNLIK	17	2044.0881	P02768;B7WNR0;D6RHD5;H0YA55;C9JKR2;P02768-2	1.4389E-08	190.24
VFDFLVDSINK	11	1295.6762	Q12965;H0YLE5	0.00055632	130.56
VFLENVIR	8	988.57057	P62805	0.007445	122.52
VFSNGADLSGVTEEAPLK	18	1832.9156	P01009;P01009-2	0.00020929	118.72
VGAHAGEYGAEALER	15	1528.727	P69905	3.3733E-06	156.5
VGFAEAAR	8	819.4239	P07339;H7C1V0	7.5472E-05	136.75
VGVNGFGR	8	804.42424	P04406	2.3166E-05	173.93
VIGNQSLVNELAFTAR	16	1730.9315	Q13011	0.0013978	108.14
VINQILTEMDGMSTK	15	1678.827	P55072	0.03593	40.278
VIQYLAHVASSHK	13	1451.7885	P35580-4;F8W6L6;P35580-2;P35580-5;P35580-3;P35580	0.010348	88.338
VIQYLAYVASSHK	13	1477.7929	P35579;P35579-2;Q5BKV1	0.045133	70.089
VISGVLQLGNIVFK	14	1485.8919	P35579;P35579-2	9.5628E-14	221.86
VISGVLQLGNIVFKK	15	1613.9869	P35579;P35579-2	0.016234	86.944
VITNFNSAHDTDR	13	1488.6957	Q08188	7.4718E-08	176.87
VKLQEMEGTVK	11	1260.6748	P35579;P35579-2	1.7944E-07	181.31
VLANPGNSQVAR	12	1224.6575	Q14974;J3QR48	0.0050532	105.17
VLCQGLK	7	816.45276	P13489;E9PIM9	0.018959	113.25
VLDELTLAR	9	1028.5866	P02533;CON__EC-Q6IFX2;A8MT21;B3KRA2;C9JTG5;K7EMS3;P08779;Q04695;K7EPJ9;P08727;C9JM50	4.6701E-06	175.91
VLEGNEQFINAAK	13	1431.7358	P35030;P35030-4;P35030-2;P35030-3;P35030-5;B1AN99	2.3695E-09	190.85
VLNQELR	7	870.49232	C9JF17;P05090;C9JX71	0.031088	102.72
VLPGVDALSNI	11	1096.6128	P00558;B7Z7A9;E7ERH5	0.016858	96.171
VLQALGSEPIQYAVPVVK	18	1910.0877	O00159;O00159-3;F5H6E2;O00159-2	1.9067E-12	202.18
VLQVSIGPGLPK	12	1206.7336	Q12965	0.0062204	103.44
VLSPADKTNVK	11	1170.6608	P69905	4.4632E-05	156.58
VLYQVEGFVDK	11	1295.6762	O43795;E9PDF6;O43795-2	0.00033119	140.14
VNPALAELNLR	11	1208.6877	P13489;E9PIM9;E9PLZ3;E9PMJ3;E9PIK5;E9PMN0;E9PMA9	6.9965E-05	151.26
VNQIGSVTESLQACK	15	1632.8141	P06733;P06733-2	0.00057916	123.76
VNSININQGSITFAGGPGR	19	1900.9755	O00159;O00159-3;F5H6E2;O00159-2	0.00010377	118.52
VNVDEVGGEALGR	13	1313.6575	P68871;F8W6P5	1.507E-16	237.21
VPADTEVVCAPPTAYIDFAR	20	2191.062	P60174;P60174-1	1.5685E-05	126.07
VPDQGAAGVR	10	968.50394	Q12965;H0YNB0	0.0027247	123.75
VPTANVSVVDLTCR	14	1529.7872	P04406;P04406-2;E7EUT5	0.00010022	138.21
VPVHDVTDASK	11	1166.5932	P21333;P21333-2;Q5HY54	0.014038	98.898
VQALEEANNDLENK	14	1585.7584	P35527	2.8332E-35	306.27
VQDQDLPNTPHSK	13	1477.7161	Q08554;Q08554-2	0.0035112	103.85
VQELQQQSAR	10	1185.6102	G8JLL9;Q7Z406-2;F2Z2U8;Q7Z406-6;Q7Z406;Q7Z406-4;Q7Z406-5;M0QY43	2.2655E-05	156.58
VQEQELTR	8	1001.5142	P15924	0.0023128	137.14
VQVEYKGETK	10	1179.6136	P11142;E9PKE3;P11142-2;E9PLF4;E9PK54;E9PQK7;E9PQQ4;E9PN89;E9PPY6;E9PN25;P54652	0.0031636	130.01
VQYDLQK	7	892.46543	P15924	0.03952	91.065
VRTELADKVTK	11	1258.7245	P35579	3.0681E-08	194.39
VSHLLGINVTDFTR	14	1570.8467	P35579;P35579-2	1.383E-09	187.37
VSLAGACGVGGYGSR	15	1409.6721	P13647;F8VV57	5.7067E-09	179.65
VSTTLNVAQAYYAR	14	1555.7995	O43795;E9PDF6;O43795-2	1.0319E-06	164.53
VSVELTNSLFK	11	1235.6762	P14923	0.003844	117.25
VSYDMDGFCER	11	1377.5329	Q12965;H0YNQ8	0.00019552	145.91
VTATDLDEPDTLHTR	15	1682.8111	Q08554;Q08554-2	0.047988	65.043
VTIAQGGVLPNIQAVLLPK	19	1930.1615	P16104;Q96QV6;P04908;P0C0S8;P20671;Q6FI13;Q7L7L0;Q93077;Q8IUE6;Q16777;Q9BTM1;Q96KK5;Q99878;H0YFX9	1.8827E-05	135.08
VTMESALTAR	10	1077.5488	O00159;O00159-3;F5H6E2;I3L501	5.6259E-08	190.96
VTMLISGR	8	875.48987	P31025	0.059139	102.51
VTMQNLNDR	9	1089.5237	P02533;Q7Z3Y9;P08779;P13645;Q7Z3Y7;Q7Z3Y8;Q7Z3Z0	1.0952E-07	195.36
VVAGVANALAHK	12	1148.6666	P68871;P02042	4.3031E-12	218.6
VVDLMAHMASK	11	1200.5995	P04406;P04406-2;E7EUT5	0.025564	69.672
VVDLMAHMASKE	12	1329.6421	P04406;P04406-2;E7EUT5	0.010491	95.417
VVFQEFR	7	923.4865	P35579;P35579-2	0.012767	107.32
VVLIGGKPDR	10	1052.6342	P61978-2;P61978;P61978-3;Q5T6W5;Q5T6W2;Q5T6W1	0.027187	109.42
VVSSVLQFGNISFK	14	1523.8348	P35580-4;F8W6L6;P35580-2;P35580-5;P35580-3;P35580	1.6763E-17	239.61
VVSSVLQFGNISFKK	15	1651.9297	P35580-4;F8W6L6;P35580-2;P35580-5;P35580-3;P35580	1.1917E-08	182.02
VYACEVTHQGLSSPVTK	17	1874.9196	P01834	0.0020164	101.2
VYEGERPLTK	10	1190.6295	P11021	0.030745	106.4
WLQGSQELPR	10	1212.6251	P01876;P01877	0.00045677	141.1
WTLLQEQGTK	10	1202.6295	P13647;F8W0C6;P02538;P04259	0.0021098	125.72
WTPIEYFNNK	10	1310.6295	Q12965;H0YLE5	0.059782	76.228
YAEERDRAEAEAR	13	1564.723	P35580-4;F8W6L6;P35580-2;P35580-5;P35580-3;P35580;P35579;P35579-2	2.1361E-10	200.93
YEELQQTAGR	10	1193.5677	P13647;H0YI76;H0YIN9	1.4661E-11	221.32
YEELQVTAGR	10	1164.5775	P02538	2.3838E-05	155.48
YEELQVTVGR	10	1192.6088	P35908	2.8621E-08	196.11
YEILTPNAIPK	11	1257.6969	P35580-4;F8W6L6;P35580-2;P35580-5;P35580-3;P35580;G8JLL9;Q7Z406-2;F2Z2U8;Q7Z406-6;Q7Z406;Q7Z406-4;Q7Z406-5;M0QY43	0.010905	101.93
YEILTPNSIPK	11	1273.6918	P35579;P35579-2	0.00030879	141.1
YENEVALR	8	992.49271	P13645	0.0040764	128.38
YETELNLR	8	1036.5189	P02533;CON__EC-Q6IFX2	0.050629	82.452
YEVTSGGGGTSR	12	1169.5313	P15924;P15924-3;P15924-2	0.013735	92.295
YFSMTEVDR	9	1146.5016	P05089-2;P05089	0.049284	84.213
YGTCIYQGR	9	1116.5022	P59665;P59666	0.00018631	151.44
YICENQDSISSK	12	1442.6348	P02768;B7WNR0;D6RHD5;H0YA55;C9JKR2;P02768-2	5.2473E-21	256.95
YIDQEELNK	9	1150.5506	P08238;Q58FF8;P07900-2;P07900;Q86U12;Q14568	4.4572E-05	160.53
YLDGLTAER	9	1036.5189	P35908	2.1549E-05	169.41
YLGLLENVR	9	1075.6026	O43795;E9PDF6;O43795-2;Q9UBC5;F5GWY8;G3V342	0.045102	82.645
YNYLSLDSAK	10	1172.5714	O43795;E9PDF6;O43795-2;E7EQD9	0.062221	75.416
YPIEHGIITNWDDMEK	16	1959.9037	P62736;P68032;P68133;P63267;A6NL76;Q5T8M8;F6QUT6;F6UVQ4;C9JFL5;B8ZZJ2;F8WB63	0.020462	76.358
YQELQITAGR	10	1177.6091	Q7Z794;F5GY66	0.0021098	125.72
YQGTILSIDDNLQR	14	1634.8264	Q02413	0.0085695	85.909
YQTEQSLR	8	1023.4985	Q14525;O76011	0.04667	85.212
YQVPCQTQTYVK	12	1513.7235	Q5T750	0.019911	83.137
YRDQFTDQQK	10	1327.6157	O43795;E9PDF6;O43795-2;E7EPB4;H7C2Y7	0.0022627	136.96
YSLENTLTESEAR	13	1511.7104	Q14525	1.8572E-08	177.42
YSLTYIYTGLSK	12	1407.7286	P25311;C9JEV0	0.0010545	125.82
YTACLCDDNPK	11	1355.5486	P12273	2.9417E-11	204.17
YTCGEAPDYDR	11	1345.5245	P21266	0.038043	79.693
YVMGNNPADLLAVDSR	16	1733.8407	Q02413	4.5623e-17	227.67
