# Supplementary material for: Long non-coding RNA GAS5 controls human embryonic stem cell self-renewal by maintaining NODAL signalling
Source: Nat Commun. 2016 Nov 4;7:13287. doi: 10.1038/ncomms13287 (PMC5097163; doi:10.1038/ncomms13287)
Supplement: Supplementary Data 4 — The targeting motif of GAS5 and NODAL targeted miRNAs [file ncomms13287-s5.xlsx]

## Sheet: Sheet1
Supplementary Data 4: The targeting motif of GAS5 and NODAL targeted miRNAs
GAS5 MRE					NODAL MRE
hsa-Let-7e-5p	miRNA: 3' uugaUAUGUUGGAGGAUGGAgu 5'				hsa-Let-7e-5p	miRNA: 3' uugauauGUUGGAG-GAUGGAGu 5'
	||:||:|:| ||:|:|					|||:||| :|:||||
	mRNA: 5' aagcATGCAGCTTACTGCTTga 3'					mRNA: 5' agtccgtCAATCTCATTGCCTCa 3'
	Energy: -18.559999 kCal/Mol					Energy: -21.600000 kCal/Mol
	miRNA: 3' uuGAU-AUGUUGGAGGAUGGAGu 5'					miRNA: 3' uuGAUAUGUUG-GAGGAUGGAGu 5'
	:|| ||||:|||| ||:||					:|||:| : |||| |||||
	mRNA: 5' gcTTACTACAGCCTCAAACTTCt 3'					mRNA: 5' ccTTATGCTCTACTCCAACCTCt 3'
	Energy: -21.950001 kCal/Mol					Energy: -19.959999 kCal/Mol
hsa-miR-2467-5p	miRNA: 3' cucggUUCCGAUUGUCUCGGAGu 5'				hsa-miR-2467-5p	miRNA: 3' cuCGGUUCCGA-UUGUCUCGGagu 5'
	||| :|| :| ||||||					|:| ||||| |: ||||||
	mRNA: 5' ctttgAAGCTTACTACAGCCTCa 3'					mRNA: 5' ttGTC-AGGCTCAGAAGAGCCatg 3'
	Energy: -16.850000 kCal/Mol					Energy: -20.270000 kCal/Mol
	miRNA: 3' cucgguuCCGAUUGUCUCGGAGu 5'					miRNA: 3' cuCGGUUCCGAUUGUCUCGGAgu 5'
	| ||:|::|||:|||					||||| || |||||| ||
	mRNA: 5' gtagactGCCTGATGGAGTCTCa 3'					mRNA: 5' tgGCCAA-GC--ACAGAGGCTgc 3'
	Energy: -20.250000 kCal/Mol					Energy: -21.750000 kCal/Mol
hsa-miR-3200-3p	miRNA: 3' guCUGGACUCAUCGCGUUCCac 5'				hsa-miR-3200-3p	miRNA: 3' guCUGGACUCAUCGCGUUCCAc 5'
	|||:|| |:| |:||||					| ||||:||: ||||| |
	mRNA: 5' atGACTTGCTTGG-GTAAGGac 3'					mRNA: 5' ttGCCCTGGGTG--GCAAGATa 3'
	Energy: -17.570000 kCal/Mol					Energy: -17.260000 kCal/Mol
	miRNA: 3' gucUG-GACUCAUCGCGUUCCAc 5'					miRNA: 3' guCUGGA--CUCAUCGCGUUCcac 5'
	|| ||| ||:| ||||| |					| ||| ||||:| |||||
	mRNA: 5' actACACTGTGTGGAGCAAGTTt 3'					mRNA: 5' ctGTCCTGGGAGTGGGGCAAGagg 3'
	Energy: -16.049999 kCal/Mol					Energy: -22.020000 kCal/Mol
hsa-let-7a-5p	miRNA: 3' uugaUAUGUUGGAUGAUGGAgu 5'				hsa-let-7a-5p	miRNA: 3' uuGAUAUGU-UGGAUGAUGGAgu 5'
	||:||:|:||||:|:|					| ||:|| :|| |||:|||
	mRNA: 5' aagcATGCAGCTTACTGCTTga 3'					mRNA: 5' caCCATGCACGCCCACTGCCTgc 3'
	Energy: -23.190001 kCal/Mol					Energy: -19.530001 kCal/Mol
						miRNA: 3' uugauauGUUGGA-UGAUGGAGu 5'
						|||:|| |:|:||||
						mRNA: 5' agtccgtCAATCTCATTGCCTCa 3'
						Energy: -20.080000 kCal/Mol
hsa-miR-589-3p	miRNA: 3' agaccCUUGGCCG--UAAACAAGACu 5'				hsa-miR-589-3p	miRNA: 3' agaCCCUUGGCCG-UAAACAAGAcu 5'
	|:||| || | | ||||||					|||::|:||| : ||||||
	mRNA: 5' tgcctGGACCAGCTTAATGGTTCTGc 3'					mRNA: 5' gcaGGGGGCTGGCTGGATGTTCTct 3'
	Energy: -18.930000 kCal/Mol					Energy: -25.950001 kCal/Mol
						miRNA: 3' agaccCUUGGCC-GUAAAC-AAGACu 5'
						||||:|| |:|||| ||:||
						mRNA: 5' gggcaGAACTGGACGTTTGCTTTTGa 3'
						Energy: -25.000000 kCal/Mol
hsa-miR-2113	miRNA: 3' caCUGUCUC--GGU-UCGUGUUUa 5'				hsa-miR-2113	miRNA: 3' cacugucUCGGUUCGUGUUUa 5'
	||::||| :|| :||||||:					:||||||||||:|
	mRNA: 5' ctGATGGAGTCTCATGGCACAAGa 3'					mRNA: 5' ggagtctGGCCAAGCACAGAg 3'
	Energy: -21.690001 kCal/Mol					Energy: -20.709999 kCal/Mol
						miRNA: 3' caCUGUCUCGGUUCGUGUUUa 5'
						|:|| :| ||||||||:
						mRNA: 5' gtGGCAAGGAAAAGCACAAGt 3'
						Energy: -24.370001 kCal/Mol
hsa-miR-205-5p	miRNA: 3' gucUGAGGCCA--CCU-UACUUCcu 5'				hsa-miR-205-5p	miRNA: 3' gucugaggCCACCUUACUUCcu 5'
	:||: ||| ||| ||||||					|||||:||||||
	mRNA: 5' cttGCTTGGGTAAGGACATGAAGac 3'					mRNA: 5' attttggaGGTGGGATGAAGtc 3'
	Energy: -16.190001 kCal/Mol					Energy: -20.580000 kCal/Mol
						miRNA: 3' gucUGAGGCCACCUUACUUCCu 5'
						||||: || ||||||||
						mRNA: 5' cccACTCT-GT-AAATGAAGGg 3'
						Energy: -19.629999 kCal/Mol
Mutated GAS5 MRE					Mutated NODAL MRE
hsa-Let-7e/a-5p	miRNA: 3' uugaUAUGUUGGAGGAUGGAgu 5'				hsa-Let-7e/a-5p	miRNA: 3' uugauauGUUGGAG-GAUGGAGu 5'
	||:||:|:| ||:|:|					|||:||| :|:||||
	WT: 5' aagcATGCAGCTTACTGCTTga 3'					WT: 5' agtccgtCAATCTCATTGCCTCa 3'
	Mut: 5' aagcGTCCCGATGAATGCTTga 3'					Mut: 5' agtccgtAACTATGATAGGCCCa 3'
	miRNA: 3' uuGAU-AUGUUGGAGGAUGGAGu 5'					miRNA: 3' uuGAUAUGUUG-GAGGAUGGAGu 5'
	:|| ||||:|||| ||:||					:|||:| : |||| |||||
	WT: 5' gcTTACTACAGCCTCAAACTTCt 3'					WT: 5' ccTTATGCTCTACTCCAACCTCt 3'
	Mut: 5' gcTTTCAAACGCATGAAACTTCt 3'					Mut: 5' ccTGACGCTCTAATTCAACGTCt 3'
hsa-miR-2467-5p	MiRNA: 3' cucggUUCCGAUUGUCUCGGAGu 5'				hsa-miR-2467-5p	MiRNA: 3' cuCGGUUCCGAUUGUCUCGGAgu 5'
	||| :|| :| ||||||					||||| || |||||| ||
	WT: 5' ctttgAAGCTTACTACAGCCTCa 3'					WT: 5' tgGCCAA-GC--ACAGAGGCTgc 3'
	Mut: 5' ctttgTAACTGACTACCGACACa 3'					Mut: 5' tgCCGAT-GG--ATACACGCTgc 3'
	MiRNA: 3' cucgguuCCGAUUGUCUCGGAGu 5'					MiRNA: 3' cuCGGUUCCGA-UUGUCUCGGagu 5'
	| ||:|::|||:|||					|:| ||||| |: ||||||
	WT: 5' gtagactGCCTGATGGAGTCTCa 3'					WT: 5' ttGTC-AGGCTCAGAAGAGCCatg 3'
	Mut: 5' gtagactGCCAGTTGCACTGTGa 3'					Mut-2: 5' ttGTC-TGACGCTGATGCGCCatg 3'
hsa-miR-3200-3p	MiRNA: 3' guCUGGACUCAUCGCGUUCCac 5'				hsa-miR-3200-3p	MiRNA: 3' guCUGGACUCAUCGCGUUCCAc 5'
	|||:|| |:| |:||||					| ||||:||: ||||| |
	WT: 5' atGACTTGCTTGG-GTAAGGac 3'					WT: 5' ttGCCCTGGGTG--GCAAGATa 3'
	Mut: 5' atCAGTGGCTTGT-GAATGCac 3'					Mut: 5' ttGCGCACGGAG--CCTACATa 3'
	MiRNA: 3' gucUG-GACUCAUCGCGUUCCAc 5'					miRNA: 3' guCUGGA--CUCAUCGCGUUCcac 5'
	|| ||| ||:| ||||| |					| ||| ||||:| |||||
	WT: 5' actACACTGTGTGGAGCAAGTTt 3'					WT: 5' ctGTCCTGGGAGTGGGGCAAGagg 3'
	Mut: 5' actACAGTCTGGGTAACGAGTTt 3'					Mut: 5' ctGTCGTGGGTGAGCGGGATGagg 3'
