# Supplementary material for: Long non-coding RNA GAS5 controls human embryonic stem cell self-renewal by maintaining NODAL signalling
Source: Nat Commun. 2016 Nov 4;7:13287. doi: 10.1038/ncomms13287 (PMC5097163; doi:10.1038/ncomms13287)
Supplement: Supplementary Data 5 — Oligonucleotide Sequences used in this study [file ncomms13287-s6.xlsx]

## Sheet: Sheet1
Supplementary Data 5: Oligonucleotide Sequences used in this study
Gene		Sequence
qPCR primers
GAS5	Sense	AGTTGTGTCCCCAAGGAAGG
	Anti-sense	CGTTACCAGGAGCAGAACCAT
C-Myc	Sense	AAGAACGGAGGGAGGGATCG
	Anti-sense	AGAGGCGAAGCCCCCTATTC
NODAL	Sense	AGGGCGAGTGTCCTAATCCT
	Anti-sense	TTCACTGGGGCACAACAAGT
DANCR	Sense	GCGUACUAACUUGUAGCAAUU
	Anti-sense	UUGCUACAAGUUAGUACGCUU
LOC100506647	Sense	GCCATCTCAGGTCTCTTG
	Anti-sense	AAGTTATACAACAAGAACAGGA
LINC00458	Sense	AGTCGTGTGTACATCATTGGGA
	Anti-sense	ATGAAGGACAAGGGATTAAGACACA
NANOG	Sense	ACCTATGCCTGTGATTTGTGG
	Anti-sense	AGTGGGTTGTTTGCCTTTGG
OCT4	Sense	ACCTGGAGTTTGTGCCAGGGTT
	Anti-sense	TTCCCTCCAACCAGTTGCCCCA
SOX2	Sense	GGTTACCTCTTCCTCCCACTCC
	Anti-sense	CCCTCCCATTTCCCTCGTTT
FOXA2	Sense	GCCGCAGATACCTCCTACTACCA
	Anti-sense	CCCCACTTGCTCTCTCACTTGTC
GATA6	Sense	ATGACTCCAACTTCCACCTCTTCTAA
	Anti-sense	GCCCATCTTGACCCGAATACTT
SOX17	Sense	GATACGCCAGTGACGACCAGA
	Anti-sense	GCCTCGCCCTTCACCTTC
Brachyury (T)	Sense	CTTATTTCCGTCCATTTCCCTC
	Anti-sense	GCCGCAGTAGTAGTGCTGTTCT
GATA2	Sense	GGACAGACGAAGGCAACCATT
	Anti-sense	GGGAAGCCAGAGGAGAAGAGG
HAND1	Sense	CCTATCTGGCTCTTTCTCTCTTGTC
	Anti-sense	CATCTTCCTGCGTCTGGTTCTC
NKX2.5	Sense	TCACCGTCTGTCTCCCTCACC
	Anti-sense	TGTAGAAAGTCAGGCTGGCTCAA
NESTIN	Sense	CCCTTCCAGACTCCACTCCC
	Anti-sense	CCCAGCCCTCCTTTCCAG
PAX6	Sense	GCTGGCTGGCTTACTTCTTCCT
	Anti-sense	CTTTTCTCCCATTCCCACCTCT
SOX7	Sense	CACCAACGGGTCCCACAGA
	Anti-sense	GCCACTCAAGGCACAAGAAGG
SOX1	Sense	TCTCCAACTCGCAGGGCT
	Anti-sense	GGGCTCCGACTTCACCAG
FLK1	Sense	AGTGAGGAAGGAGGACGAAGG
	Anti-sense	TGACAAGAAGTAGCCAGAAGAACAT
PDGF-B	Sense	CCAGAAGCCATCAGCAGCAA
	Anti-sense	CCGAGCAGGTCAGAACGAAGG
GAPDH	Sense	AGTTGCGTTACACCCTTTCTTG
	Anti-sense	GCTGTCACCTTCACCGTTCC
AFP	Sense	GTTTAGCTGACCTGGCTACCAT
	Anti-sense	GCAGCAGTCTGAATGTCCGT
OTX2	Sense	GTATGGACTTGCTGCACCCC
	Anti-sense	AAACCATACCTGCACCCTCG
CDX2	Sense	TCGGCAGCCAAGTGAAAACC
	Anti-sense	CGGATGGTGATGTAGCGACT
SMAD2	Sense	CAATCGCCCATTCCCCTCTT
	Anti-sense	AGTCTCTTCACAACTGGCGG
SMAD6	Sense	CTGCTGAAGCGGCTCAAGG
	Anti-sense	GTGGCGGAGATTCGGGC
BMP4	Sense	CTTGTCTCCCCGATGGGATTC
	Anti-sense	TACGGAATGGCTCCATAGGTCC
NOTCH1	Sense	GAATGGTCAATGCGAGTGGC
	Anti-sense	CTCATCATCTGGGACAGGGC
SMAD3	Sense	AGAGTTGAGGCGAAGTTTGGG
	Anti-sense	TGAAAGGCAGGATGGACGAC
GAS-1(ChIP)	Sense	GAAGCCCCTGGAGGAAAGTC
	Anti-sense	GCCTTGTCCCCATCTTCTCC
GAS-2(ChIP)	Sense	GAGGTGGGTGTGCGTATCTG
	Anti-sense	AGCTACTTTCCTTCACCCCG
GAS-3(ChIP)	Sense	CACCGTCCCGGAAGTGAAAT
	Anti-sense	TTGTGGGCAGAGACATGACC
GAS-4(ChIP)	Sense	AAGGGGCGGACTTAAGGGG
	Anti-sense	GGGACACAACTGTCCATAAGGTG
GAS-5(ChIP)	Sense	GCACCATACTGTCTTTTCGAGG
	Anti-sense	GTTAGGCTTGCTCTTTAGGACTTC
CDK1	Sense	CGCGGAATAATAAGCCGGGA
	Anti-sense	CATGGCTACCACTTGACCTGT
CDK2	Sense	GGATGCCTCTGCTCTCACTG
	Anti-sense	TTCAGGAGCTCGGTACCACA
CDK4	Sense	GTGAGGGTCTCCCTTGATCTG
	Anti-sense	CAGTCGCCTCAGTAAAGCCA
CCNA1	Sense	AGATTTCGTCTTCCAGCAGCAG
	Anti-sense	GCCACAGGTCCTCCTGTACT
CCNB1	Sense	GCAGCACCTGGCTAAGAATG
	Anti-sense	TGCCACAGCCTTGGCTAAAT
CCNE1	Sense	TGGCGTTTAAGTCCCCTGAC
	Anti-sense	AAGGCCGAAGCAGCAAGTAT
CCNE2	Sense	GCCCGGCCTATATATTGGGTT
	Anti-sense	GGGCTGCTGCTTAGCTTGTA
NR3C1	Sense	GGACCACCTCCCAAACTCTG
	Anti-sense	GCTGTCCTTCCACTGCTCTT
E2F1	Sense	ACCATCAGTACCTGGCCGA
	Anti-sense	AGCGCTTGGTGGTCAGATTC
E2F2	Sense	CAAGGAAGTCGGTGCAGTCG
	Anti-sense	TTAGAGATCGCCGCTTGGAG
siRNA and miRNA sequence
siGR	Sense	GGAGAGUAGAUGGUGAAAUTT
	Anti-sense	AUUUCACCAUCUACUCUCCTT
siGAS5-A	Sense	GGACCAGCUUAAUGGUUCUTT
	Anti-sense	AGAACCATTAAGCTGGTCCTT
siGAS5-B	Sense	GACCUGUUAUCCUAAACUATT
	Anti-sense	TAGTTTAGGATAACAGGTCTT
siGAS5-C	Sense	GCAGACCUGUUAUCCUAAATT
	Anti-sense	UUUAGGAUAACAGGUCUGCTT
siGAS5-D	Sense	UUCUCCGAACGUGUCACGUTT
	Anti-sense	ACGUGACACGUUCGGAGAATT
siDANCR	Sense	GCGUACUAACUUGUAGCAATT
	Anti-sense	UUGCUACAAGUUAGUACGCTT
miR-2467-5p-Probe	Sense	TAATACGACTCACTATAGGGA GAGAGCCGGCTAACAGAGCCTCA
	Anti-sense	TGAGGCTCTGTTAGCCTTGGC TCTCTCCCTATAGTGAGTCGTATTA
miR-3200-3p-Probe	Sense	TAATACGACTCACTATAGGG AGACAGACCTGAGTAGCGCAAGGTG
	Anti-sense	CACCTTGCGCTACTCAGGTC TGTCTCCCTATAGTGAGTCGTATTA
Let7e-5p-Probe	Sense	TAATACGACTCACTATAGG GAGAAACATACAACCTCCTACCTCA
	Anti-sense	TGAGGTAGGAGGTTGTATA GTTTCTCCCTATAGTGAGTCGTATTA
GASS5-Probe	Sense	ATGGACAGTTGTGTCCCCAAGG
	Anti-sense	TAATACGACTCACTATAGGGA CCCAAGCAAGTCATCCATGGA
hsa-miR-2467-5p-mimics	Sense	TGAGGCTCTGTTAGCCTTGGCTC
hsa-miR-3200-3p-mimics	Sense	CACCTTGCGCTACTCAGGTCTG
hsa-let-7e-5p-mimics	Sense	UGAGGUAGGAGGUUGUAUAGUU
hsa-let-7a-5p-mimics	Sense	UGAGGUAGUAGGUUGUAUAGUU
Cloning primers
GAS5-pcDNA	Sense	CCCTCGAGTTTCGAGGTAGGAGTCGA
	Anti-sense	GGGGTACCTTTGGATTGCAAAAATTTATT
GAS5F-MS2	Sense	CCCTCGAGTTTCGAGGTAGGAGTCGA
	Anti-sense	AAATATGCGGCCGCTTTCGAGGTAGGAGT
GAS5-promoter	Sense	GGGGTACCTTCTGCGTTAGGAAGCCTGG
	Anti-sense	CCAAGCTTAGAGCGGTTGGCATTCATCA
GAS5-GR binding-mut	Sense	CCAGTGGTCTTTGTAGACTGCCTGATGG AGTCTCATGG
	Anti-sense	CCATCAGGCAGTCTACAAAGACCACTGG GAGGCTGAGG
NODAL-promoter	Sense	CCGACGCGTGTAAGTGTTGGCCAGCAGC TAAG
	Anti-sense	CCCTCGAGAGAGGCTCAGCATGTACGCC AGA
NODAL-MS2	Sense	AAATATGCGGCCGCCACCCTTCCTTTCC TTTAC
	Anti-sense	CCCTCGAGATGGCTCTTCTGAGCCTGAC
NODAL-reporter	Sense	GGACTAGTCACCCTTCCTTTCCTTTAC AGAG
	Anti-sense	CCAAGCTTATGGCTCTTCTGAGCCTGAC
SOX2-luc	Sense	GGACTAGTGCCCCGGCGGAAAACCAAGA
	Anti-sense	CCCAAGCTTCAACGGTGTCAACCTGCA TGGC
SOX2-pcDNA	Sense	CGGATATCGCCCCGGCGGAAAACCAAGA
	Anti-sense	GCTCTAGACAACGGTGTCAACCTGCATGGC
NANOG-luc	Sense	CGACGCGTGTCCCAAAGGCAAACAACCC
	Anti-sense	CCCAAGCTTACGATGCAGCAAATACGAGAC
NANOG-pcDNA	Sense	CCCAAGCTTGTCCCAAAGGCAAACAACCC
	Anti-sense	CGGAATTCACGATGCAGCAAATACGAGAC
OCT4-luc	Sense	GGACTAGTTTGATCCTCGGACCTGGCTA
	Anti-sense	CGACGCGTTCTACTGTGTCCCAGGCTTCT
OCT4-pcDNA	Sense	CCCAAGCTTTTGATCCTCGGACCTGGCTA
	Anti-sense	GCTCTAGATCTACTGTGTCCCAGGCTTCT
